# Supplementary material for: Synthesis and crystal structure of the adduct between 2-pyridyl­selenyl chloride and isobutyro­nitrile
Source: Acta Crystallogr E Crystallogr Commun. 2024 Feb 6;80(Pt 3):247–51. doi: 10.1107/S2056989024000938 (PMC10915658; doi:10.1107/S2056989024000938)
Supplement: Supplementary file 1 [file e-80-00247-sup1.cif]

##############################################################################
#                                                                            #
# This CIF contains the data in a paper accepted for publication in          #
# Acta Crystallographica Section E. It conforms to the requirements of       #
# Notes for Authors for Acta Crystallographica Section E, and has been       #
# peer reviewed under the auspices of the IUCr Commission on Journals.       #
#                                                                            #
# Full details of the Crystallographic Information File format               #
# are given in the paper "The Crystallographic Information File (CIF):       #
# a New Standard Archive File for Crystallography" by S. R. Hall, F. H.      #
# Allen and I. D. Brown [Acta Cryst. (1991), A47, 655-685].                  #
#                                                                            #
# The current version of the core CIF dictionary is obtainable from          #
# ftp://ftp.iucr.org/pub/cif_core.dic.                                       #
#                                                                            #
# Software is freely available for graphical display of the structure(s)     #
# in this CIF. For information consult the CIF software page                 #
# http://www.iucr.org/resources/cif/software.                                #
#                                                                            #
# This file may be used for bona fide research purposes within the           #
# scientific community so long as proper attribution is given to the journal # 
# article from which it was obtained.                                        #
#                                                                            #
##############################################################################
data_I
_audit_creation_method
;
Olex2 1.5
(compiled 2023.03.06 svn.rbb2c1857 for OlexSys, GUI svn.r6748)
;
_journal_date_recd_electronic     2023-11-13
_journal_date_accepted     2024-01-26
_journal_name_full     'Acta Crystallographica, Section E'
_journal_year     2024
_journal_volume     80
_journal_issue      3
_journal_page_first     0
_journal_page_last     0
_journal_paper_category     GO
_journal_paper_doi     10.1107/S2056989024000938
_journal_coeditor_code     EX2079
_publ_contact_author_name     'Ayalew W. Temesgen'
_publ_contact_author_address
;
Department of Chemistry
College of Natural and Computational Science,
University of Gondar
Gondar 196
Ethiopia
;
_publ_contact_author_email     wodajo.ayalew@uog.edu.et
_publ_contact_author_fax     ?
_publ_contact_author_phone     ?
_publ_section_title
;
Synthesis and crystal structure of the adduct between 2-pyridylselenyl chloride
and isobutyronitrile
;
_publ_section_title_footnote     .
loop_
    _publ_author_name
    _publ_author_footnote
    _publ_author_address
    'Temesgen, Ayalew W.' .
;
Department of Chemistry, College of Natural and Computational Science,
University of Gondar, Gondar 196
Ethiopia
;
    'Sapronov, Alexander A.' .
;
Peoples' Friendship University of Russia, 6 Miklukho-Maklaya Street,
Moscow, 117198, Russian Federation
;
    'Kubasov, Alexey S.' .
;
Kurnakov Institute of General and Inorganic Chemistry,
Russian Academy of Sciences, Leninsky Prosp. 31, 119071 Moscow,
Russian Federation
;
    'Novikov, Alexander S.' .
;
Institute of Chemistry, Saint Petersburg State University,
Universitetskaya Nab. 7/9, 199034 Saint Petersburg, Russian Federation
;
    'Le, Tuan Anh' .
;
University of Science, Vietnam National University, Hanoi, 334 Nguyen Trai,
Thanh Xuan, Hanoi, 100000, Vietnam
;
    'Tskhovrebov, Alexander G.' .
;
Peoples' Friendship University of Russia, 6 Miklukho-Maklaya Street,
Moscow, 117198, Russian Federation
;
_publ_section_synopsis
;
The reaction between 2-pyridylselenenyl chloride and isobutyronitrile results
in the formation of the corresponding cationic pyridinium-fused
1,2,4-selenodiazole, namely,
3-(propan-2-yl)-1,2,4-[1,2,4]selenadiazolo[4,5-<i>a</i>]pyridin-4-ylium
chloride, C~9~H~11~N~2~Se^+^.Cl^-^, in high yield (89%). The bifurcated
Se...Cl^-^...H---Cl chalcogen-hydrogen-bonding interactions were analysed by
DFT followed by a topological analysis of the electron-density distribution.
;
_chemical_name_systematic
;
3-(Propan-2-yl)-1,2,4-[1,2,4]selenadiazolo[4,5-<i>a</i>]pyridin-4-ylium chloride
;
_chemical_name_common     ?
_chemical_formula_moiety     'C9 H11 N2 Se +, Cl -'
_chemical_formula_sum     'C9 H11 Cl N2 Se'
_chemical_formula_iupac     'C9 H11 N2 Se +, Cl -'
_chemical_formula_weight     261.61
_chemical_melting_point     ?
_space_group_crystal_system     monoclinic
_space_group_name_H-M_alt     'P 1 21/c 1'
_space_group_name_Hall     '-P 2ybc'
loop_
    _space_group_symop_operation_xyz
    'x, y, z'
    '-x, y+1/2, -z+1/2'
    '-x, -y, -z'
    'x, -y-1/2, z-1/2'
_cell_length_a     9.054(11)
_cell_length_b     15.015(15)
_cell_length_c     30.93(3)
_cell_angle_alpha     90
_cell_angle_beta     94.10(3)
_cell_angle_gamma     90
_cell_volume     4194(8)
_cell_formula_units_Z     16
_cell_measurement_reflns_used     5157
_cell_measurement_theta_min     2.544
_cell_measurement_theta_max     26.971
_cell_measurement_temperature     100.00
_exptl_crystal_description     block
_exptl_crystal_colour     colourless
_exptl_crystal_size_max     0.2
_exptl_crystal_size_mid     0.2
_exptl_crystal_size_min     0.1
_exptl_crystal_density_diffrn     1.657
_exptl_crystal_density_meas     ?
_exptl_crystal_density_method     ?
_exptl_crystal_F_000     2080
_exptl_absorpt_coefficient_mu     3.791
_exptl_absorpt_correction_type     multi-scan
_exptl_absorpt_process_details
;
(SADABS; Krause <i>et al.</i>,  2015)
;
_exptl_absorpt_correction_T_min     0.4993
_exptl_absorpt_correction_T_max     0.7460
_diffrn_ambient_temperature     100.00
_diffrn_source     ?
_diffrn_source_power     0.07
_diffrn_source_voltage     50.0
_diffrn_source_current     1.4
_diffrn_radiation_type     MoK\a
_diffrn_radiation_wavelength     0.71073
_diffrn_measurement_device_type     'Bruker D8 Venture'
_diffrn_measurement_method     '\f and \w scans'
_diffrn_detector_area_resol_mean     ?
_diffrn_reflns_number     25216
_diffrn_reflns_av_R_equivalents     0.0922
_diffrn_reflns_av_unetI/netI     0.1237
_diffrn_reflns_theta_min     1.508
_diffrn_reflns_theta_max     27.498
_diffrn_reflns_theta_full     25.242
_diffrn_measured_fraction_theta_max     0.997
_diffrn_measured_fraction_theta_full     0.996
_diffrn_reflns_limit_h_min     -11
_diffrn_reflns_limit_h_max     10
_diffrn_reflns_limit_k_min     -17
_diffrn_reflns_limit_k_max     19
_diffrn_reflns_limit_l_min     -34
_diffrn_reflns_limit_l_max     40
_refine_special_details     ?
_reflns_number_total     9604
_reflns_number_gt     6328
_reflns_threshold_expression     'I > 2\s(I)'
_refine_ls_structure_factor_coef     Fsqd
_refine_ls_matrix_type     full
_refine_ls_R_factor_all     0.1261
_refine_ls_R_factor_gt     0.0797
_refine_ls_wR_factor_gt     0.1735
_refine_ls_wR_factor_ref     0.1917
_refine_ls_goodness_of_fit_ref     1.104
_refine_ls_restrained_S_all     1.104
_refine_ls_number_reflns     9604
_refine_ls_number_parameters     477
_refine_ls_number_restraints     0
_refine_ls_hydrogen_treatment     constr
_refine_ls_weighting_scheme     calc
_refine_ls_weighting_details
             'w=1/[\s^2^(Fo^2^)+(0.0572P)^2^+24.4862P] where P=(Fo^2^+2Fc^2^)/3'
_atom_sites_solution_hydrogens     geom
_atom_sites_solution_primary     ?
_atom_sites_solution_secondary     ?
_refine_ls_shift/su_max     0.000
_refine_ls_shift/su_mean     0.000
_refine_diff_density_max     1.769
_refine_diff_density_min     -1.491
_refine_ls_extinction_method     none
_refine_ls_extinction_coef     .
loop_
    _atom_type_symbol
    _atom_type_description
    _atom_type_scat_dispersion_real
    _atom_type_scat_dispersion_imag
    _atom_type_scat_source
    'C' 'C' 0.0033 0.0016
                         'International Tables Vol C Tables 4.2.6.8 and 6.1.1.4'
    'H' 'H' 0.0000 0.0000
                         'International Tables Vol C Tables 4.2.6.8 and 6.1.1.4'
    'Cl' 'Cl' 0.1484 0.1585
                         'International Tables Vol C Tables 4.2.6.8 and 6.1.1.4'
    'N' 'N' 0.0061 0.0033
                         'International Tables Vol C Tables 4.2.6.8 and 6.1.1.4'
    'Se' 'Se' -0.0929 2.2259
                         'International Tables Vol C Tables 4.2.6.8 and 6.1.1.4'
_computing_data_collection
;
APEX2 (Bruker, 2019)
;
_computing_cell_refinement
;
SAINT V8.40A (Bruker, 2019)
;
_computing_data_reduction
;
SAINT V8.40A (Bruker, 2019)
;
_computing_structure_solution
;
<i>SHELXT2014/5</i> (Sheldrick, 2015a)
;
_computing_structure_refinement
;
<i>SHELXL2018/3</i> (Sheldrick, 2015b)
;
_computing_molecular_graphics
;
Olex2 1.5 (Dolomanov <i>et al.</i>,  2009)
;
_computing_publication_material
;
Olex2 1.5 (Dolomanov <i>et al.</i>,  2009)
;
loop_
    _atom_site_type_symbol
    _atom_site_label
    _atom_site_fract_x
    _atom_site_fract_y
    _atom_site_fract_z
    _atom_site_U_iso_or_equiv
    _atom_site_adp_type
    _atom_site_calc_flag
    _atom_site_occupancy
    _atom_site_disorder_assembly
    _atom_site_disorder_group
    Se Se1 0.47831(10) 0.56571(5) 0.44129(3) 0.0188(2) Uani d 1 . .
    N N1 0.2029(8) 0.5041(4) 0.4321(2) 0.0158(14) Uani d 1 . .
    N N2 0.3169(8) 0.6405(4) 0.4298(2) 0.0208(15) Uani d 1 . .
    C C1 0.3415(9) 0.4706(5) 0.4407(2) 0.0157(16) Uani d 1 . .
    C C2 0.3662(10) 0.3806(5) 0.4468(2) 0.0215(19) Uani d 1 . .
    H H2 0.463568 0.358285 0.452949 0.026 Uiso calc 1 . .
    C C3 0.2475(10) 0.3244(5) 0.4437(3) 0.0225(19) Uani d 1 . .
    H H3 0.262519 0.262247 0.447472 0.027 Uiso calc 1 . .
    C C4 0.1014(10) 0.3578(5) 0.4348(3) 0.0231(19) Uani d 1 . .
    H H4 0.019521 0.318133 0.432535 0.028 Uiso calc 1 . .
    C C5 0.0794(10) 0.4484(5) 0.4294(3) 0.0226(18) Uani d 1 . .
    H H5 -0.017461 0.472085 0.423951 0.027 Uiso calc 1 . .
    C C6 0.1954(10) 0.5998(5) 0.4265(3) 0.0182(17) Uani d 1 . .
    C C7 0.0449(10) 0.6424(5) 0.4148(3) 0.0228(19) Uani d 1 . .
    H H7 -0.006834 0.606091 0.391248 0.027 Uiso calc 1 . .
    C C8 -0.0552(10) 0.6457(6) 0.4531(3) 0.029(2) Uani d 1 . .
    H H8A -0.059140 0.586592 0.466403 0.043 Uiso calc 1 . .
    H H8B -0.155223 0.664066 0.442583 0.043 Uiso calc 1 . .
    H H8C -0.014747 0.688650 0.474718 0.043 Uiso calc 1 . .
    C C9 0.0689(12) 0.7371(6) 0.3968(3) 0.037(2) Uani d 1 . .
    H H9A 0.112941 0.775243 0.420018 0.055 Uiso calc 1 . .
    H H9B -0.026482 0.762078 0.385810 0.055 Uiso calc 1 . .
    H H9C 0.135472 0.733964 0.373246 0.055 Uiso calc 1 . .
    Se Se2 0.99777(10) 0.98507(5) 0.43039(3) 0.0206(2) Uani d 1 . .
    N N3 0.7271(7) 1.0382(4) 0.4473(2) 0.0155(14) Uani d 1 . .
    N N4 0.8305(9) 0.9161(4) 0.4154(2) 0.0240(16) Uani d 1 . .
    C C10 0.8686(10) 1.0696(5) 0.4521(2) 0.0201(17) Uani d 1 . .
    C C11 0.9007(10) 1.1530(5) 0.4712(3) 0.0224(18) Uani d 1 . .
    H H11 0.999354 1.174702 0.474969 0.027 Uiso calc 1 . .
    C C12 0.7821(10) 1.2025(5) 0.4842(3) 0.0223(18) Uani d 1 . .
    H H12 0.799270 1.260398 0.495885 0.027 Uiso calc 1 . .
    C C13 0.6357(10) 1.1680(5) 0.4805(3) 0.0204(18) Uani d 1 . .
    H H13 0.556089 1.201547 0.490621 0.024 Uiso calc 1 . .
    C C14 0.6109(10) 1.0862(5) 0.4623(3) 0.0217(18) Uani d 1 . .
    H H14 0.513573 1.062152 0.459912 0.026 Uiso calc 1 . .
    C C15 0.7132(10) 0.9517(5) 0.4276(3) 0.0217(18) Uani d 1 . .
    C C16 0.5614(10) 0.9090(5) 0.4235(3) 0.0244(19) Uani d 1 . .
    H H16 0.515032 0.917789 0.451551 0.029 Uiso calc 1 . .
    C C17 0.5773(12) 0.8075(6) 0.4161(4) 0.043(3) Uani d 1 . .
    H H17A 0.631217 0.797054 0.390244 0.065 Uiso calc 1 . .
    H H17B 0.478756 0.780391 0.412147 0.065 Uiso calc 1 . .
    H H17C 0.631904 0.780693 0.441382 0.065 Uiso calc 1 . .
    C C18 0.4603(12) 0.9510(6) 0.3879(3) 0.034(2) Uani d 1 . .
    H H18A 0.468793 1.015964 0.389582 0.051 Uiso calc 1 . .
    H H18B 0.357698 0.933378 0.391448 0.051 Uiso calc 1 . .
    H H18C 0.489245 0.930671 0.359565 0.051 Uiso calc 1 . .
    Se Se3 0.26260(10) 0.42116(5) 0.32555(3) 0.01773(19) Uani d 1 . .
    N N5 0.5420(8) 0.4775(4) 0.3319(2) 0.0199(15) Uani d 1 . .
    N N6 0.4195(9) 0.3446(4) 0.3392(2) 0.0226(16) Uani d 1 . .
    C C19 0.4032(9) 0.5118(5) 0.3232(3) 0.0178(16) Uani d 1 . .
    C C20 0.3850(10) 0.6028(5) 0.3142(3) 0.0198(17) Uani d 1 . .
    H H20 0.288959 0.626641 0.307443 0.024 Uiso calc 1 . .
    C C21 0.5068(10) 0.6569(5) 0.3152(3) 0.0232(19) Uani d 1 . .
    H H21 0.495070 0.718889 0.309785 0.028 Uiso calc 1 . .
    C C22 0.6498(11) 0.6212(6) 0.3244(3) 0.027(2) Uani d 1 . .
    H H22 0.734293 0.658728 0.324740 0.033 Uiso calc 1 . .
    C C23 0.6658(10) 0.5327(5) 0.3327(3) 0.0218(18) Uani d 1 . .
    H H23 0.761829 0.508431 0.339056 0.026 Uiso calc 1 . .
    C C24 0.5435(10) 0.3829(5) 0.3405(3) 0.0193(17) Uani d 1 . .
    C C25 0.6916(10) 0.3370(6) 0.3495(3) 0.026(2) Uani d 1 . .
    H H25 0.754221 0.373184 0.370862 0.031 Uiso calc 1 . .
    C C26 0.7723(11) 0.3267(6) 0.3083(3) 0.030(2) Uani d 1 . .
    H H26A 0.707544 0.296467 0.286124 0.045 Uiso calc 1 . .
    H H26B 0.862308 0.291312 0.314442 0.045 Uiso calc 1 . .
    H H26C 0.798948 0.385609 0.297642 0.045 Uiso calc 1 . .
    C C27 0.6644(12) 0.2436(6) 0.3695(3) 0.034(2) Uani d 1 . .
    H H27A 0.595387 0.209768 0.349877 0.050 Uiso calc 1 . .
    H H27B 0.622106 0.250876 0.397530 0.050 Uiso calc 1 . .
    H H27C 0.758506 0.211384 0.373494 0.050 Uiso calc 1 . .
    Se Se4 1.25396(10) 0.52189(5) 0.20254(3) 0.0204(2) Uani d 1 . .
    N N7 0.9756(8) 0.4644(4) 0.1977(2) 0.0195(15) Uani d 1 . .
    N N8 1.0966(8) 0.5971(4) 0.1871(2) 0.0213(15) Uani d 1 . .
    C C28 1.1139(9) 0.4318(5) 0.2066(3) 0.0187(17) Uani d 1 . .
    C C29 1.1317(10) 0.3407(5) 0.2175(3) 0.0226(19) Uani d 1 . .
    H H29 1.227441 0.316755 0.224650 0.027 Uiso calc 1 . .
    C C30 1.0089(11) 0.2875(5) 0.2175(3) 0.025(2) Uani d 1 . .
    H H30 1.020121 0.225748 0.223666 0.030 Uiso calc 1 . .
    C C31 0.8675(10) 0.3229(6) 0.2085(3) 0.0253(19) Uani d 1 . .
    H H31 0.782837 0.285610 0.209118 0.030 Uiso calc 1 . .
    C C32 0.8512(9) 0.4109(5) 0.1990(3) 0.0201(17) Uani d 1 . .
    H H32 0.755249 0.435634 0.193195 0.024 Uiso calc 1 . .
    C C33 0.9714(10) 0.5569(5) 0.1863(2) 0.0205(18) Uani d 1 . .
    C C34 0.8239(10) 0.6012(5) 0.1729(3) 0.0220(18) Uani d 1 . .
    H H34 0.766938 0.559546 0.152766 0.026 Uiso calc 1 . .
    C C35 0.7292(10) 0.6186(6) 0.2117(3) 0.027(2) Uani d 1 . .
    H H35A 0.783686 0.657512 0.232708 0.040 Uiso calc 1 . .
    H H35B 0.707740 0.561863 0.225694 0.040 Uiso calc 1 . .
    H H35C 0.636091 0.647310 0.201416 0.040 Uiso calc 1 . .
    C C36 0.8505(10) 0.6869(5) 0.1477(3) 0.028(2) Uani d 1 . .
    H H36A 0.755127 0.712260 0.136934 0.042 Uiso calc 1 . .
    H H36B 0.909601 0.673383 0.123245 0.042 Uiso calc 1 . .
    H H36C 0.903625 0.729918 0.166944 0.042 Uiso calc 1 . .
    Cl Cl1 0.7227(2) 0.43621(13) 0.45609(7) 0.0235(4) Uani d 1 . .
    Cl Cl2 1.2466(2) 1.08940(12) 0.46641(7) 0.0237(4) Uani d 1 . .
    Cl Cl3 0.0233(2) 0.54927(12) 0.30482(7) 0.0218(4) Uani d 1 . .
    Cl Cl4 1.4889(2) 0.39388(13) 0.22603(7) 0.0227(4) Uani d 1 . .
loop_
    _atom_site_aniso_label
    _atom_site_aniso_U_11
    _atom_site_aniso_U_22
    _atom_site_aniso_U_33
    _atom_site_aniso_U_12
    _atom_site_aniso_U_13
    _atom_site_aniso_U_23
    Se1 0.0212(5) 0.0144(4) 0.0206(4) -0.0026(3) -0.0009(3) -0.0022(3)
    N1 0.020(4) 0.016(3) 0.011(3) 0.000(3) -0.001(3) -0.002(2)
    N2 0.030(4) 0.016(3) 0.016(4) 0.000(3) -0.003(3) -0.005(3)
    C1 0.017(4) 0.019(4) 0.010(4) -0.003(3) 0.000(3) -0.003(3)
    C2 0.033(5) 0.019(4) 0.012(4) 0.000(4) -0.004(4) 0.001(3)
    C3 0.031(5) 0.018(4) 0.018(4) -0.008(4) 0.001(4) -0.003(3)
    C4 0.025(5) 0.019(4) 0.025(5) -0.003(4) -0.001(4) -0.003(3)
    C5 0.018(5) 0.029(4) 0.020(4) -0.001(4) -0.001(3) -0.002(3)
    C6 0.024(5) 0.011(3) 0.019(4) 0.003(3) -0.003(3) -0.001(3)
    C7 0.022(5) 0.025(4) 0.020(4) 0.008(4) -0.004(4) 0.001(3)
    C8 0.023(5) 0.025(4) 0.039(6) 0.002(4) 0.009(4) -0.005(4)
    C9 0.042(7) 0.036(5) 0.032(6) 0.015(5) 0.001(5) 0.007(4)
    Se2 0.0193(5) 0.0179(4) 0.0244(5) 0.0017(3) -0.0002(3) -0.0009(3)
    N3 0.013(3) 0.016(3) 0.018(4) 0.004(3) -0.001(3) -0.002(2)
    N4 0.030(4) 0.019(3) 0.023(4) 0.003(3) -0.003(3) -0.003(3)
    C10 0.027(5) 0.022(4) 0.010(4) 0.001(4) -0.004(3) 0.004(3)
    C11 0.026(5) 0.023(4) 0.018(4) -0.007(4) -0.006(4) 0.002(3)
    C12 0.023(5) 0.020(4) 0.023(5) -0.001(4) 0.000(4) 0.000(3)
    C13 0.020(5) 0.021(4) 0.021(4) 0.006(3) 0.000(3) -0.001(3)
    C14 0.018(4) 0.018(4) 0.029(5) 0.002(3) 0.001(4) 0.003(3)
    C15 0.032(5) 0.017(4) 0.015(4) -0.002(4) -0.007(4) 0.002(3)
    C16 0.021(5) 0.026(4) 0.025(5) -0.005(4) 0.001(4) -0.001(3)
    C17 0.039(7) 0.032(5) 0.058(8) -0.010(5) -0.003(5) -0.009(5)
    C18 0.038(6) 0.041(5) 0.022(5) -0.005(5) -0.006(4) -0.007(4)
    Se3 0.0200(4) 0.0133(4) 0.0197(4) -0.0013(3) -0.0001(3) -0.0003(3)
    N5 0.021(4) 0.023(3) 0.016(4) 0.002(3) -0.002(3) -0.003(3)
    N6 0.032(5) 0.016(3) 0.020(4) 0.000(3) 0.002(3) 0.001(3)
    C19 0.018(4) 0.017(4) 0.019(4) 0.005(3) 0.003(3) 0.000(3)
    C20 0.024(5) 0.013(4) 0.023(4) 0.001(3) -0.001(3) 0.000(3)
    C21 0.025(5) 0.014(4) 0.030(5) 0.001(3) -0.002(4) -0.001(3)
    C22 0.029(5) 0.025(4) 0.028(5) -0.010(4) -0.001(4) -0.001(4)
    C23 0.015(4) 0.024(4) 0.027(5) 0.000(3) 0.001(3) -0.002(3)
    C24 0.027(5) 0.015(4) 0.016(4) 0.005(3) -0.003(3) -0.001(3)
    C25 0.023(5) 0.026(4) 0.028(5) 0.002(4) -0.004(4) 0.003(3)
    C26 0.027(6) 0.032(5) 0.031(5) 0.011(4) 0.003(4) -0.002(4)
    C27 0.039(6) 0.026(5) 0.035(6) 0.010(4) 0.004(5) 0.009(4)
    Se4 0.0192(5) 0.0170(4) 0.0246(5) -0.0007(3) -0.0022(3) 0.0011(3)
    N7 0.024(4) 0.015(3) 0.018(4) -0.003(3) -0.003(3) -0.003(3)
    N8 0.018(4) 0.015(3) 0.031(4) 0.005(3) 0.000(3) 0.007(3)
    C28 0.019(4) 0.019(4) 0.018(4) 0.001(3) -0.003(3) -0.005(3)
    C29 0.024(5) 0.018(4) 0.023(5) 0.003(3) -0.011(4) 0.000(3)
    C30 0.034(6) 0.019(4) 0.022(5) 0.003(4) -0.007(4) 0.001(3)
    C31 0.021(5) 0.026(4) 0.028(5) -0.009(4) -0.001(4) -0.004(3)
    C32 0.013(4) 0.025(4) 0.023(5) 0.000(3) -0.001(3) -0.006(3)
    C33 0.036(5) 0.012(4) 0.012(4) -0.007(3) -0.002(4) 0.002(3)
    C34 0.025(5) 0.023(4) 0.016(4) 0.003(4) -0.007(4) -0.001(3)
    C35 0.022(5) 0.024(4) 0.034(5) 0.004(4) 0.000(4) -0.004(4)
    C36 0.026(5) 0.018(4) 0.038(6) 0.008(4) -0.008(4) 0.004(3)
    Cl1 0.0217(11) 0.0213(10) 0.0273(11) 0.0000(8) 0.0012(8) -0.0019(8)
    Cl2 0.0184(11) 0.0191(9) 0.0332(12) 0.0000(8) -0.0020(9) 0.0056(8)
    Cl3 0.0191(11) 0.0183(9) 0.0278(11) 0.0021(8) -0.0001(8) -0.0026(7)
    Cl4 0.0197(11) 0.0264(10) 0.0216(11) 0.0025(8) -0.0005(8) 0.0008(8)
_geom_special_details
;
 All esds (except the esd in the dihedral angle between two l.s. planes)
 are estimated using the full covariance matrix.  The cell esds are taken
 into account individually in the estimation of esds in distances, angles
 and torsion angles; correlations between esds in cell parameters are only
 used when they are defined by crystal symmetry.  An approximate (isotropic)
 treatment of cell esds is used for estimating esds involving l.s. planes.
;
loop_
    _geom_bond_atom_site_label_1
    _geom_bond_atom_site_label_2
    _geom_bond_site_symmetry_2
    _geom_bond_distance
    _geom_bond_publ_flag
    Se1 N2 . 1.857(7) ?
    Se1 C1 . 1.890(8) ?
    N1 C1 . 1.360(10) ?
    N1 C5 . 1.394(10) ?
    N1 C6 . 1.448(9) ?
    N2 C6 . 1.256(11) ?
    C1 C2 . 1.381(11) ?
    C2 H2 . 0.9500 ?
    C2 C3 . 1.364(12) ?
    C3 H3 . 0.9500 ?
    C3 C4 . 1.422(12) ?
    C4 H4 . 0.9500 ?
    C4 C5 . 1.383(11) ?
    C5 H5 . 0.9500 ?
    C6 C7 . 1.526(11) ?
    C7 H7 . 1.0000 ?
    C7 C8 . 1.542(12) ?
    C7 C9 . 1.549(12) ?
    C8 H8A . 0.9800 ?
    C8 H8B . 0.9800 ?
    C8 H8C . 0.9800 ?
    C9 H9A . 0.9800 ?
    C9 H9B . 0.9800 ?
    C9 H9C . 0.9800 ?
    Se2 N4 . 1.866(8) ?
    Se2 C10 . 1.882(8) ?
    N3 C10 . 1.363(11) ?
    N3 C14 . 1.383(10) ?
    N3 C15 . 1.437(10) ?
    N4 C15 . 1.270(11) ?
    C10 C11 . 1.407(11) ?
    C11 H11 . 0.9500 ?
    C11 C12 . 1.389(12) ?
    C12 H12 . 0.9500 ?
    C12 C13 . 1.420(12) ?
    C13 H13 . 0.9500 ?
    C13 C14 . 1.364(11) ?
    C14 H14 . 0.9500 ?
    C15 C16 . 1.513(12) ?
    C16 H16 . 1.0000 ?
    C16 C17 . 1.550(12) ?
    C16 C18 . 1.518(12) ?
    C17 H17A . 0.9800 ?
    C17 H17B . 0.9800 ?
    C17 H17C . 0.9800 ?
    C18 H18A . 0.9800 ?
    C18 H18B . 0.9800 ?
    C18 H18C . 0.9800 ?
    Se3 N6 . 1.853(7) ?
    Se3 C19 . 1.868(8) ?
    N5 C19 . 1.367(10) ?
    N5 C23 . 1.393(11) ?
    N5 C24 . 1.444(10) ?
    N6 C24 . 1.260(11) ?
    C19 C20 . 1.402(10) ?
    C20 H20 . 0.9500 ?
    C20 C21 . 1.369(12) ?
    C21 H21 . 0.9500 ?
    C21 C22 . 1.411(12) ?
    C22 H22 . 0.9500 ?
    C22 C23 . 1.359(11) ?
    C23 H23 . 0.9500 ?
    C24 C25 . 1.516(12) ?
    C25 H25 . 1.0000 ?
    C25 C26 . 1.523(12) ?
    C25 C27 . 1.559(12) ?
    C26 H26A . 0.9800 ?
    C26 H26B . 0.9800 ?
    C26 H26C . 0.9800 ?
    C27 H27A . 0.9800 ?
    C27 H27B . 0.9800 ?
    C27 H27C . 0.9800 ?
    Se4 N8 . 1.854(7) ?
    Se4 C28 . 1.865(8) ?
    N7 C28 . 1.354(11) ?
    N7 C32 . 1.386(10) ?
    N7 C33 . 1.433(9) ?
    N8 C33 . 1.283(11) ?
    C28 C29 . 1.415(11) ?
    C29 H29 . 0.9500 ?
    C29 C30 . 1.369(12) ?
    C30 H30 . 0.9500 ?
    C30 C31 . 1.396(12) ?
    C31 H31 . 0.9500 ?
    C31 C32 . 1.361(11) ?
    C32 H32 . 0.9500 ?
    C33 C34 . 1.522(12) ?
    C34 H34 . 1.0000 ?
    C34 C35 . 1.546(12) ?
    C34 C36 . 1.533(11) ?
    C35 H35A . 0.9800 ?
    C35 H35B . 0.9800 ?
    C35 H35C . 0.9800 ?
    C36 H36A . 0.9800 ?
    C36 H36B . 0.9800 ?
    C36 H36C . 0.9800 ?
loop_
    _geom_contact_atom_site_label_1
    _geom_contact_atom_site_label_2
    _geom_contact_distance
    _geom_contact_site_symmetry_1
    _geom_contact_site_symmetry_2
    _geom_contact_publ_flag
    Se1 Cl1 2.957(4) . . y
    Se1 N1 2.656(8) . . y
    Se2 Cl2 2.900(4) . . y
    Se2 N3 2.664(7) . . y
    Se3 Cl3 2.934(4) . . y
    Se3 N5 2.661(8) . . y
    Se4 Cl4 2.920(4) . . y
    Se4 N7 2.658(8) . . y
loop_
    _geom_angle_atom_site_label_1
    _geom_angle_atom_site_label_2
    _geom_angle_atom_site_label_3
    _geom_angle_site_symmetry_1
    _geom_angle_site_symmetry_3
    _geom_angle
    _geom_angle_publ_flag
    N2 Se1 C1 . . 87.0(3) ?
    C1 N1 C5 . . 121.0(7) ?
    C1 N1 C6 . . 115.1(7) ?
    C5 N1 C6 . . 123.9(7) ?
    C6 N2 Se1 . . 113.2(5) ?
    N1 C1 Se1 . . 108.5(5) ?
    N1 C1 C2 . . 121.8(7) ?
    C2 C1 Se1 . . 129.7(7) ?
    C1 C2 H2 . . 120.8 ?
    C3 C2 C1 . . 118.5(8) ?
    C3 C2 H2 . . 120.8 ?
    C2 C3 H3 . . 119.6 ?
    C2 C3 C4 . . 120.8(8) ?
    C4 C3 H3 . . 119.6 ?
    C3 C4 H4 . . 120.2 ?
    C5 C4 C3 . . 119.6(8) ?
    C5 C4 H4 . . 120.2 ?
    N1 C5 H5 . . 120.8 ?
    C4 C5 N1 . . 118.3(8) ?
    C4 C5 H5 . . 120.8 ?
    N1 C6 C7 . . 118.5(7) ?
    N2 C6 N1 . . 116.1(7) ?
    N2 C6 C7 . . 125.3(7) ?
    C6 C7 H7 . . 108.0 ?
    C6 C7 C8 . . 113.3(7) ?
    C6 C7 C9 . . 108.9(7) ?
    C8 C7 H7 . . 108.0 ?
    C8 C7 C9 . . 110.6(7) ?
    C9 C7 H7 . . 108.0 ?
    C7 C8 H8A . . 109.5 ?
    C7 C8 H8B . . 109.5 ?
    C7 C8 H8C . . 109.5 ?
    H8A C8 H8B . . 109.5 ?
    H8A C8 H8C . . 109.5 ?
    H8B C8 H8C . . 109.5 ?
    C7 C9 H9A . . 109.5 ?
    C7 C9 H9B . . 109.5 ?
    C7 C9 H9C . . 109.5 ?
    H9A C9 H9B . . 109.5 ?
    H9A C9 H9C . . 109.5 ?
    H9B C9 H9C . . 109.5 ?
    N4 Se2 C10 . . 87.0(4) ?
    C10 N3 C14 . . 121.0(7) ?
    C10 N3 C15 . . 114.3(7) ?
    C14 N3 C15 . . 124.6(7) ?
    C15 N4 Se2 . . 112.0(6) ?
    N3 C10 Se2 . . 109.3(5) ?
    N3 C10 C11 . . 121.2(8) ?
    C11 C10 Se2 . . 129.4(7) ?
    C10 C11 H11 . . 121.4 ?
    C12 C11 C10 . . 117.2(8) ?
    C12 C11 H11 . . 121.4 ?
    C11 C12 H12 . . 119.4 ?
    C11 C12 C13 . . 121.2(8) ?
    C13 C12 H12 . . 119.4 ?
    C12 C13 H13 . . 120.4 ?
    C14 C13 C12 . . 119.1(8) ?
    C14 C13 H13 . . 120.4 ?
    N3 C14 H14 . . 120.0 ?
    C13 C14 N3 . . 120.1(8) ?
    C13 C14 H14 . . 120.0 ?
    N3 C15 C16 . . 118.1(7) ?
    N4 C15 N3 . . 117.1(8) ?
    N4 C15 C16 . . 124.8(7) ?
    C15 C16 H16 . . 107.8 ?
    C15 C16 C17 . . 109.6(8) ?
    C15 C16 C18 . . 112.5(7) ?
    C17 C16 H16 . . 107.8 ?
    C18 C16 H16 . . 107.8 ?
    C18 C16 C17 . . 111.1(8) ?
    C16 C17 H17A . . 109.5 ?
    C16 C17 H17B . . 109.5 ?
    C16 C17 H17C . . 109.5 ?
    H17A C17 H17B . . 109.5 ?
    H17A C17 H17C . . 109.5 ?
    H17B C17 H17C . . 109.5 ?
    C16 C18 H18A . . 109.5 ?
    C16 C18 H18B . . 109.5 ?
    C16 C18 H18C . . 109.5 ?
    H18A C18 H18B . . 109.5 ?
    H18A C18 H18C . . 109.5 ?
    H18B C18 H18C . . 109.5 ?
    N6 Se3 C19 . . 87.0(3) ?
    C19 N5 C23 . . 120.4(7) ?
    C19 N5 C24 . . 113.8(7) ?
    C23 N5 C24 . . 125.8(7) ?
    C24 N6 Se3 . . 113.0(5) ?
    N5 C19 Se3 . . 109.7(5) ?
    N5 C19 C20 . . 120.0(8) ?
    C20 C19 Se3 . . 130.3(7) ?
    C19 C20 H20 . . 120.3 ?
    C21 C20 C19 . . 119.4(8) ?
    C21 C20 H20 . . 120.3 ?
    C20 C21 H21 . . 119.9 ?
    C20 C21 C22 . . 120.3(7) ?
    C22 C21 H21 . . 119.9 ?
    C21 C22 H22 . . 120.2 ?
    C23 C22 C21 . . 119.6(8) ?
    C23 C22 H22 . . 120.2 ?
    N5 C23 H23 . . 119.9 ?
    C22 C23 N5 . . 120.2(8) ?
    C22 C23 H23 . . 119.9 ?
    N5 C24 C25 . . 118.5(7) ?
    N6 C24 N5 . . 116.5(7) ?
    N6 C24 C25 . . 124.9(7) ?
    C24 C25 H25 . . 109.0 ?
    C24 C25 C26 . . 111.3(7) ?
    C24 C25 C27 . . 108.6(8) ?
    C26 C25 H25 . . 109.0 ?
    C26 C25 C27 . . 109.8(7) ?
    C27 C25 H25 . . 109.0 ?
    C25 C26 H26A . . 109.5 ?
    C25 C26 H26B . . 109.5 ?
    C25 C26 H26C . . 109.5 ?
    H26A C26 H26B . . 109.5 ?
    H26A C26 H26C . . 109.5 ?
    H26B C26 H26C . . 109.5 ?
    C25 C27 H27A . . 109.5 ?
    C25 C27 H27B . . 109.5 ?
    C25 C27 H27C . . 109.5 ?
    H27A C27 H27B . . 109.5 ?
    H27A C27 H27C . . 109.5 ?
    H27B C27 H27C . . 109.5 ?
    N8 Se4 C28 . . 86.9(3) ?
    C28 N7 C32 . . 121.7(7) ?
    C28 N7 C33 . . 114.2(7) ?
    C32 N7 C33 . . 124.1(7) ?
    C33 N8 Se4 . . 112.3(5) ?
    N7 C28 Se4 . . 110.3(5) ?
    N7 C28 C29 . . 119.1(7) ?
    C29 C28 Se4 . . 130.6(7) ?
    C28 C29 H29 . . 120.5 ?
    C30 C29 C28 . . 119.1(8) ?
    C30 C29 H29 . . 120.5 ?
    C29 C30 H30 . . 119.6 ?
    C29 C30 C31 . . 120.7(8) ?
    C31 C30 H30 . . 119.6 ?
    C30 C31 H31 . . 120.1 ?
    C32 C31 C30 . . 119.8(8) ?
    C32 C31 H31 . . 120.1 ?
    N7 C32 H32 . . 120.2 ?
    C31 C32 N7 . . 119.6(8) ?
    C31 C32 H32 . . 120.2 ?
    N7 C33 C34 . . 119.8(7) ?
    N8 C33 N7 . . 116.3(8) ?
    N8 C33 C34 . . 123.8(7) ?
    C33 C34 H34 . . 107.5 ?
    C33 C34 C35 . . 112.8(7) ?
    C33 C34 C36 . . 109.8(7) ?
    C35 C34 H34 . . 107.5 ?
    C36 C34 H34 . . 107.5 ?
    C36 C34 C35 . . 111.6(7) ?
    C34 C35 H35A . . 109.5 ?
    C34 C35 H35B . . 109.5 ?
    C34 C35 H35C . . 109.5 ?
    H35A C35 H35B . . 109.5 ?
    H35A C35 H35C . . 109.5 ?
    H35B C35 H35C . . 109.5 ?
    C34 C36 H36A . . 109.5 ?
    C34 C36 H36B . . 109.5 ?
    C34 C36 H36C . . 109.5 ?
    H36A C36 H36B . . 109.5 ?
    H36A C36 H36C . . 109.5 ?
    H36B C36 H36C . . 109.5 ?
loop_
    _geom_torsion_atom_site_label_1
    _geom_torsion_atom_site_label_2
    _geom_torsion_atom_site_label_3
    _geom_torsion_atom_site_label_4
    _geom_torsion_site_symmetry_1
    _geom_torsion_site_symmetry_2
    _geom_torsion_site_symmetry_3
    _geom_torsion_site_symmetry_4
    _geom_torsion
    _geom_torsion_publ_flag
    Se1 N2 C6 N1 . . . . -0.2(9) ?
    Se1 N2 C6 C7 . . . . -176.5(6) ?
    Se1 C1 C2 C3 . . . . -178.3(6) ?
    N1 C1 C2 C3 . . . . 0.3(12) ?
    N1 C6 C7 C8 . . . . 74.0(9) ?
    N1 C6 C7 C9 . . . . -162.4(7) ?
    N2 Se1 C1 N1 . . . . 0.8(5) ?
    N2 Se1 C1 C2 . . . . 179.5(8) ?
    N2 C6 C7 C8 . . . . -109.8(9) ?
    N2 C6 C7 C9 . . . . 13.8(11) ?
    C1 Se1 N2 C6 . . . . -0.3(6) ?
    C1 N1 C5 C4 . . . . -1.5(11) ?
    C1 N1 C6 N2 . . . . 0.9(10) ?
    C1 N1 C6 C7 . . . . 177.5(7) ?
    C1 C2 C3 C4 . . . . -0.5(12) ?
    C2 C3 C4 C5 . . . . -0.2(13) ?
    C3 C4 C5 N1 . . . . 1.2(12) ?
    C5 N1 C1 Se1 . . . . 179.5(6) ?
    C5 N1 C1 C2 . . . . 0.7(11) ?
    C5 N1 C6 N2 . . . . -179.7(7) ?
    C5 N1 C6 C7 . . . . -3.2(11) ?
    C6 N1 C1 Se1 . . . . -1.1(8) ?
    C6 N1 C1 C2 . . . . -180.0(7) ?
    C6 N1 C5 C4 . . . . 179.3(7) ?
    Se2 N4 C15 N3 . . . . 4.0(9) ?
    Se2 N4 C15 C16 . . . . -175.0(6) ?
    Se2 C10 C11 C12 . . . . 179.6(6) ?
    N3 C10 C11 C12 . . . . -0.9(11) ?
    N3 C15 C16 C17 . . . . -161.4(7) ?
    N3 C15 C16 C18 . . . . 74.5(10) ?
    N4 Se2 C10 N3 . . . . 1.6(5) ?
    N4 Se2 C10 C11 . . . . -178.9(8) ?
    N4 C15 C16 C17 . . . . 17.6(12) ?
    N4 C15 C16 C18 . . . . -106.5(10) ?
    C10 Se2 N4 C15 . . . . -3.2(6) ?
    C10 N3 C14 C13 . . . . 2.9(12) ?
    C10 N3 C15 N4 . . . . -2.8(10) ?
    C10 N3 C15 C16 . . . . 176.3(7) ?
    C10 C11 C12 C13 . . . . 3.2(12) ?
    C11 C12 C13 C14 . . . . -2.5(12) ?
    C12 C13 C14 N3 . . . . -0.7(12) ?
    C14 N3 C10 Se2 . . . . 177.4(6) ?
    C14 N3 C10 C11 . . . . -2.1(11) ?
    C14 N3 C15 N4 . . . . 180.0(7) ?
    C14 N3 C15 C16 . . . . -1.0(11) ?
    C15 N3 C10 Se2 . . . . 0.1(8) ?
    C15 N3 C10 C11 . . . . -179.5(7) ?
    C15 N3 C14 C13 . . . . -180.0(7) ?
    Se3 N6 C24 N5 . . . . 0.9(9) ?
    Se3 N6 C24 C25 . . . . -178.1(6) ?
    Se3 C19 C20 C21 . . . . 178.7(7) ?
    N5 C19 C20 C21 . . . . -1.4(12) ?
    N5 C24 C25 C26 . . . . -73.8(9) ?
    N5 C24 C25 C27 . . . . 165.2(7) ?
    N6 Se3 C19 N5 . . . . 0.4(6) ?
    N6 Se3 C19 C20 . . . . -179.7(8) ?
    N6 C24 C25 C26 . . . . 105.2(10) ?
    N6 C24 C25 C27 . . . . -15.9(12) ?
    C19 Se3 N6 C24 . . . . -0.7(6) ?
    C19 N5 C23 C22 . . . . -0.5(12) ?
    C19 N5 C24 N6 . . . . -0.6(10) ?
    C19 N5 C24 C25 . . . . 178.5(7) ?
    C19 C20 C21 C22 . . . . 1.3(13) ?
    C20 C21 C22 C23 . . . . -0.8(13) ?
    C21 C22 C23 N5 . . . . 0.4(13) ?
    C23 N5 C19 Se3 . . . . -179.0(6) ?
    C23 N5 C19 C20 . . . . 1.1(11) ?
    C23 N5 C24 N6 . . . . 178.4(7) ?
    C23 N5 C24 C25 . . . . -2.6(12) ?
    C24 N5 C19 Se3 . . . . 0.0(8) ?
    C24 N5 C19 C20 . . . . -179.9(7) ?
    C24 N5 C23 C22 . . . . -179.4(8) ?
    Se4 N8 C33 N7 . . . . 0.8(9) ?
    Se4 N8 C33 C34 . . . . -177.4(6) ?
    Se4 C28 C29 C30 . . . . -179.0(7) ?
    N7 C28 C29 C30 . . . . 1.8(12) ?
    N7 C33 C34 C35 . . . . 74.5(9) ?
    N7 C33 C34 C36 . . . . -160.3(7) ?
    N8 Se4 C28 N7 . . . . -1.2(6) ?
    N8 Se4 C28 C29 . . . . 179.6(8) ?
    N8 C33 C34 C35 . . . . -107.3(9) ?
    N8 C33 C34 C36 . . . . 17.9(11) ?
    C28 Se4 N8 C33 . . . . 0.2(6) ?
    C28 N7 C32 C31 . . . . -1.3(12) ?
    C28 N7 C33 N8 . . . . -1.9(10) ?
    C28 N7 C33 C34 . . . . 176.5(7) ?
    C28 C29 C30 C31 . . . . -2.4(13) ?
    C29 C30 C31 C32 . . . . 1.1(13) ?
    C30 C31 C32 N7 . . . . 0.8(13) ?
    C32 N7 C28 Se4 . . . . -179.3(6) ?
    C32 N7 C28 C29 . . . . 0.0(11) ?
    C32 N7 C33 N8 . . . . 179.3(7) ?
    C32 N7 C33 C34 . . . . -2.3(11) ?
    C33 N7 C28 Se4 . . . . 1.9(8) ?
    C33 N7 C28 C29 . . . . -178.8(7) ?
    C33 N7 C32 C31 . . . . 177.4(7) ?
loop_
    _geom_hbond_atom_site_label_D
    _geom_hbond_atom_site_label_H
    _geom_hbond_atom_site_label_A
    _geom_hbond_site_symmetry_A
    _geom_hbond_distance_DH
    _geom_hbond_distance_HA
    _geom_hbond_distance_DA
    _geom_hbond_angle_DHA
    C2 H2 Cl1 . 0.95 2.62 3.327(10) 132
    C3 H3 Cl2 1_445 0.95 2.67 3.598(9) 167
    C5 H5 Cl1 1_455 0.95 2.67 3.395(10) 133
    C11 H11 Cl2 . 0.95 2.61 3.288(10) 129
    C14 H14 Cl2 1_455 0.95 2.47 3.310(10) 147
    C18 H18C Cl4 2_755 0.98 2.73 3.687(11) 167
    C20 H20 Cl3 . 0.95 2.67 3.364(10) 131
    C23 H23 Cl3 1_655 0.95 2.73 3.418(10) 130
    C29 H29 Cl4 . 0.95 2.63 3.323(10) 130
    C30 H30 Cl3 2_645 0.95 2.81 3.651(9) 148
    C32 H32 Cl4 1_455 0.95 2.76 3.452(9) 131
_shelx_space_group_comment
;
The symmetry employed for this shelxl refinement is uniquely defined
by the following loop, which should always be used as a source of
symmetry information in preference to the above space-group names.
They are only intended as comments.
;
_shelx_estimated_absorpt_T_min     0.518
_shelx_estimated_absorpt_T_max     0.703
_shelx_hkl_file
;
  -1   0   0    1.43    0.66
   1   0   0    0.72    0.60
   2   0   0    0.67    1.42
  -2   0   0    3.01    1.69
   3   0   0   36.56    4.25
  -3   0   0   38.60    4.83
  -4   0   0 2353.27  217.32
   4   0   0 2721.02  217.12
  -5   0   0   55.15    7.40
  -6   0   0   -1.66    3.99
  -8   0   0  699.23   62.21
  -9   0   0   19.38    7.78
 -10   0   0    7.50    8.77
 -11   0   0   81.28   13.76
 -12   0   0   70.82   13.48
  -1  -1   0    1.52    0.64
   1  -1   0    0.89    0.78
  -1   1   0    1.54    0.83
   2  -1   0    1.46    1.54
  -2  -1   0    0.51    1.30
   2   1   0    0.90    1.37
  -2   1   0    1.38    1.81
  -3  -1   0   36.34   15.56
   3  -1   0   97.12   24.65
  -3   1   0   66.61   22.78
   4  -1   0    7.00    2.97
  -4  -1   0   11.69    3.74
   4   1   0    3.79    3.18
  -4   1   0    7.89    3.73
  -5  -1   0    0.87    3.59
   5   1   0    7.36    2.81
  -5   1   0   12.36    4.32
  -6  -1   0   -2.87    4.19
  -6   1   0   -3.31    4.33
  -7  -1   0   98.75   12.26
  -7   1   0  100.84   12.53
  -8  -1   0   24.78    7.31
  -8   1   0   20.96    6.91
  -9  -1   0    4.72    6.48
  -9   1   0    1.69    6.89
 -10  -1   0   16.96    7.90
 -10   1   0    5.32    8.92
 -11  -1   0   47.04   10.54
 -11   1   0   33.77   11.13
 -12  -1   0   15.61    9.05
 -12   1   0    1.90    8.96
  -1  -2   0    2.86    0.71
   1  -2   0    2.26    1.37
   1  -2   0    1.85    1.32
   1   2   0    5.41    0.77
  -1   2   0    4.11    1.38
   2  -2   0    7.91    1.93
  -2  -2   0    7.21    1.62
  -2   2   0    4.77    2.07
   2   2   0    5.55    1.44
  -3  -2   0  102.37    9.51
   3  -2   0   96.12    9.51
  -3   2   0  109.20    9.99
   4  -2   0 1589.87  134.67
  -4  -2   0 1691.02  134.82
   4   2   0 1540.14  134.47
  -4   2   0 1462.05  134.94
  -5  -2   0   -6.11    3.36
  -5   2   0    3.19    4.09
   5   2   0   -2.35    2.32
  -6  -2   0   -4.81    3.80
  -6   2   0    8.11    4.89
  -7  -2   0  102.09   13.40
  -7   2   0  150.27   14.63
  -8  -2   0  288.23   28.65
  -8   2   0  325.55   29.56
  -9  -2   0  -11.16    6.18
  -9   2   0   -0.93    7.53
 -10  -2   0   -4.14    7.13
 -10   2   0    5.36    9.05
 -11  -2   0   66.03   11.92
 -11   2   0   76.99   13.99
 -12  -2   0   37.62   10.47
 -12   2   0   46.53   12.49
   0  -3   0    0.17    0.99
   0  -3   0   -1.65    1.44
   0   3   0    1.40    0.97
   0   3   0    0.46    1.59
   1  -3   0  173.13   14.05
   1  -3   0  135.13   13.69
  -1   3   0  133.13   13.73
   1   3   0  180.09   13.95
  -1   3   0  165.77   14.00
  -2  -3   0    6.80    1.39
   2  -3   0    7.20    2.08
   2   3   0    6.24    1.26
  -2   3   0    5.79    2.19
  -3  -3   0  287.46   25.11
  -4  -3   0   51.69    7.16
   4  -3   0   67.98    7.20
  -4   3   0   66.77    8.23
   4   3   0   70.63    6.67
  -5  -3   0    5.49    3.48
   5   3   0    2.02    2.29
  -5   3   0    4.39    4.22
  -6  -3   0    7.46    4.38
  -6   3   0   18.35    5.71
  -7  -3   0   82.36   11.09
  -7   3   0  114.79   12.91
  -8  -3   0   -2.02    5.36
  -8   3   0    7.73    7.01
  -9  -3   0    0.09    5.84
  -9   3   0    9.11    7.71
 -10  -3   0    8.46    7.04
 -10   3   0   13.84    8.71
 -11  -3   0   90.87   14.19
 -11   3   0  102.09   16.38
 -12  -3   0   22.77    9.94
 -12   3   0   32.31   11.52
   0  -4   0   68.52    7.67
   0  -4   0   91.08    7.09
   0   4   0   78.95    7.09
   0   4   0   70.96    7.75
   1  -4   0  411.45   39.59
   1  -4   0  450.88   39.92
  -1  -4   0  508.95   39.86
  -1   4   0  413.82   39.66
  -1   4   0  494.19   39.97
   1   4   0  490.04   39.93
   2  -4   0   30.61    4.18
   2  -4   0   43.90    4.86
  -2  -4   0   34.63    3.34
  -2   4   0   36.35    4.86
   3  -4   0  428.61   37.80
  -3  -4   0  449.26   37.54
  -3   4   0  405.62   38.07
   3   4   0  449.49   37.39
  -4  -4   0  262.23   22.85
   4   4   0  253.22   22.50
  -4   4   0  260.28   23.61
  -5  -4   0  227.41   19.66
  -5   4   0  227.38   20.63
   5   4   0  199.18   19.22
  -6  -4   0   13.82    4.28
  -7  -4   0   71.91    9.88
  -7   4   0  114.30   12.76
  -8   4   0   24.67    8.02
  -9  -4   0   50.34    9.01
  -9   4   0   69.31   11.69
 -10  -4   0   13.35    7.33
 -10   4   0   22.53   10.15
 -11  -4   0   19.33    9.38
 -11   4   0   47.19   11.60
 -12  -4   0   33.87   10.20
   0  -5   0   -2.13    2.19
   0   5   0    0.02    1.32
   0   5   0   -1.40    2.44
   1  -5   0   49.79    6.32
   1  -5   0   55.01    5.64
  -1  -5   0   66.15    6.28
  -1   5   0   54.94    6.54
   1   5   0   60.75    6.53
  -1   5   0   60.04    5.84
   2  -5   0   14.42    3.38
   2  -5   0    4.48    2.53
  -2   5   0    5.14    2.93
   2   5   0    6.86    3.25
  -3  -5   0   55.36    5.89
  -3   5   0   84.80    7.90
  -4  -5   0   78.33    8.68
   4   5   0  100.40    8.39
  -5  -5   0  133.15   11.18
   5   5   0   98.63   10.46
  -5   5   0  126.11   12.41
  -6  -5   0   24.11    4.79
  -6   5   0   23.78    6.34
   6   5   0   24.28    3.84
  -7  -5   0   20.04    5.29
  -7   5   0   36.37    7.99
  -8  -5   0   -3.21    4.49
  -8   5   0    2.89    7.17
  -9  -5   0   54.46    9.08
  -9   5   0   60.61   11.62
 -10  -5   0   12.77    7.21
 -10   5   0   30.25    9.94
 -11  -5   0   44.70   10.20
 -11   5   0   51.27   12.90
 -12  -5   0   18.72    8.45
 -12   5   0    0.93   10.37
   0  -6   0  261.21   20.76
   0  -6   0  258.70   22.09
   0   6   0  221.67   21.63
   0   6   0  217.96   20.78
  -1  -6   0  361.28   31.74
   1  -6   0  328.04   31.85
   1  -6   0  356.16   31.29
   1   6   0  367.93   32.02
  -1   6   0  364.52   31.98
  -1   6   0  387.18   31.46
   2  -6   0   37.62    5.56
   2  -6   0   43.90    6.14
  -2   6   0   34.30    5.42
   2   6   0   49.95    6.16
  -2   6   0   51.30    5.97
   3  -6   0  302.79   26.17
   3  -6   0  310.69   26.93
  -3   6   0  269.67   26.45
   3   6   0  299.30   26.65
  -4  -6   0   35.31    4.56
  -4   6   0   62.02    6.93
   4   6   0   40.86    4.29
  -5  -6   0  278.30   24.49
  -5   6   0  284.29   25.76
   5   6   0  271.70   24.11
  -6  -6   0   15.74    4.10
   6   6   0   11.22    3.05
  -6   6   0   15.29    6.26
  -7  -6   0   25.40    5.74
  -7   6   0   55.59    8.55
  -8  -6   0   -0.08    4.77
  -8   6   0   -4.57    6.91
  -9  -6   0  100.59   12.76
  -9   6   0  141.32   20.11
 -10  -6   0   17.77    7.12
 -10   6   0   16.83    9.55
 -11  -6   0    5.05    6.95
 -11   6   0   36.10   11.62
 -12  -6   0   11.54    8.27
 -12   6   0    9.08   11.09
   0  -7   0   -4.75    1.96
   0  -7   0    0.88    3.09
   0   7   0    3.64    1.97
   0   7   0   -5.27    3.52
   1  -7   0  287.88   26.94
  -1  -7   0  297.50   27.52
   1  -7   0  296.43   27.74
  -1   7   0  325.29   27.36
  -1   7   0  312.36   27.84
   1   7   0  342.77   27.98
   2  -7   0    6.24    3.19
   2  -7   0   12.83    4.32
  -2   7   0   16.99    4.23
   2   7   0   12.12    4.33
  -2   7   0    7.52    3.53
   3   7   0  273.23   25.01
  -3   7   0  275.10   24.72
  -4   7   0  117.10   12.38
  -5  -7   0  302.75   25.52
  -5   7   0  287.12   27.36
   5   7   0  282.20   25.18
  -6  -7   0   10.06    3.44
  -6   7   0   17.36    6.09
  -7  -7   0   22.88    5.04
  -7   7   0   29.12    7.82
  -8  -7   0   -1.35    4.33
  -8   7   0   13.61    7.94
  -9  -7   0   97.44   12.58
  -9   7   0  163.02   17.41
 -10  -7   0    8.64    6.03
 -10   7   0   16.47   10.23
 -11  -7   0    5.66    7.02
 -11   7   0   41.12   12.35
   0  -8   0  274.13   21.80
   0   8   0  252.99   23.36
   0   8   0  223.26   21.84
   1  -8   0   47.69    6.67
  -1   8   0   80.70    9.06
  -1   8   0   74.51    7.08
   1   8   0   68.11    8.56
   2  -8   0   15.68    3.83
  -2   8   0   19.35    4.15
   2   8   0   20.74    5.16
  -2   8   0   31.13    5.46
   3   8   0  136.54   13.68
  -3   8   0  121.05   12.75
  -4   8   0   83.04    9.33
   4   8   0   59.81    8.71
  -5  -8   0  153.97   13.57
   5   8   0  170.00   13.37
   5   8   0  121.05   15.34
  -5   8   0  131.05   15.73
  -6  -8   0   19.34    3.60
   6   8   0   12.87    3.01
  -6   8   0   22.41    6.36
  -7  -8   0   -6.44    3.40
   7   8   0  -10.27    2.80
  -7   8   0    9.33    7.03
  -8  -8   0    1.09    4.35
  -8   8   0    7.42    8.05
  -9  -8   0   43.42    7.48
  -9   8   0   47.31   11.75
 -10  -8   0   13.29    6.13
 -10   8   0   32.31   10.66
 -11  -8   0   13.04    7.43
 -11   8   0   15.58   11.83
   0  -9   0   -3.23    2.15
   0   9   0    0.97    2.21
   0   9   0   -0.40    4.43
   1  -9   0  420.74   37.93
  -1   9   0  442.40   38.15
  -1   9   0  473.82   39.32
   1   9   0  417.82   39.29
   2  -9   0   -2.25    2.89
  -2   9   0    3.88    4.59
   2   9   0   -1.35    4.76
  -2   9   0   -0.57    3.01
  -3   9   0  390.87   31.96
   3   9   0  322.55   31.97
  -4   9   0   80.78   10.06
   5   9   0  270.04   25.76
  -5   9   0  271.60   25.67
   6   9   0   -1.00    5.60
  -6   9   0    9.51    6.49
  -7  -9   0  121.59   11.41
   7   9   0  111.00   14.59
  -7   9   0  111.79   14.57
  -8  -9   0   58.68    7.70
  -8   9   0   66.98   16.07
  -9  -9   0   41.91    7.11
  -9   9   0   56.41   11.75
 -10  -9   0    8.79    5.30
 -10   9   0    3.14    9.47
 -11   9   0   58.62   14.19
   0 -10   0    7.76    2.68
   0  10   0    4.64    4.63
   0  10   0    1.65    2.50
   1 -10   0   -2.95    4.56
  -1  10   0    0.98    2.87
   1  10   0    1.49    4.58
  -1  10   0   18.91    4.81
  -2  10   0  131.06   12.16
  -2  10   0   89.92   10.64
   2  10   0   91.06   11.80
  -3  10   0   10.55    4.41
   3  10   0   26.67   10.81
   4  10   0   10.19    5.86
  -4  10   0   17.03    5.41
  -5  10   0  126.07   13.78
   5  10   0  111.26   13.87
   6  10   0   28.29    8.06
  -6  10   0   50.01    8.52
   7  10   0   17.71    7.73
  -7  10   0    6.37    7.49
  -8 -10   0   32.93    4.65
  -8  10   0   27.08    9.62
   8  10   0   20.76    8.83
  -9 -10   0    9.52    3.96
   9  10   0   16.21    9.20
  -9  10   0   15.43    9.74
 -10  10   0   40.44   11.06
  10  10   0   16.34    9.95
 -11  10   0    9.40   10.59
  11  10   0    2.80   10.12
   0 -11   0    4.95    2.51
   0  11   0   -3.48    2.27
   1 -11   0   89.42    9.28
  -1  11   0   92.80    9.56
   1  11   0   92.63   11.35
  -2  11   0   44.07    6.92
  -2  11   0   28.31    5.35
   2  11   0   19.63    6.47
   3  11   0  195.96   19.30
  -3  11   0  178.69   18.09
  -4  11   0    0.24    4.73
   4  11   0    1.24    5.59
   5  11   0  102.09   12.75
  -5  11   0   93.41   12.28
   6  11   0   12.24    7.68
  -6  11   0    8.11    6.96
  -7  11   0  195.65   21.41
   8  11   0   46.56   10.65
  -8  11   0   31.60   10.08
   9  11   0    0.69    9.03
  -9  11   0    6.03    9.20
  10  11   0   -2.98   10.31
 -10  11   0   16.59   10.36
   0 -12   0  222.45   19.40
   0  12   0  214.47   21.72
   1 -12   0   -5.35    3.11
  -1  12   0   -0.77    5.34
  -1  12   0   -3.72    3.29
   1  12   0    3.47    5.59
   2  12   0   78.93   11.30
  -2  12   0   95.36   10.18
   3  12   0   33.85    7.56
  -3  12   0   30.02    6.33
  -4  12   0   36.93    6.78
   4  12   0   24.08    7.79
   5  12   0    0.01    6.81
  -5  12   0    4.90    5.81
  -6  12   0   38.18    8.79
   6  12   0   58.48   10.35
   7  12   0   14.86    9.06
  -8  12   0   40.83   10.34
   8  12   0   21.69   10.19
   9  12   0   12.20   10.01
  -9  12   0   14.82    9.34
  10  12   0   16.75   10.86
 -10  12   0   25.84   11.16
   0 -13   0    7.94    2.53
   0  13   0    3.97    3.48
   0  13   0    0.17    6.08
   1 -13   0   -2.04    3.65
  -1  13   0   10.78    6.31
  -1  13   0    3.90    3.82
   1  13   0    4.66    6.36
   2  13   0    6.25    6.28
  -2  13   0    6.19    5.94
  -2  13   0   -0.37    4.03
  -3  13   0   -2.02    4.70
   3  13   0    6.74    6.78
  -4  13   0    5.24    5.51
   4  13   0    8.70    7.42
   5  13   0    0.82    7.43
  -5  13   0    5.59    6.46
   6  13   0   25.27    9.18
  -6  13   0   17.96    7.67
  -7  13   0   58.06   11.19
   7  13   0   73.29   12.56
  -8  13   0    5.87    8.35
   8  13   0   -5.21    9.48
   9  13   0   25.88   11.07
  -9  13   0   20.11   10.26
   0 -14   0   48.50    5.64
   0  14   0   53.92    6.31
   0  14   0   56.31    9.95
   1 -14   0    3.08    4.50
  -1  14   0    1.48    6.68
   1  14   0   10.20    7.09
  -1  14   0    2.92    3.40
  -2  14   0    5.96    4.65
   2  14   0    1.64    7.02
  -2  14   0   10.56    6.75
  -3  14   0    3.41    6.71
  -3  14   0   -7.28    4.65
   3  14   0    2.05    7.33
  -4  14   0   51.56    8.15
   4  14   0   31.39    9.50
   5  14   0   17.11    9.02
  -5  14   0   16.85    7.36
   6  14   0   14.69    8.80
  -6  14   0   11.31    7.23
  -7  14   0   20.05    8.57
   7  14   0   14.32   10.13
  -8  14   0    6.99    8.31
   8  14   0    3.29    9.86
  -9  14   0   27.43   12.99
   9  14   0    4.78   11.61
   0 -15   0   15.04    2.75
   0  15   0    3.29    3.57
   0  15   0    1.26    7.63
  -1  15   0    2.25    6.79
   1  15   0   10.47    7.73
  -1  15   0   -1.65    3.55
  -2  15   0   -1.41    4.17
   2  15   0    9.28    7.62
  -2  15   0    7.38    7.40
   3  15   0    2.17    7.57
  -3  15   0   -7.16    4.58
  -4  15   0    6.62    5.80
   4  15   0    5.26    8.43
  -5  15   0   15.86    7.25
   5  15   0    5.08    8.79
   6  15   0   -1.06    9.71
  -6  15   0   -3.51    8.26
  -7  15   0   -0.91    7.77
   7  15   0   -0.25    9.57
  -8  15   0   27.47   10.81
   0  16   0   -4.22    7.56
   1  16   0    7.48    8.66
  -1  16   0   22.78    4.87
  -1  16   0   19.13    8.34
  -2  16   0   43.10   10.00
   2  16   0   43.96   10.67
  -2  16   0   41.65    7.00
  -3  16   0    4.66    5.42
   3  16   0   10.32    8.64
   4  16   0   -4.81    9.01
  -4  16   0    0.93    5.91
   5  16   0   31.92   10.70
  -5  16   0    9.57    7.51
   6  16   0   25.09   10.63
  -6  16   0   18.16    8.37
   7  16   0   12.58   11.05
  -7  16   0    6.22    8.55
  -8  16   0   -1.43    8.66
   8  16   0  -10.49   10.58
   0  17   0    8.81    8.21
  -1  17   0    1.58    8.28
   1  17   0   -2.73    8.68
  -1  17   0    5.60    4.00
  -2  17   0   14.12    8.87
  -2  17   0   -5.97    4.57
   2  17   0    6.20    8.70
  -3  17   0    0.68    5.60
   3  17   0    6.65    8.82
  -4  17   0    5.55    6.42
   4  17   0    4.75    9.92
  -5  17   0    4.77    6.83
   5  17   0   10.55   10.60
  -6  17   0   17.04    8.64
   6  17   0   17.87   11.27
   7  17   0    0.95   11.10
  -7  17   0    4.66    8.69
   0  18   0   17.69    9.70
  -1  18   0    5.11    9.17
  -1  18   0   17.05    4.59
   1  18   0   -6.88    9.16
   2  18   0  117.04   16.20
  -2  18   0   95.15   15.23
  -2  18   0  109.39   13.52
  -3  18   0    7.85    5.86
   3  18   0    8.57    9.65
   4  18   0    1.12    9.78
  -4  18   0   -2.12    6.23
  -5  18   0   10.14    8.07
   5  18   0    1.71   10.14
  -6  18   0   66.77   12.25
   6  18   0   30.89   13.23
   0  19   0   15.30    9.86
  -1  19   0   15.58    9.79
   1  19   0    9.40   10.01
  -2  19   0    2.01    9.11
   2  19   0    0.37    9.63
   3  19   0    5.94    9.53
  -3  19   0    9.16    6.32
   4  19   0    0.80   15.92
  -4  19   0   19.56    7.87
  -5  19   0   42.25    9.34
   5  19   0    9.61   11.36
   0  20   0   11.91   10.00
   1  20   0    6.84    9.77
  -1  20   0    8.52   10.36
   3  20   0   -1.01   10.78
   0  21   0   -0.57   10.57
  -1  21   0   51.55   13.45
   1  21   0   54.93   13.45
 -12   0   1   26.18   10.76
 -11   0   1   20.29    9.15
 -10   0   1   11.90    8.68
  -9   0   1   -4.79    6.49
  -8   0   1   70.64   10.42
  -6   0   1    4.34    4.21
  -5   0   1   -2.48    3.75
   3   0  -1    4.87    1.73
  -2   0   1    1.53    1.66
   2   0  -1    2.36    1.43
   1   0  -1   -0.30    0.52
  -1   0   1    0.55    0.61
   1   0   1    0.28    0.63
  -1   0  -1   -0.85    0.60
   2   0   1    2.01    1.52
  -2   0  -1    1.53    1.65
   3   0   1    8.99   10.86
  -4   0  -1    2.14    3.45
   4   0   1    1.15    2.61
  -5   0  -1    6.81    3.95
  -6   0  -1    2.70    4.25
  -8   0  -1   43.43    8.46
  -9   0  -1    8.02    7.01
 -10   0  -1    5.20    8.22
 -11   0  -1   27.62    9.93
 -12   0  -1    5.01    9.84
 -12  -1   1   51.12   11.47
 -12   1   1   59.84   12.54
 -11  -1   1   16.58    8.99
 -11   1   1   11.01    9.46
 -10  -1   1   12.56    7.77
 -10   1   1    8.34    8.69
  -9  -1   1  295.69   28.77
  -9   1   1  290.77   28.90
  -8  -1   1  126.07   13.93
  -8   1   1  100.93   13.68
  -7  -1   1   16.69    5.69
  -6  -1   1    4.39    4.34
  -6   1   1    2.95    4.63
  -5  -1   1  922.46   80.10
   5   1  -1  929.70   79.62
  -5   1   1  925.39   80.25
  -4  -1   1   22.95    4.05
   4  -1  -1   12.91    3.26
  -4   1   1   19.13    4.29
   4   1  -1   15.93    3.25
   3  -1  -1   -3.88    1.64
  -3  -1   1   -2.70    1.90
   3   1  -1    1.01    1.61
  -3   1   1    3.04    2.18
   2  -1  -1   -0.24    1.45
  -2  -1   1    0.57    1.32
   2   1  -1    0.07    1.20
  -2   1   1    2.23    1.71
  -1  -1   1 1955.69  157.58
   1  -1  -1 1811.04  157.65
  -1   1   1 1771.39  157.66
   0   1  -1    0.80    0.15
   0   1   1    0.37    0.10
  -1  -1  -1    0.99    0.68
   1  -1   1   -0.26    0.80
  -1   1  -1    0.22    0.87
   1   1   1   -1.04    0.62
  -2  -1  -1    4.06    1.64
   2  -1   1    9.71    1.79
   2   1   1    3.77    1.47
  -2   1  -1    3.46    1.98
  -3  -1  -1  265.19   24.07
   3  -1   1  274.74   24.01
  -3   1  -1  267.52   24.21
   3   1   1  287.07   23.93
   4  -1   1   10.98    3.23
  -4  -1  -1    2.64    3.42
  -4   1  -1    9.15    3.81
  -5  -1  -1    1.23    3.53
   5   1   1    1.71    2.87
  -5   1  -1   -1.36    3.62
  -6  -1  -1   18.13    5.11
  -6   1  -1   29.47    6.06
  -7  -1  -1  428.83   41.18
  -7   1  -1  491.84   41.68
  -8  -1  -1    8.27    6.48
  -8   1  -1   30.60    7.61
  -9  -1  -1    3.13    6.50
  -9   1  -1   13.02    7.69
 -10  -1  -1   21.70    8.03
 -10   1  -1   25.49   11.94
 -11  -1  -1    2.20    8.24
 -11   1  -1   12.92    9.58
 -12  -1  -1   18.86    9.70
 -12   1  -1   24.36    9.99
 -12  -2   1   28.69    9.77
 -12   2   1   32.68   11.25
 -11  -2   1   11.80    8.20
 -11   2   1   24.82   11.34
 -10  -2   1   -5.79    7.02
 -10   2   1    1.19    9.80
  -9  -2   1    7.62    7.03
  -9   2   1   17.78    8.37
  -7   2   1   45.96    7.93
  -6  -2   1    7.10    4.13
  -6   2   1    4.70    4.87
  -5  -2   1  123.94   12.15
  -5   2   1  124.81   12.68
   5   2  -1  116.25   11.23
  -4   2   1  409.37   59.03
   4   2  -1  382.27   54.03
  -3  -2   1    6.05    2.09
   3  -2  -1    4.39    2.21
   3   2  -1    5.57    1.68
  -3   2   1    8.76    2.66
   2  -2  -1   -1.47    1.37
  -2  -2   1   -0.55    1.26
  -2   2   1   -0.59    1.69
   2   2  -1   -0.61    1.09
   1  -2  -1  135.14   11.94
  -1  -2   1  131.64   11.58
  -1   2   1  138.26   11.86
   1   2  -1  132.23   11.55
   1   2  -1  137.61   11.86
   0  -2   1  134.60   11.24
   0  -2  -1  115.07   11.39
   0  -2   1  142.65   11.50
   0   2  -1  116.80   11.24
   0   2   1  141.71   11.20
   0   2   1  115.27   11.41
   0   2  -1  145.72   11.52
  -1  -2  -1   14.94    1.80
   1  -2   1   19.62    2.38
   1  -2   1   24.19    2.83
   1   2   1   17.29    1.93
  -1   2  -1   17.33    2.37
  -2  -2  -1   43.78    4.17
   2  -2   1   38.90    4.47
  -2   2  -1   35.06    4.64
   2   2   1   44.46    4.11
   3  -2   1  199.70   17.75
  -3  -2  -1  212.89   17.76
   3   2   1  195.88   17.49
  -3   2  -1  188.14   17.93
  -4  -2  -1    9.55    3.52
   4  -2   1   17.54    3.70
  -4   2  -1   13.80    4.35
   4   2   1   12.92    2.98
  -5  -2  -1   -0.49    3.51
   5   2   1    4.78    2.72
  -5   2  -1   -5.84    3.81
  -6  -2  -1   70.03    9.30
  -6   2  -1   89.19   10.48
  -7  -2  -1  176.33   19.24
  -7   2  -1  228.60   20.45
  -8  -2  -1   18.81    6.24
  -8   2  -1   12.30    6.62
  -9  -2  -1    6.50    6.50
  -9   2  -1   13.39    7.81
 -10  -2  -1    1.86    7.27
 -10   2  -1    4.65    8.66
 -11  -2  -1   35.61    9.46
 -11   2  -1   17.91    9.96
 -12  -2  -1   17.57   10.34
 -12   2  -1   10.99   10.78
 -12  -3   1   14.51    9.28
 -12   3   1   38.25   11.97
 -11  -3   1   13.38   10.10
 -11   3   1   26.78   10.86
 -10  -3   1    3.20    6.66
 -10   3   1   -2.81    8.15
  -9  -3   1  101.01   13.39
  -9   3   1  107.07   14.51
  -8  -3   1   52.63    8.94
  -8   3   1   66.64   10.44
  -7   3   1   23.69    6.84
  -6  -3   1    7.55    4.34
  -6   3   1   18.00    5.73
  -5  -3   1  164.50   15.45
  -5   3   1  183.12   16.30
   5   3  -1  154.92   14.77
   4  -3  -1  196.27   16.41
  -4  -3   1  174.83   16.58
   4   3  -1  175.38   15.86
  -4   3   1  165.76   16.79
   3  -3  -1   86.31   35.84
  -3  -3   1    2.26   12.96
  -3   3   1   35.73   17.51
   3   3  -1    9.08   12.65
   2  -3  -1   82.94    8.98
  -2  -3   1  112.32    8.72
  -2   3   1   80.31    9.09
   2   3  -1  106.49    8.61
   1  -3  -1 1189.25  109.72
   1  -3  -1 1249.76  109.57
   1   3  -1 1474.33  109.78
  -1   3   1 1323.11  109.75
  -1   3   1 1173.93  109.59
   0  -3   1  157.92   12.35
   0  -3   1  140.05   12.71
   0  -3  -1  158.48   12.31
   0  -3  -1  123.83   12.63
   0   3  -1  146.76   12.79
   0   3   1  125.02   12.69
   0   3  -1  136.34   12.36
   1  -3   1    2.42    1.84
   1  -3   1    2.88    1.51
   1   3   1   -0.27    0.64
  -1   3  -1    2.04    1.76
  -1   3  -1    3.06    1.56
   1   3   1    2.72    1.56
  -2  -3  -1    3.68    1.39
  -2   3  -1   11.47    2.24
   2   3   1    4.63    1.43
   3  -3   1  992.06   92.04
  -3  -3  -1 1102.58   91.78
   3   3   1 1179.31   91.68
  -3   3  -1  998.85   92.10
   4  -3   1  117.58   11.46
  -4  -3  -1  116.85   11.04
  -4   3  -1  110.49   11.93
   4   3   1  110.51   10.49
  -5  -3  -1    0.55    3.24
  -5   3  -1   -0.98    4.00
   5   3   1   -0.06    2.33
  -6  -3  -1   25.82    5.22
  -7  -3  -1  222.07   19.88
  -7   3  -1  183.25   20.52
  -8  -3  -1    3.90    5.35
  -8   3  -1    5.89    7.14
  -9  -3  -1    5.98    6.21
  -9   3  -1    5.48    7.88
 -10  -3  -1   30.28    8.47
 -10   3  -1   41.09   10.22
 -11  -3  -1   41.94   10.23
 -11   3  -1   47.50   11.90
 -12  -3  -1   11.95    9.50
 -12   3  -1   20.46   10.59
 -12  -4   1    5.13    8.50
 -11  -4   1   14.17    8.00
 -11   4   1   40.23   11.32
 -10  -4   1   10.67    7.36
 -10   4   1   28.18   10.11
  -9  -4   1   50.92    9.30
  -9   4   1   80.12   12.36
  -8   4   1   33.71    8.41
  -7  -4   1   26.23    5.80
  -7   4   1   25.12    7.28
  -6  -4   1    1.57    3.72
  -5  -4   1  197.66   20.15
  -5   4   1  237.65   21.14
   5   4  -1  240.19   20.55
  -4  -4   1  108.35   12.29
   4   4  -1  139.79   11.88
  -4   4   1  157.66   13.52
  -3  -4   1   12.97   17.29
   3   4  -1   31.58   17.52
  -3   4   1  147.18   42.61
   2  -4  -1    7.79    2.38
   2  -4  -1   13.85    2.87
   2   4  -1   10.43    2.61
  -2   4   1   10.11    2.95
   1  -4  -1  159.79   15.07
  -1  -4   1  184.05   15.05
   1   4  -1  175.29   15.12
  -1   4   1  152.08   15.07
   0  -4   1   30.29    3.71
   0  -4  -1   26.33    3.58
   0  -4  -1   24.00    2.81
   0  -4   1   28.30    2.89
   0   4  -1   23.82    2.89
   0   4   1   25.21    3.58
   0   4  -1   30.50    3.83
   0   4   1   30.34    2.85
   1  -4   1    4.04    2.17
   1  -4   1    2.94    1.67
  -1   4  -1    5.73    1.81
  -1   4  -1    8.46    2.32
   1   4   1    2.29    2.08
  -2  -4  -1   20.21    2.34
   2  -4   1   27.57    3.31
   2   4   1   19.85    2.44
  -2   4  -1   22.83    3.81
  -3  -4  -1   13.29    2.31
  -3   4  -1    6.82    3.63
  -4  -4  -1   46.91    5.44
  -4   4  -1   38.21    6.32
   4   4   1   45.22    4.98
  -5  -4  -1    0.81    3.04
   5   4   1    5.23    2.38
  -5   4  -1   12.75    4.82
  -6  -4  -1   16.78    4.63
  -6   4  -1   42.19    7.68
  -7  -4  -1   81.13   10.71
  -7   4  -1  112.28   13.12
  -8  -4  -1   15.71    6.85
  -8   4  -1   15.08    7.84
  -9  -4  -1   -2.68    5.39
  -9   4  -1   -3.82    7.22
 -10  -4  -1   12.17    7.24
 -10   4  -1   31.45   10.45
 -11   4  -1   86.16   14.87
 -12  -4  -1    9.00    8.51
 -12  -5   1   15.67    8.08
 -12   5   1    4.96   10.65
 -11  -5   1   15.13    8.34
 -11   5   1   20.59   10.83
 -10  -5   1   35.41    8.66
 -10   5   1   56.61   11.96
  -9  -5   1   13.68    6.23
  -9   5   1   15.58    9.09
  -8  -5   1   81.55   10.83
  -8   5   1  101.25   13.14
  -7  -5   1    5.18    4.30
  -7   5   1   23.53    7.08
  -6  -5   1  114.37   12.05
   6   5  -1  117.46   11.29
  -6   5   1  138.04   13.93
  -5   5   1   32.58    5.92
  -4  -5   1  178.98   16.55
  -4   5   1  203.34   17.77
   4   5  -1  181.95   16.26
   3  -5  -1   18.11    4.39
  -3  -5   1   22.30    2.71
   3  -5  -1   20.19    3.97
  -3   5   1   16.08    4.32
   3   5  -1   18.77    2.45
   2  -5  -1   50.21    6.09
  -2   5   1   52.93    6.36
   2   5  -1   72.41    6.90
   1  -5  -1   13.86    3.18
   1  -5  -1   15.76    2.67
  -1   5   1   15.34    2.67
   1   5  -1   28.70    3.71
  -1   5   1   21.49    3.48
   0  -5   1  475.66   40.51
   0  -5   1  530.71   39.95
   0  -5  -1  488.59   39.93
   0  -5  -1  410.15   40.36
   0   5  -1  433.86   40.51
   0   5   1  452.24   40.80
   0   5  -1  431.13   39.98
   0   5   1  489.82   39.96
   1  -5   1    7.96    2.04
  -1  -5  -1    9.59    2.43
   1  -5   1    8.45    2.72
  -1   5  -1   11.66    2.23
   1   5   1    8.21    2.73
  -1   5  -1   11.92    2.84
   2  -5   1  149.37   14.32
   2   5   1  187.98   14.84
  -2   5  -1  140.81   14.54
  -3  -5  -1  301.25   25.22
   3  -5   1  258.83   25.67
   3  -5   1  273.58   26.22
   3   5   1  328.01   25.14
  -3   5  -1  275.62   26.10
  -4  -5  -1  205.11   18.96
   4   5   1  221.63   18.76
  -4   5  -1  214.20   20.14
  -5  -5  -1   -2.31    2.70
  -5   5  -1    1.85    4.07
   5   5   1   -0.07    2.03
  -6  -5  -1    4.73    3.83
  -6   5  -1   36.23    6.46
  -7  -5  -1   68.69    8.93
  -7   5  -1   82.93   11.49
  -8  -5  -1   23.22    6.13
  -8   5  -1   26.77    8.51
  -9  -5  -1    3.78    5.68
  -9   5  -1   13.66    8.85
 -10  -5  -1   19.84    7.16
 -10   5  -1   33.34   10.33
 -11  -5  -1   84.45   13.57
 -11   5  -1  135.82   17.64
 -12  -5  -1   13.77    8.80
 -12   5  -1    8.68   10.74
 -12  -6   1   10.71    8.30
 -12   6   1    9.94   11.09
 -11  -6   1   21.52    7.24
 -11   6   1    5.45   10.05
 -10  -6   1   29.70    7.18
 -10   6   1   34.60   10.66
  -9  -6   1    7.46    5.76
  -9   6   1   34.77   15.32
  -8  -6   1   15.99    5.46
  -8   6   1   27.15    8.30
  -7  -6   1    2.03    3.82
  -7   6   1   10.52    6.08
  -6  -6   1    4.17    3.63
   6   6  -1    7.97    2.77
  -6   6   1   19.26    5.99
  -5  -6   1    1.46    3.29
  -4  -6   1   47.25    5.35
  -4   6   1   52.52    7.18
   4   6  -1   54.95    5.10
  -3   6   1   70.06   30.32
   3   6  -1   17.74   18.83
   2  -6  -1    2.43    3.25
   2  -6  -1   -5.21    3.10
   2   6  -1   -0.69    3.46
  -2   6   1    0.45    2.87
  -2   6   1   -2.36    3.07
  -1  -6   1  184.59   15.41
  -1   6   1  152.62   15.56
   1   6  -1  194.11   15.90
  -1   6   1  140.97   14.80
   0  -6   1   46.48    5.50
   0  -6   1   41.48    4.11
   0  -6  -1   35.44    4.04
   0   6  -1   42.87    5.68
   0   6  -1   35.68    4.19
   0   6   1   28.09    5.15
   0   6   1   42.31    4.17
   1  -6   1    6.58    2.26
  -1  -6  -1    4.37    2.82
   1  -6   1   -0.04    3.21
  -1   6  -1    0.92    2.34
   1   6   1    6.11    3.28
  -1   6  -1    4.71    3.49
   2  -6   1    5.25    3.00
   2  -6   1    7.64    3.69
   2   6   1    1.00    3.28
  -2   6  -1    8.44    3.51
  -2   6  -1    2.14    3.20
   3  -6   1  327.48   25.55
  -3  -6  -1  246.42   24.77
   3  -6   1  301.61   27.04
   3   6   1  250.33   25.84
  -3   6  -1  344.06   26.13
  -4  -6  -1   51.86    5.93
   4   6   1   61.08    5.66
  -4   6  -1   69.30    8.00
  -5  -6  -1   22.94    3.76
   5   6   1   18.49    3.00
  -5   6  -1   25.36    5.92
  -6  -6  -1    1.55    3.55
  -6   6  -1   13.20    5.90
   6   6   1   -2.19    2.36
  -7  -6  -1   46.93    7.06
  -7   6  -1   49.01    9.00
  -8  -6  -1    9.22    5.08
  -8   6  -1   11.01    7.70
  -9  -6  -1    1.35    5.27
  -9   6  -1   28.46   10.66
 -10  -6  -1   20.85    7.09
 -10   6  -1   28.35   10.38
 -11  -6  -1   69.49   11.67
 -11   6  -1   77.23   14.83
 -12  -6  -1   18.20    9.18
 -12   6  -1   17.13   12.62
 -11  -7   1   20.05    7.82
 -11   7   1   27.55   11.38
 -10  -7   1   39.37    7.92
 -10   7   1   57.14   12.53
  -9  -7   1   32.08    7.30
  -9   7   1   35.90   10.06
  -8  -7   1   83.56   10.50
  -8   7   1  102.13   13.64
  -7  -7   1    8.16    3.93
  -7   7   1   17.28    6.88
   7   7  -1   -2.13    4.89
  -6  -7   1   74.81    8.36
  -6   7   1   91.43   11.01
  -5  -7   1   97.68   10.84
   5   7  -1  120.99   10.56
  -5   7   1  163.31   13.77
   4   7  -1  323.31   26.81
  -4   7   1  259.78   26.39
   3   7  -1   12.02    4.60
   2  -7  -1  140.66   14.41
   2  -7  -1  126.74   13.45
  -2   7   1  141.45   13.78
  -2   7   1  149.64   14.37
   2   7  -1  175.05   14.66
   1  -7  -1    7.94    4.16
   1  -7  -1    7.85    3.32
  -1  -7   1   36.48    4.45
   1   7  -1   43.12    5.29
  -1   7   1   19.30    4.89
   0  -7  -1   67.59    6.84
   0  -7   1   66.97    8.40
   0  -7  -1   53.12    8.04
   0  -7   1   80.77    6.91
   0   7   1   74.89    6.88
   0   7   1   66.31    8.52
   0   7  -1   68.93    9.00
   0   7  -1   79.27    7.01
   1  -7   1   15.35    4.22
   1  -7   1    8.65    2.99
  -1  -7  -1   13.61    3.86
  -1   7  -1   17.33    3.58
  -1   7  -1   15.47    4.33
   1   7   1    6.06    4.08
   2  -7   1   68.88    7.85
  -2   7  -1   82.90    9.43
  -2   7  -1   81.59    8.53
   2   7   1   78.03    9.45
   3   7   1   20.08    5.07
  -3   7  -1   20.78    4.46
  -4  -7  -1  423.99   37.35
   4   7   1  436.69   37.24
  -4   7  -1  405.97   38.56
   4   7   1  469.47   38.71
  -5  -7  -1    1.22    2.41
   5   7   1    1.52    1.96
  -5   7  -1   20.79    6.11
  -6  -7  -1    2.98    3.10
   6   7   1    2.25    2.64
  -6   7  -1   40.43    7.11
  -7  -7  -1   50.94    6.84
  -7   7  -1   46.74    9.50
  -8  -7  -1   59.06    8.75
  -8   7  -1   84.09   12.42
  -9  -7  -1    0.62    5.15
  -9   7  -1   34.28    9.84
 -10  -7  -1    5.38    6.17
 -10   7  -1    6.74    9.62
 -11  -7  -1   63.33   10.69
 -11   7  -1   80.66   14.91
 -11  -8   1   18.26    7.68
 -11   8   1   17.59   12.30
 -10  -8   1   17.56    6.14
 -10   8   1   32.00   10.75
  -9  -8   1   80.88    9.89
  -9   8   1   62.58   13.13
  -8  -8   1  103.64   11.25
  -8   8   1   98.30   14.49
  -7  -8   1    6.63    3.70
   7   8  -1    3.17    2.91
  -7   8   1   29.47    7.69
  -6  -8   1   35.81    4.75
   6   8  -1   25.93    6.95
   6   8  -1   33.49    4.05
  -6   8   1   43.59    7.74
  -5   8   1  123.40   12.53
   5   8  -1   93.08   12.31
  -4   8   1  290.93   25.98
   4   8  -1  275.15   25.88
   3   8  -1    5.47    4.66
  -3   8   1    4.84    3.54
   2  -8  -1  134.31   13.84
  -2   8   1  150.85   15.09
  -2   8   1  155.86   14.28
   2   8  -1  173.66   15.28
   1  -8  -1  168.35   16.39
  -1   8   1  183.49   17.82
  -1   8   1  188.36   16.60
   1   8  -1  200.81   18.04
   0  -8  -1  187.62   16.04
   0   8  -1  191.00   17.75
   0   8  -1  182.80   16.15
   0   8   1  175.73   17.76
   0   8   1  172.54   16.10
   1  -8   1    5.78    2.94
   1   8   1   -0.94    4.32
  -1   8  -1    8.06    2.97
  -1   8  -1   -0.19    4.38
   2  -8   1   94.00   10.02
  -2   8  -1  107.52   11.40
  -2   8  -1  104.93   10.46
   2   8   1  112.80   11.67
  -3   8  -1   11.60    3.78
   3   8   1    1.61    4.74
  -4   8  -1  129.18   12.77
   4   8   1  107.87   12.67
  -5  -8  -1   15.18    2.50
   5   8   1    7.86    2.08
  -5   8  -1    9.11    5.52
   5   8   1    6.57    4.85
  -6  -8  -1   57.06    6.12
  -6   8  -1   76.07    9.52
   6   8   1   41.76    5.43
  -7  -8  -1   -0.43    3.73
  -7   8  -1   -0.51    6.79
  -8  -8  -1   14.60    5.12
  -8   8  -1   20.31    8.69
  -9  -8  -1   11.51    5.55
  -9   8  -1   29.59   10.12
 -10  -8  -1   32.51    7.67
 -10   8  -1   61.88   12.80
 -11  -8  -1   20.21    7.37
 -11   8  -1   25.98   16.27
 -11   9   1    8.74   11.22
 -10  -9   1    4.85    5.33
 -10   9   1   -0.07    9.21
  -9  -9   1    4.62    4.66
  -9   9   1   18.35    9.39
  -8  -9   1   36.00    6.01
  -8   9   1   38.28   12.47
   8   9  -1   31.54    5.88
   8   9  -1   45.91    9.82
  -7  -9   1    6.81    3.33
   7   9  -1   13.29    6.75
  -7   9   1   23.03    7.33
   7   9  -1   -1.21    3.00
   6   9  -1   20.76    6.93
  -6   9   1   28.94    7.37
   5   9  -1   38.44    7.13
   4   9  -1  278.85   27.41
  -4   9   1  317.96   27.46
   3   9  -1    5.70    4.54
  -3   9   1   11.28    4.23
   2  -9  -1   47.62    6.27
  -2   9   1   51.27    6.56
   2   9  -1   70.44    8.55
  -2   9   1   57.02    7.73
  -1   9   1    4.29    4.95
  -1   9   1   -5.20    2.48
   0  -9   1  395.28   29.47
   0  -9  -1  334.46   29.44
   0   9  -1  322.28   29.57
   0   9  -1  356.05   31.15
   0   9   1  318.06   29.52
   0   9   1  308.12   30.87
   1  -9   1   -0.20    2.83
  -1   9  -1    5.92    4.95
  -1   9  -1    3.02    2.91
   1   9   1    4.64    5.26
   2  -9   1   78.42    9.25
  -2   9  -1   89.42   11.06
  -2   9  -1  104.53    9.98
   2   9   1  113.08   11.69
   3   9   1   11.81    5.03
  -3   9  -1   14.48    4.62
   4   9   1  264.00   26.40
  -4   9  -1  311.13   26.55
  -5   9  -1   31.27    6.57
   5   9   1   14.37    6.22
  -6   9  -1    8.74    6.55
   6   9   1    8.98    6.15
   6   9   1    4.71    2.22
  -7  -9  -1   21.29    4.19
  -7   9  -1   21.93    7.70
   7   9   1   21.05    7.44
  -8  -9  -1   70.23    8.45
  -9  -9  -1    6.94    4.63
  -9   9  -1    2.40    8.67
 -10  -9  -1   11.18    5.66
 -10   9  -1    4.27    9.53
 -11   9  -1    6.34   10.97
 -11  10   1    0.14   10.37
  11  10  -1   -4.51   10.49
  10  10  -1   29.34   10.32
 -10  10   1   30.76   10.31
  -9 -10   1   51.02    6.85
   9  10  -1   57.49   11.62
  -9  10   1   58.14   12.26
  -8 -10   1   86.37    8.70
   8  10  -1   91.16   13.10
  -8  10   1   64.40   12.85
   7  10  -1   11.62    7.29
  -7  10   1    2.57    7.08
   6  10  -1  128.62   16.91
  -6  10   1  164.30   16.70
  -5  10   1   73.77    9.86
   5  10  -1   66.92    9.99
  -4  10   1   61.82    8.25
   4  10  -1   49.43    8.37
  -3  10   1   27.04    5.44
   3  10  -1   24.02    5.84
  -2  10   1  623.10   53.67
   2  10  -1  671.26   54.48
  -2  10   1  558.54   54.10
   1 -10  -1   16.70    4.06
  -1  10   1   19.65    5.38
  -1  10   1   21.92    3.84
   1  10  -1   16.41    5.41
   0 -10  -1  209.27   18.09
   0  10  -1  203.46   18.27
   0  10   1  210.72   19.73
   0  10   1  204.17   18.27
   0  10  -1  200.04   19.75
   1 -10   1   24.76    6.07
  -1  10  -1   20.26    5.73
   1  10   1   31.90    6.22
  -1  10  -1   27.23    4.37
   2  10   1  820.08   73.98
  -2  10  -1  773.15   73.94
  -2  10  -1  954.09   73.66
  -3  10  -1    0.44    3.81
   3  10   1   -2.22    4.73
  -4  10  -1    5.64    4.75
   4  10   1    8.43    5.82
  -5  10  -1   31.56    6.74
   5  10   1   12.99    6.42
   6  10   1  345.38   33.59
  -6  10  -1  378.34   33.99
  -7  10  -1   36.03    9.43
   7  10   1   35.61    9.10
  -8 -10  -1    4.96    3.34
   8  10   1    4.27    7.71
  -8  10  -1    6.21    8.33
  -9 -10  -1    7.26    4.18
  -9  10  -1   17.73    9.78
   9  10   1   12.08    8.98
  10  10   1   83.25   13.89
 -10  10  -1   79.71   14.23
  11  10   1    6.36    9.96
 -11  10  -1   10.52   10.44
 -10  11   1   17.46    9.88
  10  11  -1   -0.76   10.96
  -9  11   1    3.27    9.33
   9  11  -1   -5.70    9.34
   8  11  -1   11.79    9.03
  -8  11   1   11.44    8.65
   7  11  -1   38.24   14.68
  -7  11   1   34.57    9.16
   6  11  -1   -2.39    7.23
  -6  11   1    2.23    6.38
   5  11  -1   46.17   11.04
  -5  11   1   48.24    8.31
  -4  11   1   -5.11    4.50
   4  11  -1    1.36    5.45
  -3  11   1   11.28    4.71
   3  11  -1    1.86    5.62
  -2  11   1   15.65    6.32
   2  11  -1   26.38    5.92
  -2  11   1   12.46    4.36
   1 -11  -1   52.94    7.18
  -1  11   1   66.45    7.58
   1  11  -1   67.16    9.29
  -1  11   1   93.02   10.91
   0 -11  -1  141.20   12.96
   0 -11   1  165.10   13.01
   0  11  -1  138.55   13.11
   0  11   1  135.41   13.25
   0  11   1  132.79   18.29
   0  11  -1  129.85   16.17
   1 -11   1  -11.01    2.98
  -1  11  -1    0.00    3.12
  -1  11  -1   -3.75    5.36
   1  11   1   -6.34    5.10
   2  11   1  143.25   15.56
  -2  11  -1  148.78   14.40
  -2  11  -1  150.22   15.61
  -3  11  -1   61.07    8.11
   3  11   1   49.06    8.77
   4  11   1   -0.21    5.67
  -4  11  -1   -3.83    4.43
   5  11   1   13.71    7.41
  -5  11  -1   55.19    7.99
  -6  11  -1   36.23    8.60
   6  11   1   28.89    8.28
  -7  11  -1   18.10    8.38
  -8  11  -1    9.67    8.51
   8  11   1   10.91    9.12
  -9  11  -1   21.86   10.29
   9  11   1   10.08    9.50
 -10  11  -1   -1.33    9.88
  10  11   1    8.07   10.53
 -10  12   1    9.16   10.63
  10  12  -1    3.20   10.31
   9  12  -1   29.09   10.93
  -9  12   1   29.93   10.42
   8  12  -1   15.52    9.38
  -8  12   1    7.54    8.92
   7  12  -1   -6.91    8.48
  -7  12   1   -0.32    9.15
   6  12  -1   74.23   12.40
  -6  12   1   93.44   12.04
   5  12  -1   28.06    8.38
  -5  12   1   20.24    6.95
   4  12  -1   23.97    7.60
  -4  12   1   31.99    6.46
  -3  12   1   19.56    5.59
  -3  12   1   19.17    6.56
   3  12  -1   10.64    6.27
   2  12  -1  352.77   30.16
  -2  12   1  329.23   28.82
  -2  12   1  277.75   29.77
   1 -12  -1    7.56    3.42
   1  12  -1    1.60    5.81
  -1  12   1    3.88    3.52
  -1  12   1    6.70    5.48
   0 -12   1   -0.81    2.73
   0 -12  -1   -2.32    2.36
   0  12  -1   18.46    6.01
   0  12  -1   -4.05    4.08
   0  12   1    0.88    5.39
   1 -12   1   13.52    3.96
   1  12   1   18.03    6.29
  -1  12  -1   16.77    6.41
  -1  12  -1   22.37    4.23
   2  12   1  622.12   58.85
  -2  12  -1  721.21   58.11
  -2  12  -1  646.94   58.79
  -3  12  -1   -3.43    4.35
   3  12   1   -5.55    5.90
   4  12   1    1.69    6.43
  -4  12  -1    1.52    4.96
  -5  12  -1   23.55    6.83
   5  12   1   11.81    7.50
  -6  12  -1  315.19   27.18
   6  12   1  231.91   27.34
   7  12   1   32.12    9.90
   8  12   1    3.41    8.62
  -8  12  -1    6.37    8.29
  -9  12  -1   19.48    9.73
   9  12   1   17.11   10.01
 -10  12  -1   61.85   13.17
  10  12   1   43.81   12.34
  -9  13   1   42.84   11.56
   9  13  -1   15.94   11.57
   8  13  -1   22.65   10.31
  -8  13   1   -4.98    8.02
   7  13  -1   17.68    9.63
  -7  13   1    7.59    8.06
   6  13  -1    0.18    8.21
  -6  13   1    6.91    6.91
   5  13  -1   71.34   11.96
  -5  13   1   66.86   10.55
  -4  13   1   55.21    8.68
   4  13  -1   55.49   10.09
  -3  13   1   12.23    6.63
   3  13  -1    8.62    7.03
  -3  13   1   12.14    5.18
  -2  13   1    9.82    6.05
  -2  13   1   -3.80    3.94
   2  13  -1    0.16    6.38
   1 -13  -1  183.75   17.51
  -1  13   1  197.00   17.91
   1  13  -1  193.41   20.20
  -1  13   1  195.19   20.10
   0 -13  -1   41.83    5.00
   0 -13   1   39.39    5.10
   0  13   1   45.89    8.59
   0  13   1   41.01    5.23
   0  13  -1   41.63    8.70
   1 -13   1    3.00    3.62
  -1  13  -1   -3.11    5.86
  -1  13  -1    3.02    3.63
   1  13   1    1.26    6.42
  -2  13  -1   10.93    4.44
  -2  13  -1   10.76    6.41
   2  13   1    7.80    6.62
   3  13   1   38.95    8.68
  -3  13  -1   41.30    7.16
  -4  13  -1   58.77    8.60
   4  13   1   42.81    9.67
  -5  13  -1   37.08    7.96
   5  13   1   31.37    9.01
  -6  13  -1   33.21    8.54
   6  13   1   37.78   10.09
   7  13   1   10.72    9.16
  -7  13  -1   -2.05    7.58
   8  13   1    4.69    9.45
  -8  13  -1   -1.88    8.11
  -9  13  -1   35.55   10.91
   9  13   1   15.88   11.22
   9  14  -1   10.34   11.42
  -9  14   1   24.47   12.46
  -8  14   1    3.31    8.59
   8  14  -1    5.61   10.46
   7  14  -1    5.82    9.69
  -7  14   1   14.40    8.48
  -6  14   1    1.54    6.53
   6  14  -1   10.39    9.43
  -5  14   1   14.72    7.43
   5  14  -1   25.89    8.83
   4  14  -1   21.42    8.19
  -4  14   1   23.14    6.62
  -3  14   1    1.47    5.20
  -3  14   1    7.19    7.04
   3  14  -1    7.94    7.46
  -2  14   1   22.73    5.59
   2  14  -1   19.53    7.83
  -2  14   1   20.52    7.52
  -1  14   1   51.38    6.63
  -1  14   1   42.81    9.50
   1  14  -1   55.87    9.74
   0 -14   1   15.66    3.03
   0 -14  -1   18.59    3.10
   0  14  -1   27.62    7.74
   0  14   1   12.09    7.55
   0  14   1   10.92    3.41
   0  14  -1   21.51    4.53
   1 -14   1    5.89    4.30
  -1  14  -1    0.10    3.35
   1  14   1   -0.50    6.76
  -1  14  -1   -0.04    6.71
  -2  14  -1   94.04   13.14
   2  14   1  109.20   13.63
  -2  14  -1  102.38   11.25
  -3  14  -1   11.94    5.33
   3  14   1   16.59    7.84
   4  14   1   12.05    7.98
  -4  14  -1    9.40    5.50
   5  14   1    1.80    8.69
  -5  14  -1    8.33    6.65
  -6  14  -1  118.66   15.15
   6  14   1  127.90   16.70
   7  14   1   23.54   10.66
  -7  14  -1   21.29    9.03
  -8  14  -1    8.41    8.44
   8  14   1    0.08   10.09
  -9  14  -1  -17.58   10.62
   9  14   1  -10.85   10.41
   8  15  -1   10.66   18.12
  -8  15   1   16.30    9.95
   7  15  -1    3.74    9.77
  -7  15   1   13.81    8.22
   6  15  -1  -15.04    8.63
  -6  15   1    6.23   10.00
  -5  15   1   33.31    8.38
   5  15  -1   31.96    9.96
  -4  15   1   62.45    9.63
   4  15  -1   58.89   11.67
  -3  15   1   15.18    5.90
  -3  15   1   26.04    8.33
   3  15  -1   26.68    8.63
  -2  15   1   -8.44    3.98
  -2  15   1   -4.76    7.02
   2  15  -1   11.59    7.75
  -1  15   1   49.49    6.68
   1  15  -1   60.70   10.46
  -1  15   1   43.60    9.77
   0 -15   1  110.78   10.10
   0 -15  -1  105.22   10.08
   0  15   1  104.32   10.46
   0  15  -1  119.24   15.50
   0  15   1  113.69   14.51
  -1  15  -1   47.70    6.28
  -1  15  -1   45.79    9.55
   1  15   1   41.50    9.83
  -2  15  -1   -2.22    3.97
   2  15   1   -1.02    7.19
  -2  15  -1    0.57    6.86
   3  15   1   11.70    8.07
  -3  15  -1   -2.61    4.78
  -4  15  -1   42.88    8.08
   4  15   1   38.21   10.29
   5  15   1   44.95   10.79
  -5  15  -1   32.29    8.53
  -6  15  -1   10.10    9.16
   6  15   1    6.61    9.81
   7  15   1   -2.19    9.62
  -7  15  -1    2.29    7.98
  -8  15  -1    7.00    8.90
   8  16  -1    2.92   10.87
  -8  16   1    3.81    8.80
   7  16  -1   10.01   10.60
  -7  16   1    5.47    8.09
  -6  16   1    8.77    7.59
   6  16  -1   -5.95    9.00
  -5  16   1   21.54    8.08
   5  16  -1   13.62   10.03
   4  16  -1   16.62    9.03
  -4  16   1    1.65    6.30
  -3  16   1    1.66    5.30
   3  16  -1   14.77    8.98
   2  16  -1    4.79    8.19
  -2  16   1   22.24    8.52
  -2  16   1   16.00    5.27
   1  16  -1   80.18   15.14
  -1  16   1   72.64    9.15
  -1  16   1   89.09   12.75
   0 -16  -1   12.77    2.83
   0  16  -1    8.61    7.71
   0  16   1   18.07    8.39
   1  16   1   17.21    9.27
  -1  16  -1   24.46    8.92
  -1  16  -1   30.19    5.27
  -2  16  -1   -4.64    4.39
   2  16   1   -0.70    9.92
  -2  16  -1    0.30    8.07
   3  16   1   84.89   13.44
  -3  16  -1   84.49   10.73
   4  16   1   -1.79    9.00
  -4  16  -1    0.66    5.84
  -5  16  -1    5.25    7.31
   5  16   1   -0.96    9.60
   6  16   1    0.93    9.80
  -6  16  -1    2.23    7.40
   7  16   1   30.73   12.51
  -7  16  -1   40.64   10.11
   8  16   1    0.47   10.99
  -8  16  -1    6.97    8.99
  -7  17   1   28.54   10.05
   7  17  -1   42.72   13.29
  -6  17   1   20.27    8.77
   6  17  -1    2.69   10.26
  -5  17   1   -0.42    6.50
   5  17  -1   14.73   10.87
   4  17  -1   36.74   11.62
  -4  17   1   44.10    8.76
   3  17  -1   82.26   13.87
  -3  17   1   87.47   11.20
  -2  17   1   -4.47    4.70
  -2  17   1    7.37    8.46
   2  17  -1   12.98    9.05
   1  17  -1   14.24    9.31
  -1  17   1   11.06    4.36
  -1  17   1   -1.99    8.32
   0  17  -1   66.08   12.00
   0  17   1   66.23   11.74
   1  17   1   91.75   13.93
  -1  17  -1   89.06    9.53
  -1  17  -1   73.97   13.37
   2  17   1    1.23    8.43
  -2  17  -1   16.81    8.68
  -2  17  -1    2.80    4.77
   3  17   1    6.91    8.99
  -3  17  -1    0.05    5.35
  -4  17  -1   20.71    7.44
   4  17   1   22.24   10.24
  -5  17  -1   13.17    7.17
   5  17   1   -5.62    9.32
  -6  17  -1   -0.10    7.59
   6  17   1   -2.99   10.77
   7  17   1   10.81   11.51
  -7  17  -1   12.45    9.82
   6  18  -1   29.87   12.53
  -6  18   1   14.92    8.87
  -5  18   1   -1.00    7.72
   5  18  -1   -0.37   10.75
  -4  18   1    1.58    6.51
   4  18  -1    0.91    9.99
  -3  18   1    0.78    5.74
   3  18  -1   -3.02    9.53
  -2  18   1   20.47    9.25
   2  18  -1    5.74    9.55
  -1  18   1   33.40    5.58
  -1  18   1   34.41   10.47
   1  18  -1   37.73   11.19
   0  18   1   15.54    9.75
   0  18  -1   -4.46    8.71
   1  18   1   18.57   10.30
  -1  18  -1   14.39    4.58
  -1  18  -1   12.50    9.28
  -2  18  -1   -6.45    8.59
  -2  18  -1    9.73    5.89
   2  18   1    9.20    9.30
   3  18   1   47.47   12.29
  -3  18  -1   63.10    9.25
   4  18   1   -7.47    9.54
  -4  18  -1    1.24    6.14
   5  18   1   14.37   11.40
  -5  18  -1   25.98    8.52
  -6  18  -1    2.62    7.93
   6  18   1   -6.36   11.22
  -5  19   1   52.79   10.90
   5  19  -1   44.87   13.83
  -4  19   1   15.84    7.86
   3  19  -1   56.30   13.37
  -3  19   1   68.31    9.80
  -2  19   1   -1.22    9.25
   2  19  -1   -9.74    9.29
  -1  19   1   35.40   11.27
   1  19  -1   54.08   11.90
   0  19   1    4.82    9.45
   0  19  -1   -2.60    8.92
   1  19   1   11.62   10.33
  -1  19  -1   21.80   10.01
   2  19   1   28.25   11.07
  -2  19  -1   14.11    9.98
  -3  19  -1   70.17    9.78
   3  19   1   49.31   12.78
   4  19   1  -18.71   14.94
  -4  19  -1    7.88    7.03
   5  19   1  -13.20   10.43
  -5  19  -1    6.23    7.81
   3  20  -1   -3.16   10.56
  -2  20   1    9.29   10.21
  -1  20   1    4.43   10.47
   1  20  -1   -8.70    8.81
   0  20  -1   17.58   10.16
   0  20   1    0.46    9.64
   1  20   1   18.99   10.48
  -1  20  -1   17.60   10.26
  -2  20  -1    3.84   10.57
   2  20   1    8.83   13.89
   3  20   1   -1.27   10.32
  -1  21   1  105.44   16.46
   1  21  -1   87.37   16.02
   0  21  -1    0.34   10.01
   0  21   1   21.10   11.26
  -1  21  -1   10.47   11.34
   1  21   1   -1.87   10.47
 -12   0   2    5.76    9.60
 -11   0   2    4.34    8.82
 -10   0   2   84.22   13.40
  -9   0   2    7.32    7.10
  -6   0   2   36.73    6.31
  -5   0   2   15.58    4.51
  -4   0   2   16.75    4.09
   3   0  -2    4.28    1.81
  -3   0   2    0.42    2.18
  -2   0   2    7.26    1.94
   2   0  -2    6.24    1.70
  -1   0   2   38.55    3.97
   1   0  -2   49.72    4.00
   1   0   2    7.33    1.21
  -1   0  -2    6.52    1.17
   2   0   2  281.37   24.36
  -2   0  -2  278.73   24.44
   3   0   2   74.24    7.31
  -3   0  -2   77.21    7.91
   4   0   2   30.81    4.46
  -4   0  -2   30.13    5.00
  -5   0  -2   91.52   10.16
  -6   0  -2  115.38   12.76
  -7   0  -2    0.89    5.43
  -8   0  -2   25.95    7.44
  -9   0  -2   73.99   11.34
 -10   0  -2   13.51    8.25
 -11   0  -2   29.08    9.38
 -12   0  -2   -5.09    8.87
 -12  -1   2   22.12    9.35
 -12   1   2   34.29   10.34
 -11  -1   2   16.13    8.79
 -11   1   2   17.37    9.82
 -10  -1   2   12.52    7.60
 -10   1   2    1.98    8.30
  -9  -1   2   52.60    9.63
  -9   1   2   44.74    9.57
  -7  -1   2   39.27    6.93
  -7   1   2   12.08    5.91
  -6  -1   2   31.99    6.17
  -6   1   2   37.90    6.62
  -5  -1   2  167.68   16.35
  -5   1   2  178.88   16.58
  -4  -1   2    2.35    3.47
   4  -1  -2    3.91    2.87
  -4   1   2    6.96    3.64
   4   1  -2    0.75    2.57
   3  -1  -2    9.45    2.55
  -3  -1   2    7.08    2.46
   3   1  -2   10.89    2.23
  -3   1   2   10.50    2.72
   2  -1  -2  362.81   30.15
  -2  -1   2  319.15   30.08
   2   1  -2  372.36   30.05
  -2   1   2  341.30   30.21
   1  -1  -2   29.37    3.09
  -1   1   2   32.72    3.05
   0   1  -2   12.36    1.34
   0   1  -2   10.49    1.14
   0   1   2   10.89    1.07
   1  -1   2   19.46    2.35
  -1  -1  -2   21.64    2.11
  -1   1  -2   18.67    2.42
   1   1   2   17.89    2.11
   2  -1   2  806.85   66.16
  -2  -1  -2  735.82   66.09
  -2   1  -2  711.29   66.19
   2   1   2  826.20   66.10
   3  -1   2   17.37    2.92
  -3  -1  -2   16.85    2.98
  -3   1  -2   13.96    3.10
   3   1   2   17.19    2.68
   4  -1   2    1.61    2.84
  -4  -1  -2    0.49    3.26
   4   1   2    0.62    2.99
  -4   1  -2   -0.47    3.25
  -5  -1  -2    7.99    3.84
   5   1   2    1.98    3.06
  -5   1  -2   20.52    4.43
  -6  -1  -2  187.63   18.23
  -6   1  -2  189.85   18.52
  -7  -1  -2   24.50    6.93
  -7   1  -2   50.26    7.70
  -8   1  -2  157.67   17.39
  -9  -1  -2    2.50    6.92
  -9   1  -2   -3.35    7.00
 -10  -1  -2   23.12    8.40
 -11  -1  -2   40.60   10.08
 -11   1  -2   31.05   10.11
 -12  -1  -2   17.21    8.68
 -12   1  -2   12.27    9.53
 -12  -2   2   -0.62    8.63
 -12   2   2   31.66   11.10
 -11  -2   2   22.42    8.78
 -11   2   2   29.36   10.99
 -10  -2   2   76.08   12.34
 -10   2   2   66.75   15.78
  -9  -2   2    6.18    7.06
  -9   2   2    6.29    7.85
  -8  -2   2   33.21    7.34
  -8   2   2   19.73    7.31
  -7  -2   2   24.29    6.22
  -7   2   2   21.58    6.45
  -6  -2   2   94.75   11.34
  -6   2   2  119.00   12.17
  -5  -2   2   14.69    4.21
  -5   2   2   25.13    5.00
  -4   2   2   77.38    8.74
   3  -2  -2   41.69    4.91
  -3  -2   2   43.06    4.68
  -3   2   2   40.39    5.16
   3   2  -2   41.84    4.47
   2  -2  -2  344.82   26.07
  -2  -2   2  298.42   25.87
  -2   2   2  297.62   26.10
   2   2  -2  264.85   25.77
   1  -2  -2    0.24    1.20
   1  -2  -2   -2.75    1.20
  -1   2   2   -0.50    1.23
   1   2  -2    0.22    0.55
   0  -2   2    2.94    1.21
   0  -2  -2    2.96    1.04
   0  -2  -2    2.34    0.62
   0  -2   2    1.92    0.75
   0   2  -2    1.85    0.73
   0   2  -2    1.67    1.15
   0   2   2    1.86    0.63
   0   2   2    2.85    1.03
   1  -2   2    3.84    1.44
  -1  -2  -2    3.81    0.88
   1  -2   2    4.45    1.68
  -1   2  -2    4.93    1.59
   1   2   2    3.15    0.96
   2  -2   2   44.37    5.07
  -2  -2  -2   50.78    4.88
   2   2   2   53.11    4.87
  -2   2  -2   51.03    5.42
  -3  -2  -2    6.23    2.28
   3  -2   2    8.92    2.43
  -3   2  -2   12.68    2.97
   3   2   2    8.54    2.10
  -4  -2  -2    5.70    3.17
   4  -2   2   11.51    3.37
  -4   2  -2    7.71    4.04
   4   2   2   12.20    3.01
  -5  -2  -2    9.34    3.79
  -6  -2  -2  254.79   24.12
  -6   2  -2  271.87   24.81
  -7  -2  -2   51.01    8.00
  -7   2  -2   52.73    8.90
  -8  -2  -2    4.52    5.75
  -8   2  -2   12.44    6.64
  -9  -2  -2   14.74    6.44
  -9   2  -2   21.34    8.51
 -10  -2  -2   57.53   10.86
 -10   2  -2   64.07   12.06
 -11  -2  -2   37.05   10.13
 -11   2  -2   36.97   11.14
 -12  -2  -2    6.15    8.68
 -12   2  -2   10.33   10.30
 -12  -3   2   28.93   10.70
 -12   3   2   36.55   13.45
 -11  -3   2   10.63   10.19
 -11   3   2   14.70   10.28
 -10  -3   2   18.78    7.41
 -10   3   2    4.48    8.81
  -9  -3   2   37.42    8.38
  -9   3   2   59.20   10.55
  -8  -3   2   28.11    6.81
  -8   3   2   26.07    8.06
  -7  -3   2    5.27    4.96
  -7   3   2   20.45    6.53
  -6  -3   2   72.24    9.20
  -6   3   2   83.07   10.04
  -5  -3   2   50.63    6.90
  -5   3   2   68.22    8.01
  -4  -3   2   34.29   21.44
   4  -3  -2   66.60   26.35
  -4   3   2   49.16   25.77
   4   3  -2   38.60   20.46
  -3  -3   2   68.46    7.61
   3  -3  -2   75.62    8.06
   3   3  -2   84.02    7.31
  -3   3   2   91.05    8.33
   2  -3  -2  338.80   26.90
   2  -3  -2  294.33   26.67
  -2  -3   2  291.63   26.40
   2   3  -2  347.16   26.35
  -2   3   2  259.17   26.70
   1  -3  -2    3.79    1.84
   1  -3  -2    3.44    1.79
  -1   3   2    4.73    1.84
  -1   3   2    9.95    1.91
   0  -3  -2   -1.18    0.81
   0  -3  -2    0.31    1.38
   0  -3   2   -2.27    1.48
   0  -3   2    1.70    1.03
   0   3   2    0.08    1.46
   0   3   2   -1.53    0.79
   0   3  -2   -0.39    1.62
   0   3  -2    1.02    0.97
   1  -3   2  183.85   17.38
   1  -3   2  226.47   17.75
  -1   3  -2  181.67   17.46
   1   3   2  179.81   17.15
  -1   3  -2  234.83   17.73
  -2  -3  -2 1329.84  113.40
   2  -3   2 1229.71  113.59
   2   3   2 1402.45  113.43
  -2   3  -2 1341.95  113.76
   3  -3   2   10.78    2.86
  -3  -3  -2    7.50    2.26
  -3   3  -2    8.19    3.27
   3   3   2    7.83    2.02
  -4  -3  -2   -1.28    2.76
  -4   3  -2   12.15    3.92
   4   3   2   11.99    2.58
  -5  -3  -2    4.83    3.17
   5   3   2    7.42    2.67
  -5   3  -2    8.30    4.51
  -6  -3  -2 1038.34   86.52
  -6   3  -2  954.98   87.00
  -7  -3  -2   63.70    8.97
  -7   3  -2   63.44   10.03
  -8  -3  -2   -2.42    5.10
  -8   3  -2   11.63    7.14
  -9  -3  -2   -7.35    5.12
  -9   3  -2   12.06    8.45
 -10  -3  -2  126.78   17.30
 -10   3  -2  201.12   19.99
 -11  -3  -2   86.64   13.79
 -11   3  -2   69.14   14.07
 -12  -3  -2    7.18    8.99
 -12   3  -2   14.88   10.72
 -12  -4   2   -3.51    8.19
 -12   4   2   28.12   16.61
 -11  -4   2   13.31    8.54
 -11   4   2   31.37   11.15
 -10  -4   2   33.75    8.97
 -10   4   2   35.34   10.71
  -9  -4   2   32.66    7.99
  -9   4   2   57.39   10.74
  -8   4   2   24.23    8.04
  -7  -4   2   10.56    5.15
  -7   4   2   26.91    7.07
  -6  -4   2   75.40    8.72
   6   4  -2   69.04    7.59
  -5  -4   2   49.47    6.32
  -4  -4   2   22.95    3.83
  -4   4   2   30.10    5.02
   3  -4  -2  217.07   23.12
  -3  -4   2  274.72   22.89
  -3   4   2  247.46   23.45
   3   4  -2  298.93   22.72
   2  -4  -2   22.60    3.41
   2  -4  -2   16.87    3.07
  -2   4   2   20.34    3.25
   2   4  -2   24.51    3.40
   1  -4  -2  168.87   16.25
   1  -4  -2  174.30   15.98
   1   4  -2  212.87   16.47
  -1   4   2  186.30   16.00
  -1   4   2  172.88   16.26
   0  -4  -2    2.46    1.04
   0  -4  -2    1.09    1.74
   0  -4   2    6.39    1.23
   0  -4   2    5.42    2.03
   0   4  -2    5.97    1.27
   0   4   2    3.16    1.96
   0   4   2    2.95    1.09
   0   4  -2    2.44    1.96
   1  -4   2  269.08   22.47
   1   4   2  244.59   22.17
   1   4   2  265.85   22.10
  -1   4  -2  251.94   22.55
   2  -4   2  268.41   23.71
  -2  -4  -2  255.75   22.97
   2  -4   2  258.41   23.34
   2   4   2  282.72   23.04
  -2   4  -2  266.81   23.55
  -3  -4  -2  108.12    9.77
   3  -4   2   94.77   10.28
  -3   4  -2  113.58   10.94
   3   4   2  108.72    9.69
   4   4   2    1.05    2.05
  -4   4  -2   -1.44    3.63
  -5  -4  -2   40.64    6.10
   5   4   2   55.94    5.73
  -6  -4  -2  172.97   17.37
  -6   4  -2  207.16   19.28
  -7  -4  -2   49.19    7.83
  -7   4  -2   65.12    9.88
  -8  -4  -2   -4.13    4.52
  -8   4  -2    0.71    7.25
  -9  -4  -2   12.94    5.86
  -9   4  -2   24.29    8.93
 -10  -4  -2   41.91    9.34
 -10   4  -2   87.47   13.06
 -11   4  -2   20.56   10.36
 -12  -4  -2    6.65    8.21
 -12   4  -2    5.81   14.60
 -12  -5   2    7.23    8.31
 -12   5   2   13.11   11.85
 -11  -5   2   15.03    8.32
 -11   5   2   25.00   10.97
 -10  -5   2    5.54    6.83
 -10   5   2   12.98    8.99
  -9  -5   2   12.18    6.21
  -9   5   2   12.52    8.84
  -8  -5   2    8.46    5.16
  -8   5   2   30.34    8.26
  -7  -5   2    0.49    4.27
  -7   5   2    7.12    6.06
  -6  -5   2   30.23    5.34
  -6   5   2   54.64    7.40
   6   5  -2   22.36    4.00
  -5  -5   2   48.01    5.87
  -5   5   2   57.99    7.32
   5   5  -2   38.08    4.91
  -4  -5   2   16.55    3.18
   3  -5  -2   29.70    4.80
  -3  -5   2   35.20    3.81
   3  -5  -2   52.53    5.76
   3   5  -2   42.06    5.03
  -3   5   2   32.35    5.16
   3   5  -2   20.61    3.25
   2  -5  -2  563.35   50.51
   2  -5  -2  577.72   50.87
   2   5  -2  627.60   50.90
  -2   5   2  576.54   50.61
   1  -5  -2    0.57    2.26
  -1  -5   2   -0.32    2.01
   1  -5  -2   -1.12    1.69
  -1   5   2    4.94    1.80
   1   5  -2   -2.52    2.19
   0  -5   2   32.47    3.36
   0  -5  -2   26.12    3.22
   0  -5  -2   28.00    4.10
   0  -5   2   36.94    4.45
   0   5   2   34.81    3.28
   0   5  -2   36.75    4.62
   0   5  -2   28.38    3.31
   1  -5   2   -1.72    2.12
   1  -5   2    0.51    1.69
  -1   5  -2    3.31    2.33
  -1   5  -2    0.06    1.82
   1   5   2    3.75    2.37
   1   5   2    1.09    0.80
   2  -5   2  774.43   66.78
   2  -5   2  780.63   67.23
   2   5   2  778.60   66.97
   2   5   2  777.75   66.41
  -2   5  -2  768.64   67.00
   3  -5   2   17.78    4.46
   3  -5   2   14.21    3.68
  -3  -5  -2   18.45    2.60
  -3   5  -2   15.75    4.11
   3   5   2   19.11    2.58
  -4   5  -2   36.78    5.84
  -5  -5  -2   17.35    3.62
  -5   5  -2   16.47    5.11
  -6  -5  -2  429.63   37.20
   6   5   2  416.07   36.59
  -6   5  -2  416.22   38.29
  -7  -5  -2    4.22    4.41
  -7   5  -2    5.27    6.48
  -8  -5  -2   -0.97    4.79
  -8   5  -2   10.62    7.44
  -9  -5  -2   22.68    6.96
  -9   5  -2   62.18   11.33
 -10  -5  -2  110.66   15.51
 -10   5  -2  193.10   19.87
 -11  -5  -2   31.04    9.42
 -11   5  -2   31.91   11.09
 -12  -5  -2    5.73    8.58
 -12   5  -2    8.44   11.65
 -12  -6   2   13.00    8.01
 -12   6   2    5.98   10.76
 -11  -6   2   21.30    7.43
 -11   6   2   14.69   10.65
 -10  -6   2    3.58    5.90
 -10   6   2   14.60    9.81
  -9  -6   2  116.72   13.34
  -8  -6   2   -1.51    4.64
  -8   6   2   14.88    7.99
  -7  -6   2   -0.85    3.85
  -7   6   2   15.22    6.26
  -6  -6   2    6.27    3.66
   6   6  -2    6.64    2.96
  -6   6   2   21.37    5.94
   5   6  -2  351.21   31.14
  -5   6   2  374.36   32.61
  -4  -6   2    1.60    1.94
   4   6  -2    1.44    1.58
  -4   6   2   13.62    4.26
   3  -6  -2  -10.62    3.22
   3  -6  -2   14.57    4.28
  -3   6   2   -2.75    3.18
   2  -6  -2   68.73    8.02
   2   6  -2   65.38    7.89
  -2   6   2   62.01    7.45
   1  -6  -2  846.25   77.88
  -1  -6   2 1003.52   78.39
   1  -6  -2  789.88   78.30
  -1   6   2  954.81   77.97
  -1   6   2  830.85   78.35
   1   6  -2 1033.02   78.64
   0  -6   2   14.72    2.23
   0  -6   2   15.71    3.65
   0  -6  -2   14.09    2.10
   0  -6  -2    9.74    3.43
   0   6   2    5.57    3.47
   0   6   2   10.01    2.00
   0   6  -2   10.92    3.55
   0   6  -2   13.32    2.23
   1  -6   2   29.43    3.66
  -1  -6  -2   24.27    3.96
   1  -6   2   26.85    4.66
  -1   6  -2   29.78    3.96
   1   6   2   26.14    4.45
   1   6   2   22.35    2.74
  -1   6  -2   31.30    4.86
   2  -6   2  102.85   11.39
  -2   6  -2  104.43   10.94
  -2   6  -2  118.87   11.27
   2   6   2  108.28   11.07
  -3  -6  -2  681.57   57.17
   3  -6   2  566.34   57.63
  -3   6  -2  692.38   58.15
   3   6   2  722.37   57.17
  -4  -6  -2   10.47    2.41
   4   6   2    8.90    2.06
  -4   6  -2   24.15    4.73
  -5  -6  -2   84.80    8.16
  -5   6  -2   97.61   10.78
   5   6   2   71.54    7.61
  -6  -6  -2   97.28    9.38
  -6   6  -2  103.72   12.18
   6   6   2   77.89    8.43
  -7  -6  -2   37.92    6.45
  -7   6  -2   46.07    8.78
  -8  -6  -2   -3.72    4.30
  -8   6  -2   -2.52    6.56
  -9  -6  -2   33.78    7.30
  -9   6  -2   41.92   10.91
 -10  -6  -2   86.57   12.35
 -10   6  -2  105.22   15.49
 -11  -6  -2   25.69    7.83
 -11   6  -2   21.75   10.51
 -12  -6  -2   20.48    9.07
 -12   6  -2   19.03   11.70
 -11  -7   2   13.39    7.24
 -11   7   2   20.39   11.13
 -10  -7   2   18.37    6.69
 -10   7   2   21.71   10.53
  -9   7   2   24.08    9.13
  -8  -7   2    4.51    4.55
  -8   7   2   15.27    8.03
  -7  -7   2   16.83    4.63
   7   7  -2   20.23    4.06
  -7   7   2   38.72    8.00
  -6  -7   2   28.50    4.54
  -6   7   2   40.34    7.20
   6   7  -2   19.65    4.24
  -5  -7   2   13.07    3.35
  -5   7   2   32.82    6.10
   5   7  -2   18.17    2.79
  -4  -7   2   15.14   23.77
  -4   7   2  125.68   35.88
   4   7  -2    3.18   18.70
   3   7  -2  152.96   14.35
  -3   7   2  127.03   13.42
   2  -7  -2  100.31   10.01
   2  -7  -2  102.30   11.19
  -2   7   2   92.76   11.00
   2   7  -2  119.32   11.20
  -2   7   2   98.06   10.28
   1  -7  -2   -5.85    2.55
   1  -7  -2   -0.12    3.38
  -1  -7   2    2.66    2.99
  -1   7   2   -1.16    3.53
   1   7  -2   -1.01    3.69
   0  -7   2   18.55    4.17
   0  -7  -2   13.14    2.49
   0  -7   2   20.07    2.76
   0  -7  -2   15.45    4.03
   0   7  -2   15.76    2.66
   0   7   2   13.80    4.54
   0   7  -2   17.99    4.47
   0   7   2   16.73    2.64
  -1  -7  -2  100.80    9.78
  -1  -7  -2  108.54   11.26
   1  -7   2  112.86   11.62
   1  -7   2  126.05   10.47
   1   7   2  114.94   11.72
  -1   7  -2  124.43   11.95
   2  -7   2  133.77   13.95
  -2   7  -2  150.83   14.48
  -2   7  -2  165.02   15.14
   2   7   2  170.84   15.17
   3   7   2   -0.11    3.84
  -3   7  -2    0.38    3.36
  -4  -7  -2   46.52    5.03
   4   7   2   50.14    4.85
   5   7   2  126.33   11.36
  -6  -7  -2   61.80    6.82
  -6   7  -2   72.67    9.76
   6   7   2   47.51    5.89
  -7  -7  -2    9.44    4.33
  -7   7  -2    2.42    6.91
  -8  -7  -2   32.41    6.36
  -8   7  -2   50.11   10.13
  -9  -7  -2   56.38    8.83
  -9   7  -2   54.93   11.83
 -10  -7  -2   21.07    7.01
 -10   7  -2   26.06   10.80
 -11  -7  -2   15.22    7.11
 -11   7  -2    8.45   10.45
 -11  -8   2   21.92    7.81
 -11   8   2   28.59   15.87
 -10  -8   2   10.23    5.77
 -10   8   2    1.35    9.46
  -9  -8   2  214.45   21.62
  -9   8   2  261.98   25.69
  -8  -8   2   19.98    5.41
  -8   8   2   37.38    9.28
  -7  -8   2   60.00    6.92
  -7   8   2   50.40    9.65
   7   8  -2   50.06    6.14
  -6  -8   2    5.03    3.84
  -6   8   2   17.82    6.06
   6   8  -2    2.04    5.21
   6   8  -2    0.55    2.35
   5   8  -2  425.04   39.38
  -5   8   2  458.21   39.61
   3   8  -2  134.60   13.72
  -3   8   2  118.89   12.50
   2  -8  -2    2.04    2.93
  -2   8   2    1.50    4.02
  -2   8   2    7.35    3.23
   2   8  -2    4.46    4.51
   1  -8  -2  756.59   70.14
   1   8  -2  896.17   71.25
  -1   8   2  815.76   70.25
  -1   8   2  808.09   71.06
   0  -8  -2   56.73    6.10
   0  -8   2   70.48    6.35
   0   8   2   61.55    6.28
   0   8  -2   78.57    8.69
   0   8   2   70.77    8.49
   0   8  -2   52.82    6.21
   1  -8   2  435.35   36.15
   1   8   2  371.81   35.77
  -1   8  -2  450.15   37.32
   1   8   2  415.05   37.19
  -1   8  -2  426.61   36.39
   2  -8   2   15.39    3.39
   2   8   2   18.97    4.93
  -2   8  -2   15.30    3.89
  -2   8  -2   14.49    4.49
  -3   8  -2  217.56   20.47
   3   8   2  223.61   20.91
  -4   8  -2   41.93    6.16
   4   8   2   15.50    5.36
  -5  -8  -2   -0.65    2.19
  -5   8  -2   12.51    5.45
   5   8   2   -3.18    1.81
   5   8   2   -0.95    4.43
  -6  -8  -2   49.03    5.83
   6   8   2   43.58    5.31
  -6   8  -2   50.74    8.79
  -7  -8  -2    9.20    4.06
  -7   8  -2   11.33    7.13
   7   8   2    0.71    2.76
  -8  -8  -2    2.48    4.66
  -8   8  -2   23.87    8.69
  -9  -8  -2   12.58    7.04
  -9   8  -2    3.84    8.92
 -10  -8  -2   12.26    6.20
 -10   8  -2   20.12   10.38
 -11  -8  -2    4.97    7.01
 -11   9   2    8.33   11.48
  11   9  -2    3.99   13.29
 -10  -9   2   28.73    7.02
 -10   9   2   29.36   10.62
  10   9  -2   21.23    9.92
  -9  -9   2   40.24    6.64
   9   9  -2   40.92   10.46
  -9   9   2   50.84   11.53
  -8  -9   2    7.49    4.08
  -8   9   2   19.61   10.52
   8   9  -2    0.40    3.45
   8   9  -2    6.67    7.45
  -7  -9   2   60.78    6.96
  -7   9   2   77.57   10.88
   7   9  -2   49.65    6.27
   7   9  -2   79.05   10.55
   6   9  -2    4.97    6.41
  -6   9   2   16.12    6.41
  -5   9   2   54.74    8.16
   5   9  -2   45.27    8.15
  -4   9   2   85.07   10.16
   3   9  -2  335.23   29.92
  -3   9   2  322.83   29.44
   2  -9  -2   -3.06    2.96
  -2   9   2   -2.89    2.93
  -2   9   2   -0.33    4.26
   2   9  -2    7.98    4.64
   1  -9  -2    4.35    3.17
  -1   9   2    9.26    4.96
   1   9  -2   28.78    5.83
  -1   9   2   13.15    3.23
   0  -9   2   54.07    5.24
   0  -9  -2   41.58    5.15
   0   9  -2   55.67    7.72
   0   9  -2   47.18    5.28
   0   9   2   46.66    5.35
   0   9   2   54.48    7.87
   1  -9   2  753.80   59.58
  -1   9  -2  696.74   60.76
   1   9   2  638.96   60.62
  -1   9  -2  668.57   59.78
   2  -9   2   22.59    4.01
  -2   9  -2   22.91    6.00
   2   9   2   24.04    5.81
  -2   9  -2   27.04    4.63
   3   9   2   45.35    6.88
  -3   9  -2   37.65    6.55
   4   9   2   65.84    9.26
  -4   9  -2   76.11    9.35
  -5   9  -2  224.44   21.41
   5   9   2  208.16   21.22
  -6  -9  -2    7.79    4.31
   6   9   2    2.01    2.31
   6   9   2    1.90    5.97
  -6   9  -2    5.68    6.49
  -7  -9  -2   17.93    3.61
  -7   9  -2    1.66    6.70
   7   9   2    2.31    3.00
  -8  -9  -2   47.49    6.48
  -9  -9  -2   54.98    7.65
  -9   9  -2   42.46   11.69
 -10  -9  -2    8.03    5.50
 -10   9  -2    6.65    9.19
 -11   9  -2   13.93   10.92
 -11  10   2   -6.90    9.78
  11  10  -2   -7.90   10.64
  10  10  -2    5.61   10.29
 -10  10   2   16.59    9.64
  -9 -10   2   69.66    8.62
  -9  10   2   76.98   13.47
   9  10  -2   81.54   13.55
  -8 -10   2   14.57    3.69
  -8  10   2   33.07    9.55
   8  10  -2   22.11    9.39
   7  10  -2   77.17   11.75
  -7  10   2   72.94   11.84
   6  10  -2   15.87    7.22
  -6  10   2   21.57    6.84
  -5  10   2  409.60   34.90
   5  10  -2  354.46   34.88
   4  10  -2    4.21    5.35
  -4  10   2   15.38    4.95
  -3  10   2  275.17   24.49
   3  10  -2  258.93   25.20
  -2  10   2   17.73    4.22
   1 -10  -2   41.51    5.18
  -1  10   2   43.05    5.32
   1  10  -2   42.26    7.10
  -1  10   2   37.59    6.78
   0 -10   2   44.91    4.42
   0 -10  -2   35.56    4.27
   0  10  -2   26.86    4.18
   0  10  -2   41.17    6.56
   0  10   2   30.71    4.31
   0  10   2   28.70    6.22
   1 -10   2  274.16   24.16
  -1  10  -2  282.75   24.04
  -1  10  -2  260.69   24.97
   1  10   2  254.63   25.05
  -2  10  -2    2.01    3.64
  -2  10  -2    3.06    4.32
   2  10   2    2.57    4.70
   3  10   2    3.13    5.12
  -3  10  -2    5.81    4.06
   4  10   2    1.24    5.54
  -4  10  -2   14.79    5.37
   5  10   2   69.10   10.35
  -5  10  -2   92.63   11.02
  -6  10  -2   21.92    7.33
   6  10   2    9.49    6.92
  -7 -10  -2    0.00    4.25
   7  10   2   -4.48    6.73
  -7  10  -2   -6.29    7.06
  -8 -10  -2   12.87    3.92
  -8  10  -2   12.12    8.42
   8  10   2   21.66    8.48
  -9 -10  -2   31.76    5.37
  -9  10  -2   16.60    9.91
   9  10   2   12.89    8.93
 -10  10  -2   10.98    9.82
  10  10   2    9.69    8.93
  11  10   2    5.81    9.89
 -11  10  -2    3.67   10.35
  10  11  -2   50.49   13.27
 -10  11   2   84.32   14.21
  -9  11   2   41.10   11.18
   9  11  -2   26.13   10.67
   8  11  -2    3.76    8.75
  -8  11   2    7.59    8.58
   7  11  -2  159.07   20.78
  -7  11   2  174.18   19.15
   6  11  -2   40.35    9.44
  -6  11   2   56.10    9.22
  -5  11   2   16.22    6.32
   5  11  -2   10.73    6.95
   4  11  -2    1.64    5.63
  -4  11   2    2.29    4.74
   3  11  -2  262.33   25.92
  -3  11   2  280.79   25.07
  -2  11   2    2.63    3.53
   2  11  -2   14.88    5.60
   1 -11  -2   26.88    4.64
  -1  11   2   30.99    4.81
  -1  11   2   26.57    6.46
   1  11  -2   41.65    7.03
   0 -11   2    6.90    2.84
   0 -11  -2    9.87    2.48
   0  11   2    9.29    5.50
   0  11  -2    9.33    2.68
   1 -11   2  614.20   47.91
   1  11   2  513.59   49.67
  -1  11  -2  515.14   49.08
  -1  11  -2  551.70   48.12
   2  11   2   43.27    8.01
  -2  11  -2   51.74    8.25
  -2  11  -2   56.58    7.04
   3  11   2   93.97   12.68
  -3  11  -2  104.19   11.50
   4  11   2   14.28    6.74
  -4  11  -2   27.91    6.12
  -5  11  -2  272.47   25.26
   5  11   2  248.39   25.71
   6  11   2   32.23    8.68
  -6  11  -2   36.42    8.51
   7  11   2    9.42   12.92
  -7  11  -2    9.23    7.49
   8  11   2   -4.17    8.42
  -8  11  -2   17.02    9.11
   9  11   2   73.17   13.97
  -9  11  -2   94.61   14.57
  10  11   2    8.76   11.91
 -10  11  -2    2.34   10.54
  10  12  -2   15.97   11.25
 -10  12   2   23.84   10.68
  -9  12   2   14.13    9.81
   9  12  -2    3.80   10.10
  -8  12   2    2.54    8.34
   8  12  -2    2.22    9.68
   7  12  -2   14.22    8.92
  -7  12   2   24.14   12.48
   6  12  -2   61.16   11.44
  -6  12   2   74.14   10.72
  -5  12   2   -1.56    5.47
   5  12  -2    7.65    7.02
  -4  12   2   42.31    7.38
   4  12  -2   45.38    8.69
  -3  12   2  133.63   12.74
  -3  12   2  105.45   13.74
   3  12  -2  103.81   14.14
  -2  12   2  115.85   13.54
  -2  12   2  133.54   15.25
   2  12  -2  168.69   15.59
   1 -12  -2   18.26    3.94
  -1  12   2    5.21    5.71
  -1  12   2   18.78    4.18
   1  12  -2   19.60    6.46
   0 -12  -2   29.73    3.67
   0 -12   2   27.56    3.93
   0  12  -2   16.87    5.20
   0  12  -2   24.69    7.00
   0  12   2   24.16    3.99
   0  12   2   28.07    7.07
   1 -12   2   99.19   10.42
   1  12   2  115.40   13.64
  -1  12  -2  112.55   10.77
  -1  12  -2  103.77   13.10
   2  12   2   25.53    7.69
  -2  12  -2   42.59    6.23
  -2  12  -2   42.66    7.81
  -3  12  -2   29.79    6.19
   3  12   2   18.22    7.28
  -4  12  -2   31.41    6.41
   4  12   2   16.31    6.99
  -5  12  -2  130.22   14.73
   5  12   2  126.79   15.58
  -6  12  -2   12.05    6.94
   6  12   2   -3.16    7.46
   7  12   2   26.28    9.27
  -8  12  -2   13.61    8.56
   8  12   2   17.40    9.68
   9  12   2   39.64   11.59
  -9  12  -2   25.90   10.92
 -10  12  -2    7.32   10.51
  10  12   2   15.80   11.48
   9  13  -2   11.16   11.12
  -9  13   2    9.92    9.43
  -8  13   2    9.16    9.26
   8  13  -2    4.21    9.52
   7  13  -2   59.86   12.40
  -7  13   2   66.26   11.47
  -6  13   2   74.90   11.23
   6  13  -2   58.40   11.57
   5  13  -2   14.85    8.03
  -5  13   2   12.88    6.73
   4  13  -2   22.57    7.56
  -4  13   2   15.75    6.09
  -3  13   2  110.78   14.40
  -3  13   2  123.61   13.02
   3  13  -2  111.35   14.24
   2  13  -2   53.17    9.31
  -2  13   2   57.35    7.78
  -2  13   2   56.99    9.39
   1 -13  -2    0.65    3.50
  -1  13   2    7.19    4.06
  -1  13   2    4.95    6.15
   1  13  -2    6.08    6.37
   0 -13   2   42.91    4.94
   0 -13  -2   48.81    5.02
   0  13   2   32.54    5.22
   0  13   2   29.55    8.05
   1 -13   2  429.92   34.13
  -1  13  -2  374.47   36.06
   1  13   2  361.27   36.03
  -1  13  -2  376.50   34.31
  -2  13  -2   22.39    4.92
   2  13   2   12.27    7.05
  -2  13  -2   18.66    6.78
  -3  13  -2    7.40    4.92
   3  13   2    6.87    6.86
   4  13   2   18.57    8.40
  -4  13  -2   56.64    7.82
  -5  13  -2  229.16   21.40
   5  13   2  183.11   22.17
  -6  13  -2   -2.39    6.56
   6  13   2   -8.80    7.94
  -7  13  -2    6.84    7.90
   7  13   2   -2.60    8.63
  -8  13  -2   21.94    9.81
   8  13   2   14.70    9.83
   9  13   2   69.07   14.24
  -9  13  -2   70.78   13.79
   9  14  -2   14.24   10.86
  -9  14   2   19.39   10.38
  -8  14   2   20.34    9.62
   8  14  -2   16.39   10.89
  -7  14   2    5.00    7.98
   7  14  -2   -1.82    9.61
   6  14  -2   58.43   12.16
  -6  14   2   74.54   11.31
  -5  14   2   95.10   12.85
   5  14  -2  103.26   14.21
  -4  14   2   29.92    6.93
   4  14  -2   26.90    8.59
  -3  14   2    7.99    5.53
   3  14  -2    3.42    7.13
  -3  14   2   -4.92    6.20
  -2  14   2  155.12   16.66
   2  14  -2  118.76   16.46
  -2  14   2  141.46   14.24
  -1  14   2   86.65   11.57
  -1  14   2   65.82    8.72
   1  14  -2   79.16   11.36
   0 -14   2  124.48   11.24
   0 -14  -2  113.13   11.10
   0  14   2  120.74   11.58
   0  14   2  128.79   15.85
   0  14  -2  134.49   15.92
   1 -14   2   14.30    4.45
   1  14   2    0.96    6.69
  -1  14  -2    2.44    6.54
  -1  14  -2   15.37    3.92
   2  14   2    4.48    7.17
  -2  14  -2   19.11    7.18
  -2  14  -2    9.78    4.90
   3  14   2   62.80   11.31
  -3  14  -2   73.29    9.31
  -4  14  -2   18.92    6.01
   4  14   2   17.15    8.40
  -5  14  -2   26.03    7.67
   5  14   2   15.77    8.91
  -6  14  -2    8.37    7.10
   6  14   2   10.29    8.93
  -7  14  -2   15.70    8.07
   7  14   2    4.46    9.34
  -8  14  -2   -3.09    7.55
   8  14   2    0.17   10.08
   9  14   2   -5.87    9.62
   8  15  -2   10.93   12.77
  -8  15   2    5.99    9.01
   7  15  -2   16.67   10.15
  -7  15   2    0.44    8.10
   6  15  -2   79.01   13.88
  -6  15   2   61.28   14.88
   5  15  -2   11.18    8.67
  -5  15   2    2.19    6.88
  -4  15   2   10.31    6.32
   4  15  -2   10.15    8.54
  -3  15   2   31.68    8.88
   3  15  -2   30.11    9.40
  -3  15   2   31.19    6.74
   2  15  -2   94.30   13.12
  -2  15   2   80.34   10.75
  -2  15   2  108.05   13.21
   1  15  -2   13.22    7.96
  -1  15   2    9.39    4.33
  -1  15   2   15.98    7.57
   0 -15   2   17.60    3.05
   0 -15  -2   15.64    2.97
   0  15   2   13.13    3.62
   0  15  -2   26.51    8.20
   0  15   2    3.43    7.58
  -1  15  -2   63.26    7.20
   1  15   2   49.08   10.21
  -1  15  -2   50.92   10.25
  -2  15  -2   74.69    9.07
   2  15   2   79.19   12.07
  -2  15  -2   71.77   11.82
  -3  15  -2    1.22    4.92
   3  15   2    3.07    8.16
  -4  15  -2   32.76    7.25
   4  15   2   18.92    9.31
   5  15   2   59.68   11.85
  -5  15  -2   47.64    9.69
   6  15   2   63.10   12.70
  -6  15  -2   52.07   11.12
  -7  15  -2    0.01    7.25
   7  15   2   -3.05   10.19
  -8  15  -2   14.33    9.17
  -8  16   2   20.18   10.18
   8  16  -2   16.79   12.32
  -7  16   2    1.52    8.17
   7  16  -2   -3.22   10.28
   6  16  -2    3.59    9.96
  -6  16   2   24.51    8.42
   5  16  -2   25.77   10.64
  -5  16   2   47.75    9.58
   4  16  -2   40.17   10.76
  -4  16   2   46.15    8.89
  -3  16   2   18.25    6.40
   3  16  -2   36.16    9.78
  -2  16   2    8.87    7.81
  -2  16   2    1.50    4.82
   2  16  -2    1.57    7.90
  -1  16   2   44.23    9.64
  -1  16   2   34.74    5.96
   0  16   2   65.77   11.91
   0  16  -2   63.22   11.37
   1  16   2    2.88    8.18
  -1  16  -2   16.29    4.41
  -1  16  -2   23.96    9.10
  -2  16  -2   12.18    4.96
   3  16   2    3.78    8.97
  -3  16  -2    4.14    5.42
   4  16   2   31.16    9.99
  -4  16  -2   17.24    6.90
  -5  16  -2   18.37    7.79
   5  16   2   14.53    9.58
   6  16   2    2.50    9.99
  -6  16  -2   -1.16    7.33
   7  16   2   11.37   11.38
  -7  16  -2    0.76    7.73
  -8  16  -2   -7.54    9.06
   8  16   2    9.67   11.20
   7  17  -2  -12.55   10.28
  -7  17   2    1.16    8.34
   6  17  -2    5.43   10.44
  -6  17   2   -3.86    7.63
  -5  17   2   23.47    8.00
   5  17  -2   18.99   10.20
  -4  17   2    5.16    6.55
   4  17  -2    4.19    9.44
   3  17  -2  -11.25    7.96
  -3  17   2   -0.77    5.70
   2  17  -2   80.54   13.28
  -2  17   2   83.83   10.02
  -2  17   2   61.23   12.19
  -1  17   2   11.94    4.52
   1  17  -2   -1.44    8.50
  -1  17   2   11.48    8.52
   0  17  -2   -2.28    8.43
   0  17   2    0.59    8.05
   1  17   2    9.56    8.87
  -1  17  -2    2.47    8.52
  -1  17  -2    8.66    3.96
  -2  17  -2   95.47   11.06
   2  17   2   86.01   14.24
  -2  17  -2   96.46   14.13
   3  17   2   -6.25    8.93
  -3  17  -2   -3.47    5.06
  -4  17  -2   14.91    7.02
   4  17   2    3.78    9.53
   5  17   2    8.06    9.73
  -5  17  -2   -0.87    6.55
   6  17   2   28.96   11.71
  -6  17  -2   53.39   10.30
   7  17   2    7.38   11.54
  -7  17  -2    3.49    8.72
  -6  18   2   39.08   10.14
   6  18  -2   23.10   12.15
  -5  18   2    6.36    8.01
   5  18  -2    6.20   10.50
   4  18  -2   27.10   11.07
  -4  18   2   24.10    7.63
  -3  18   2   12.14    6.29
   3  18  -2    9.21    9.42
   2  18  -2   42.82   11.54
  -2  18   2   28.29   10.42
   1  18  -2   -2.82    8.93
  -1  18   2   -0.35    3.89
  -1  18   2   -5.94    8.48
   0  18   2    7.37    8.88
   0  18  -2    1.23    8.83
  -1  18  -2   21.97    4.94
   1  18   2   10.66    9.73
  -1  18  -2   26.92   10.21
  -2  18  -2   37.50   10.83
  -2  18  -2   41.51    7.75
   2  18   2   25.00   10.68
  -3  18  -2   21.08    6.32
   3  18   2    5.56    9.75
  -4  18  -2   -1.50    5.92
   4  18   2  -13.05    9.08
   5  18   2    3.73   10.33
  -5  18  -2    8.80    7.62
   6  18   2  -11.82   10.25
  -6  18  -2    2.45    8.35
  -5  19   2    0.58    8.11
   5  19  -2   12.78   11.63
  -4  19   2   11.51    7.88
   3  19  -2   15.24   10.48
  -3  19   2    0.88    6.28
   2  19  -2   49.80   12.58
  -2  19   2   49.84   11.77
  -1  19   2   11.17    9.97
   1  19  -2   14.37   10.00
   0  19   2    8.98    9.73
   0  19  -2    7.53    9.52
   1  19   2   10.01    9.81
  -1  19  -2   -3.87    9.06
   2  19   2   41.15   11.74
  -2  19  -2    9.67    9.80
  -3  19  -2    7.84    5.80
   3  19   2   -3.06   10.17
  -4  19  -2   12.12    6.84
   4  19   2    9.68   16.42
  -5  19  -2   17.11    8.48
   5  19   2   -6.90   10.93
   3  20  -2    5.31   10.85
  -2  20   2   87.78   14.82
   1  20  -2   -4.76    9.79
  -1  20   2    5.20   10.20
   0  20   2    1.49    9.97
   0  20  -2   -1.63    9.22
   1  20   2   24.58   10.86
  -1  20  -2    4.46    9.82
   2  20   2    6.65   17.21
  -2  20  -2   31.46   11.72
   3  20   2   15.02   11.61
   1  21  -2   11.95   10.69
  -1  21   2   14.46   10.84
   0  21   2   20.22   10.90
   0  21  -2   10.89   10.91
   1  21   2   -6.04   11.21
  -1  21  -2    5.90   10.42
 -12   0   3    9.88    9.45
 -11   0   3   23.11   10.18
 -10   0   3   19.65    9.24
  -9   0   3    9.64    7.24
  -8   0   3   36.01    7.93
  -7   0   3   17.16    9.55
  -6   0   3    4.17    4.18
  -5   0   3    0.55    3.86
   4   0  -3    2.66    2.85
  -4   0   3   -0.23    3.55
   3   0  -3   -0.53    1.75
   2   0  -3    8.33    1.63
  -2   0   3    4.95    1.75
   1   0  -3   -0.70    0.65
  -1   0   3    0.39    0.71
  -1   0  -3   -0.55    0.84
   1   0   3    1.78    0.94
   2   0   3    4.26    1.63
  -2   0  -3   -0.16    1.52
   3   0   3    2.56    1.82
  -3   0  -3    0.89    2.11
   4   0   3    0.13    2.77
  -4   0  -3    1.58    3.28
  -5   0  -3    2.25    3.68
  -6   0  -3    2.42    4.15
  -8   0  -3   24.13    7.09
  -9   0  -3   -1.19    6.71
 -10   0  -3    5.13    7.67
 -11   0  -3    7.30    8.82
 -12   0  -3   15.01   10.48
 -12  -1   3   23.86    9.67
 -12   1   3   13.04    9.28
 -11  -1   3   39.44   11.13
 -11   1   3   64.94   12.58
 -10  -1   3   16.81    7.20
 -10   1   3   -2.23    8.06
  -9  -1   3   16.51    7.35
  -9   1   3   22.17    7.81
  -8  -1   3   47.71    8.45
  -8   1   3   29.63    7.89
  -7  -1   3  284.52   27.60
  -7   1   3  312.01   27.96
  -6  -1   3    4.28    4.30
  -6   1   3    8.06    4.55
  -5  -1   3   11.30    4.18
  -5   1   3   11.42    4.41
   4  -1  -3   24.03    4.27
  -4  -1   3   31.44    4.89
  -4   1   3   38.27    5.06
   4   1  -3   20.72    4.23
  -3  -1   3  824.92   68.79
   3  -1  -3  783.14   68.73
   3   1  -3  843.19   68.63
  -3   1   3  748.03   68.84
   2  -1  -3   24.31    2.61
  -2   1   3   14.02    2.64
   1  -1  -3   -1.07    0.85
  -1  -1   3    0.35    0.68
   1   1  -3   -0.07    0.61
  -1   1   3   -0.39    0.90
   0  -1  -3   34.35    3.49
   0  -1   3   46.01    3.62
   0  -1   3   39.72    3.71
   0   1  -3   46.56    3.59
   0   1   3   32.99    3.48
  -1  -1  -3  109.82    9.53
   1  -1   3  108.96    9.65
   1   1   3  106.83    9.51
  -1   1  -3  105.96    9.63
  -2  -1  -3    0.11    1.34
   2  -1   3    2.78    1.56
  -2   1  -3    0.06    1.67
   2   1   3    1.02    1.47
  -3  -1  -3   -1.10    2.18
   3  -1   3   -0.45    1.81
   3   1   3    0.34    1.68
  -3   1  -3   -1.44    2.05
   4  -1   3   90.69    7.87
  -4  -1  -3   53.17    7.55
   4   1   3   68.67    7.46
  -4   1  -3   65.41    8.27
  -5  -1  -3  274.60   23.87
  -5   1  -3  246.09   23.88
  -6  -1  -3    2.86    4.13
  -6   1  -3    5.02    4.63
  -7  -1  -3   27.55    8.34
  -7   1  -3   95.82   10.06
  -8  -1  -3   51.74    9.13
  -8   1  -3   59.39    9.88
  -9  -1  -3   24.72    7.95
  -9   1  -3   25.45    8.49
 -10  -1  -3   11.89    7.95
 -11  -1  -3   23.15    9.69
 -11   1  -3   17.92    9.24
 -12  -1  -3   23.36    8.87
 -12   1  -3   -0.80    9.18
 -12  -2   3    6.11    9.24
 -12   2   3    8.56    9.93
 -11  -2   3  109.75   15.93
 -11   2   3  133.23   18.14
 -10  -2   3   31.59    8.68
 -10   2   3   29.70   12.84
  -9  -2   3   14.13    7.28
  -9   2   3   10.04    8.16
  -8  -2   3   52.00    8.77
  -8   2   3   51.10    9.50
  -7  -2   3  234.66   23.61
  -7   2   3  267.21   24.18
  -6  -2   3   16.45    4.77
  -6   2   3   20.25    5.34
  -5  -2   3    5.11    3.82
  -5   2   3   14.90    4.52
   5   2  -3    7.25    2.84
   4  -2  -3   59.73    6.74
  -4  -2   3   51.51    6.98
  -4   2   3   64.18    7.54
   3  -2  -3 1176.21   88.27
  -3  -2   3  947.43   88.10
   3   2  -3 1009.48   87.99
  -3   2   3  981.93   88.33
   2  -2  -3    8.74    1.86
  -2  -2   3    5.85    1.58
  -2   2   3    4.96    1.92
  -1  -2   3   11.15    1.57
   1  -2  -3   18.05    2.09
  -1  -2   3   15.49    2.06
   1  -2  -3   17.07    2.02
  -1   2   3   16.27    2.03
  -1   2   3   17.48    2.21
   1   2  -3   12.69    1.50
   1   2  -3   17.71    2.29
   0  -2  -3  126.06   10.91
   0  -2   3  118.60   10.97
   0  -2  -3  134.29   11.02
   0   2   3  128.55   10.91
   0   2  -3  113.27   10.96
   0   2   3  135.72   11.09
   1  -2   3  190.82   17.10
  -1  -2  -3  185.86   16.88
   1  -2   3  217.20   17.27
   1   2   3  190.00   16.90
  -1   2  -3  195.14   17.12
   2  -2   3  233.64   21.37
  -2  -2  -3  248.76   21.22
  -2   2  -3  238.86   21.52
   2   2   3  252.43   21.23
  -3  -2  -3    3.21    1.99
   3  -2   3    9.11    2.65
   3   2   3    7.52    2.07
  -3   2  -3    8.69    2.79
  -4  -2  -3   14.61    3.57
  -4   2  -3   19.65    4.44
   4   2   3   14.30    3.41
  -5  -2  -3  383.57   34.56
  -5   2  -3  359.28   34.95
   5   2   3  420.54   34.19
  -6  -2  -3  180.69   18.05
  -6   2  -3  198.90   18.87
  -7  -2  -3    0.81    4.20
  -7   2  -3   17.89    5.75
  -8  -2  -3   15.74    6.03
  -8   2  -3    7.12    6.28
  -9  -2  -3   60.50    9.77
  -9   2  -3   50.69   10.48
 -10  -2  -3   11.50    7.83
 -10   2  -3   28.77    9.46
 -11  -2  -3    6.73    8.24
 -11   2  -3    7.10    9.39
 -12  -2  -3   22.19    9.29
 -12   2  -3   21.86   10.24
 -12  -3   3    5.56    8.94
 -12   3   3   28.24   12.42
 -11   3   3   37.71   11.62
 -10  -3   3   17.21    7.64
 -10   3   3    5.20    8.81
  -9  -3   3    8.94    6.11
  -9   3   3    9.01    7.97
  -8  -3   3   10.33    6.06
  -8   3   3   41.15    8.22
  -7  -3   3  133.39   14.73
  -7   3   3  154.19   15.67
  -6  -3   3   72.11    8.98
  -6   3   3   78.04    9.92
  -5  -3   3    1.37    3.23
   5   3  -3    1.25    2.37
  -5   3   3    8.68    4.30
  -4  -3   3   83.09    8.10
   4  -3  -3   64.03    7.99
  -4   3   3   80.12    8.61
   4   3  -3   58.23    6.66
  -3  -3   3   75.15    6.42
   3  -3  -3   55.52    6.70
  -3   3   3   57.07    6.94
  -2  -3   3  265.07   21.41
   2  -3  -3  262.07   21.86
   2  -3  -3  218.19   21.62
   2   3  -3  277.28   21.34
  -2   3   3  204.26   21.68
   2   3  -3  253.71   21.77
   1  -3  -3    0.08    1.37
  -1  -3   3   -0.85    1.43
   1  -3  -3   -0.76    1.35
  -1  -3   3    0.64    0.61
   1   3  -3   -0.61    1.59
  -1   3   3    1.32    1.32
  -1   3   3    1.83    1.46
   0  -3   3   87.58    7.58
   0  -3   3   69.49    7.00
   0  -3  -3   85.72    7.26
   0  -3  -3   77.56    6.86
   0   3  -3   88.51    7.55
   0   3  -3   66.99    6.95
   0   3   3   74.46    6.87
   0   3   3   84.83    7.36
   1  -3   3  758.82   63.65
   1  -3   3  720.44   63.79
   1   3   3  678.29   63.43
  -1   3  -3  746.10   63.68
  -1   3  -3  807.20   63.83
   2  -3   3   69.63    7.17
  -2  -3  -3   75.39    6.71
   2   3   3   73.54    6.78
  -3  -3  -3   13.17    2.50
  -3   3  -3   13.60    3.40
   3   3   3   10.62    2.38
  -4  -3  -3   24.15    4.10
  -5  -3  -3   60.93    6.98
  -5   3  -3   67.00    8.19
   5   3   3   51.84    6.38
  -6  -3  -3   74.83    9.57
  -6   3  -3   96.55   11.46
  -7  -3  -3    3.40    4.71
  -7   3  -3   -0.67    5.86
  -8  -3  -3   -8.52    4.72
  -8   3  -3   -3.34    6.06
  -9  -3  -3    4.65    5.79
  -9   3  -3   13.78    8.37
 -10  -3  -3   15.62    7.71
 -10   3  -3   18.46    9.02
 -11  -3  -3    6.06    8.15
 -11   3  -3   17.01    9.70
 -12  -3  -3    2.57    8.54
 -12   3  -3   19.02   11.91
 -12  -4   3    1.97    8.75
 -12   4   3    8.82   16.66
 -11  -4   3   90.66   13.60
 -11   4   3   88.84   15.71
 -10  -4   3   38.95    9.27
 -10   4   3   54.23   11.48
  -9  -4   3   32.01    7.43
  -9   4   3   32.97    9.35
  -8  -4   3   -0.51    6.59
  -8   4   3    5.75    6.94
  -7  -4   3  276.46   27.25
  -7   4   3  327.64   28.41
  -6  -4   3   42.85    6.29
   6   4  -3   42.36    5.61
  -5  -4   3   34.69    5.14
  -5   4   3   34.32    6.31
  -4  -4   3   39.03    5.25
  -4   4   3   46.75    6.30
   4   4  -3   46.81    4.86
   3  -4  -3 1947.25  163.17
  -3  -4   3 1929.38  162.68
  -3   4   3 1689.83  163.00
   3   4  -3 2040.29  162.56
  -2  -4   3   43.45    3.93
   2  -4  -3   37.12    4.65
   2  -4  -3   35.26    4.99
  -2   4   3   40.48    4.77
   2   4  -3   42.05    3.70
   2   4  -3   39.46    5.05
   1  -4  -3   31.30    4.31
   1  -4  -3   39.79    4.07
  -1  -4   3   43.30    4.58
  -1   4   3   36.56    4.54
  -1   4   3   34.21    3.95
   1   4  -3   44.46    5.01
   0  -4   3   55.19    5.37
   0  -4  -3   40.80    4.43
   0  -4  -3   41.67    5.12
   0  -4   3   54.53    4.66
   0   4  -3   58.46    5.63
   0   4   3   44.94    5.27
   0   4  -3   44.76    4.59
   0   4   3   52.50    4.47
   1  -4   3 3555.73  279.06
   1  -4   3 3158.77  278.73
   1   4   3 3287.14  278.54
   1   4   3 3424.94  278.84
  -1   4  -3 3141.22  278.80
   1   4   3 3019.10  278.45
  -2  -4  -3   69.07    6.41
   2  -4   3   69.76    6.99
   2  -4   3   68.08    7.61
  -2   4  -3   65.55    7.23
   2   4   3   73.96    6.46
  -3  -4  -3   10.54    2.55
  -3   4  -3   16.96    4.14
   3   4   3   21.89    2.79
  -4  -4  -3    0.88    2.46
   4   4   3    3.71    2.06
  -4   4  -3    0.44    3.70
  -5  -4  -3  530.56   44.37
   5   4   3  495.52   43.98
  -5   4  -3  496.97   45.10
  -6  -4  -3  108.70   11.63
  -6   4  -3  116.79   13.22
  -7  -4  -3   -7.00    4.02
  -7   4  -3    0.58    6.28
  -8  -4  -3   -1.55    4.66
  -8   4  -3    5.86    7.34
  -9  -4  -3   87.53   12.04
  -9   4  -3  116.70   14.98
 -10  -4  -3   47.39    9.09
 -10   4  -3   45.09   11.10
 -11  -4  -3   16.96    9.14
 -11   4  -3    3.50    9.33
 -12  -4  -3    9.42    8.83
 -12   4  -3    2.08   11.16
 -12  -5   3   15.59    9.17
 -12   5   3   23.07   12.98
 -11  -5   3   14.34    8.06
 -11   5   3    9.68    9.90
 -10  -5   3  114.81   14.45
 -10   5   3  113.89   16.15
  -9  -5   3    2.92    5.55
  -9   5   3    7.86    8.69
  -8  -5   3   49.79    8.11
  -8   5   3   63.36   10.29
  -7  -5   3   26.89    6.08
  -7   5   3   41.08    7.81
  -6  -5   3  257.13   24.04
   6   5  -3  261.36   23.33
  -6   5   3  280.21   25.02
  -5  -5   3   -0.67    2.92
  -5   5   3    8.85    4.39
   5   5  -3    0.44    2.35
   4  -5  -3   27.52    4.81
  -4  -5   3   13.89    3.32
  -4   5   3   30.59    4.86
   4   5  -3   20.47    2.89
   3  -5  -3   70.53    8.09
  -3  -5   3   64.34    5.82
   3  -5  -3   58.03    6.67
   3   5  -3   82.04    7.67
  -3   5   3   62.84    7.00
   3   5  -3   46.46    5.42
   2  -5  -3  540.99   44.12
   2  -5  -3  509.60   44.41
  -2   5   3  480.32   44.11
   2   5  -3  514.72   44.45
  -2   5   3  503.86   44.40
   1  -5  -3    2.29    2.36
  -1  -5   3    6.19    2.39
   1  -5  -3    3.93    1.79
   1   5  -3    0.64    2.50
  -1   5   3    2.88    1.82
  -1   5   3    3.91    2.44
   0  -5  -3   52.54    6.28
   0  -5   3   64.78    5.52
   0  -5  -3   52.78    5.38
   0  -5   3   71.62    6.62
   0   5  -3   62.46    6.65
   0   5  -3   49.35    5.48
   0   5   3   57.30    6.94
   0   5   3   61.57    5.41
   1  -5   3    1.83    2.26
   1  -5   3    0.29    1.66
  -1   5  -3    0.81    1.89
   1   5   3   -0.15    1.00
   1   5   3    3.67    0.98
  -1   5  -3    5.73    2.56
   2  -5   3  542.01   47.97
   2  -5   3  550.38   47.56
   2   5   3  552.31   47.18
  -2   5  -3  554.02   47.78
   3  -5   3   18.88    4.53
   3  -5   3   16.88    3.67
  -3  -5  -3   10.30    2.27
   3   5   3   16.98    2.56
  -3   5  -3    8.15    3.91
  -4  -5  -3  172.57   16.19
   4   5   3  182.41   16.06
  -4   5  -3  190.30   17.46
  -5   5  -3   22.80    5.38
  -6  -5  -3  140.25   13.67
  -6   5  -3  138.83   15.44
  -7  -5  -3    3.63    4.18
  -7   5  -3   14.11    6.85
  -8   5  -3   48.27    9.79
  -9  -5  -3    6.74    5.98
  -9   5  -3   25.80    9.67
 -10  -5  -3   52.47    9.82
 -10   5  -3   70.80   12.95
 -11  -5  -3    1.62    7.46
 -11   5  -3   12.19    9.94
 -12  -5  -3   26.23    9.34
 -12   5  -3   23.50   13.17
 -12  -6   3   33.80    9.65
 -12   6   3   40.99   12.22
 -11  -6   3    9.58    7.63
 -11   6   3   16.66   10.35
 -10  -6   3   24.72    7.85
 -10   6   3   43.16   11.11
  -9   6   3   43.14   16.08
  -8  -6   3   17.69    5.53
  -8   6   3   14.83    8.05
  -7  -6   3   81.30   10.01
  -7   6   3  103.35   12.20
  -6  -6   3   22.79    4.80
  -6   6   3   35.18    7.08
   6   6  -3   28.33    3.91
  -4  -6   3   88.82    9.13
   4   6  -3  100.90    8.77
  -4   6   3   88.71   10.51
   4   6  -3  115.72   10.84
   3  -6  -3  350.65   36.24
   3  -6  -3  430.02   36.95
   3   6  -3  465.63   36.92
  -3   6   3  429.14   36.62
   2  -6  -3   20.24    4.63
  -2   6   3   17.57    4.23
  -2   6   3   26.61    3.98
   2   6  -3   22.94    4.52
   1  -6  -3   -0.78    3.06
   1  -6  -3   -3.25    2.20
   1   6  -3   11.36    3.59
  -1   6   3    0.74    2.20
  -1   6   3   -5.01    2.92
   0  -6  -3  198.35   19.04
   0  -6  -3  205.80   19.80
   0  -6   3  254.21   20.04
   0  -6   3  254.08   19.17
   0   6   3  184.81   19.98
   0   6   3  227.21   19.10
   0   6  -3  193.23   19.14
   0   6  -3  245.78   20.19
   1  -6   3  342.16   31.11
   1  -6   3  386.01   30.43
  -1   6  -3  382.53   31.17
   1   6   3  342.51   30.91
  -1   6  -3  347.60   30.57
   1   6   3  308.07   29.97
   2  -6   3   52.31    5.73
   2  -6   3   55.41    6.38
   2   6   3   34.67    3.73
  -2   6  -3   42.94    5.57
   2   6   3   34.71    3.93
   2   6   3   43.12    5.74
  -3  -6  -3   14.31    2.45
   3   6   3   18.56    2.56
  -3   6  -3   30.36    4.74
  -4  -6  -3   78.93    8.07
   4   6   3   89.31    8.01
  -4   6  -3   87.45    9.99
  -5  -6  -3  119.54   11.24
  -5   6  -3  105.96   12.90
   5   6   3  120.18   10.86
  -6  -6  -3   31.98    4.90
  -6   6  -3   18.87    6.86
   6   6   3   27.73    4.06
  -7  -6  -3    3.28    4.00
  -7   6  -3    7.54    6.54
  -8  -6  -3    3.16    4.86
  -8   6  -3    6.76    7.02
  -9  -6  -3   16.29    6.27
  -9   6  -3   24.22    9.67
 -10  -6  -3   24.87    7.65
 -10   6  -3   46.03   11.64
 -11  -6  -3    2.56    7.10
 -11   6  -3    2.28    9.71
 -12  -6  -3   20.99    8.67
 -12   6  -3   29.92   12.97
 -11  -7   3   12.20    7.31
 -11   7   3    5.33   10.25
 -10  -7   3  135.99   15.16
 -10   7   3  129.59   18.07
  -9   7   3   -5.25    7.77
  -8  -7   3   -4.58    4.37
  -8   7   3   23.41    8.11
  -7  -7   3   32.02    5.54
  -7   7   3   39.93    8.23
   7   7  -3   32.42    4.83
  -6  -7   3  256.48   27.15
  -6   7   3  301.19   28.74
   6   7  -3  361.58   27.14
  -5  -7   3    5.17    2.97
  -5   7   3   15.07    5.58
   5   7  -3   14.01    2.46
  -4   7   3   10.04    4.27
   4   7  -3    9.20    4.80
   3  -7  -3  146.08   15.36
   3   7  -3  169.97   14.86
  -3   7   3  126.19   13.89
   2  -7  -3  537.12   47.54
   2  -7  -3  498.06   48.07
  -2   7   3  571.99   48.14
   2   7  -3  583.02   48.34
  -2   7   3  559.72   47.67
   1  -7  -3   31.33    4.17
   1  -7  -3   21.54    4.95
  -1  -7   3   30.82    4.98
  -1   7   3   26.71    5.08
   1   7  -3   41.04    5.92
  -1   7   3   37.00    4.33
   0  -7  -3    6.73    1.95
   0  -7   3    8.46    3.62
   0  -7  -3    4.43    3.48
   0  -7   3    6.16    2.20
   0   7   3    2.17    3.78
   0   7  -3    6.52    2.07
   0   7   3   11.43    2.18
   0   7  -3    4.06    3.80
  -1  -7  -3   70.87    7.77
   1  -7   3   83.65    7.17
  -1  -7  -3   60.74    6.19
   1  -7   3   78.27    8.64
   1   7   3   72.63    8.64
   1   7   3   61.51    6.24
  -1   7  -3   84.62    9.16
   2  -7   3  465.42   41.46
   2   7   3  481.26   42.07
  -2   7  -3  503.78   42.19
  -2   7  -3  462.07   41.78
   3   7   3    0.23    3.79
  -3   7  -3   -1.94    3.45
  -4  -7  -3  297.70   25.80
   4   7   3  311.61   25.70
  -4   7  -3  268.77   27.08
  -5  -7  -3    1.85    2.55
   5   7   3   -0.93    1.99
  -6  -7  -3   65.04    7.50
  -6   7  -3   74.65   10.24
   6   7   3   60.98    6.64
  -7  -7  -3    7.25    4.07
  -7   7  -3   -1.49    6.27
  -8  -7  -3   74.61    9.92
  -8   7  -3   99.26   13.22
  -9  -7  -3   28.35    7.12
  -9   7  -3   30.49    9.96
 -10  -7  -3    3.69    6.15
 -10   7  -3   11.24    9.80
 -11  -7  -3   -4.55    6.50
 -11   7  -3   -8.39    9.34
 -11  -8   3   29.23    7.90
 -11   8   3   18.71   11.49
 -10  -8   3    4.64    5.27
 -10   8   3   -1.69    9.28
  -9  -8   3   28.57    6.46
  -9   8   3   58.14   11.12
  -8  -8   3  119.94   12.90
  -8   8   3  138.30   16.11
  -7  -8   3   17.52    3.92
   7   8  -3    2.78    6.41
   7   8  -3    1.88    2.97
  -7   8   3    9.18    6.79
   6   8  -3    7.35    5.57
  -6   8   3   -0.87    5.05
   6   8  -3   -1.75    2.22
   5   8  -3  105.14   12.46
   4   8  -3  409.25   36.92
  -4   8   3  417.18   36.82
   3   8  -3   23.03    5.04
  -3   8   3    0.69    3.42
   2  -8  -3   28.45    4.45
  -2   8   3   32.58    5.75
  -2   8   3   28.93    4.71
   2   8  -3   37.58    6.04
   1  -8  -3   58.91    7.56
   1   8  -3   96.34   10.05
  -1   8   3   80.68    7.68
  -1   8   3   75.46    9.26
   0  -8  -3  454.64   39.52
   0   8   3  427.14   40.70
   0   8   3  463.63   39.58
   0   8  -3  538.38   41.08
   0   8  -3  425.50   39.62
   1  -8   3    8.86    2.85
  -1  -8  -3   10.36    1.84
   1   8   3    8.69    4.68
  -1   8  -3   13.52    4.87
  -1   8  -3   12.59    3.21
   1   8   3   12.50    2.00
   2  -8   3   -0.61    2.70
   2   8   3    3.09    3.95
  -2   8  -3   -3.10    3.01
  -2   8  -3    5.63    4.03
   3   8   3   40.82    7.11
  -3   8  -3   44.28    6.45
   4   8   3  169.05   17.05
  -4   8  -3  176.07   17.10
  -5  -8  -3   -1.79    2.19
   5   8   3   -2.48    1.78
  -5   8  -3   -8.86    4.54
  -6  -8  -3   21.65    3.84
  -6   8  -3   16.40    6.69
  -7  -8  -3    7.35    4.01
  -7   8  -3    6.98    6.97
   7   8   3    2.47    3.29
  -8  -8  -3   90.50   10.42
  -8   8  -3   85.16   13.46
  -9   8  -3   -0.06    8.85
 -10  -8  -3    2.52    5.66
 -10   8  -3    0.78    9.21
 -11  -8  -3   12.52    7.47
 -11   9   3   12.16   10.71
  11   9  -3    5.22   11.89
 -10  -9   3   17.97    7.88
  10   9  -3   19.93    9.43
 -10   9   3   13.49    9.76
  -9  -9   3   15.97    4.84
   9   9  -3   17.71    9.03
  -9   9   3   17.30    9.25
  -8  -9   3   23.50    4.80
   8   9  -3   22.10    4.39
  -8   9   3   33.37   11.67
   8   9  -3   20.83    8.78
  -7  -9   3    2.88    3.31
  -7   9   3   11.74    7.17
   7   9  -3   10.20    7.54
   7   9  -3   -0.98    2.67
  -6   9   3   46.25    8.85
   6   9  -3   63.62    9.48
   5   9  -3   32.05    7.02
  -5   9   3   54.54    7.65
  -4   9   3    6.73    4.64
   4   9  -3   18.44    5.41
  -3   9   3   40.56    6.05
   2  -9  -3   66.07    7.30
  -2   9   3   52.47    7.43
   2   9  -3   82.46    9.71
  -2   9   3   73.73    8.86
   1   9  -3   22.56    5.68
  -1   9   3   16.80    3.41
  -1   9   3   17.54    5.36
   0  -9  -3    4.77    2.00
   0  -9   3    0.45    2.29
   0   9   3    0.89    4.40
   0   9   3    4.06    2.09
   0   9  -3    5.78    2.14
   0   9  -3    4.95    4.51
   1  -9   3    9.44    3.00
  -1  -9  -3    8.47    1.88
   1   9   3   12.72    2.10
  -1   9  -3   12.65    3.22
  -1   9  -3    9.50    5.04
   1   9   3    8.79    5.29
   2  -9   3   15.20    3.43
  -2   9  -3   16.92    5.22
  -2   9  -3   18.53    4.22
   2   9   3   18.68    5.52
  -3   9  -3    9.65    4.40
   3   9   3    1.04    4.46
   4   9   3   26.91    6.20
  -4   9  -3   30.52    6.27
  -5   9  -3   27.25    6.77
   5   9   3   19.70    6.46
  -6  -9  -3   14.14    3.67
  -6   9  -3    4.02    6.50
   6   9   3    9.39    2.71
   6   9   3   16.10    6.24
  -7  -9  -3    5.39    3.42
  -7   9  -3   -1.28    7.01
   7   9   3   -8.31    2.70
  -8  -9  -3   59.01    7.40
  -9  -9  -3   27.10    5.77
  -9   9  -3   31.58   10.56
 -10  -9  -3   10.72    5.56
 -10   9  -3    5.93    9.22
 -11   9  -3    2.27   10.03
 -11  10   3   19.74   10.71
  11  10  -3   -1.51   11.90
  10  10  -3   13.85   11.06
 -10  10   3   39.77   11.06
  -9 -10   3   35.11    5.91
  -9  10   3   59.34   11.69
   9  10  -3   35.77   10.76
   8  10  -3  179.13   20.55
  -8  10   3  156.25   19.53
   7  10  -3   14.70    7.78
  -7  10   3   13.50    7.48
  -6  10   3   25.77    7.17
   6  10  -3   14.24    7.09
  -5  10   3  158.55   15.66
   5  10  -3  133.56   16.36
  -4  10   3   85.13   10.24
   4  10  -3   65.82    9.67
   3  10  -3   14.77    5.76
  -3  10   3   28.17    5.05
  -2  10   3   -2.13    4.21
  -2  10   3    1.14    3.44
   1 -10  -3   19.51    3.85
  -1  10   3   23.47    3.94
  -1  10   3   18.07    5.46
   1  10  -3   22.16    5.71
   0 -10  -3  396.18   33.26
   0  10  -3  390.73   33.42
   0  10  -3  377.03   34.80
   0  10   3  381.35   33.59
   0  10   3  371.07   34.55
   1 -10   3    7.67    3.25
  -1  10  -3    9.40    3.33
  -1  10  -3   16.84    4.89
   1  10   3   18.73    5.14
   2  10   3   61.65    8.68
  -2  10  -3   72.58    8.86
  -2  10  -3   57.15    7.65
   3  10   3    5.06    5.24
  -3  10  -3    6.33    4.24
  -4  10  -3  153.74   16.54
   4  10   3  130.11   15.46
  -5  10  -3   42.71    8.11
   5  10   3   49.53    8.60
  -6  10  -3   98.08   12.71
   6  10   3   84.98   12.13
  -7 -10  -3    7.35    2.86
   7  10   3   11.78    7.49
   7  10   3   -4.93    2.76
  -7  10  -3   -3.34    7.17
  -8 -10  -3   88.31    9.31
   8  10   3   67.09   12.17
  -8  10  -3  113.30   14.48
  -9 -10  -3    7.42    4.21
  -9  10  -3   18.14    9.79
   9  10   3   -2.43    8.44
  10  10   3   21.42    9.94
 -10  10  -3   19.81    9.86
  11  10   3   -2.50    9.46
 -11  10  -3  -11.62   10.28
 -10  11   3   27.84   10.67
  10  11  -3    9.39   10.81
  -9  11   3   20.05    9.64
   9  11  -3   10.54   10.15
   8  11  -3   22.51    9.69
  -8  11   3   31.36    9.42
  -7  11   3   21.61    8.21
   7  11  -3   27.76    9.37
   6  11  -3   20.36    8.19
  -6  11   3   29.37    7.34
  -5  11   3    6.10    5.61
   5  11  -3   10.58    6.25
  -4  11   3   10.73    4.95
   4  11  -3    4.63    5.92
   3  11  -3   84.94   10.05
  -3  11   3   49.69    7.63
  -3  11   3   49.46    8.12
   2  11  -3   45.27    7.26
  -2  11   3   28.48    5.35
  -2  11   3   32.90    6.77
   1 -11  -3   44.62    5.46
  -1  11   3   37.45    7.46
  -1  11   3   44.33    5.56
   1  11  -3   37.09    8.54
   0 -11   3   60.61    6.32
   0  11   3   67.06    6.60
   0  11  -3   53.82    6.31
   0  11   3   64.01    8.55
   0  11  -3   51.48    8.69
   1 -11   3   -0.01    3.27
  -1  11  -3    8.15    3.43
   1  11   3   -1.45    5.88
  -1  11  -3    6.61    5.16
  -2  11  -3   63.40    9.52
   2  11   3   73.11    9.77
  -2  11  -3   80.94    8.79
  -3  11  -3   15.19    4.91
   3  11   3    0.11    5.42
  -4  11  -3  124.40   13.74
   4  11   3  128.74   15.16
  -5  11  -3   30.75    7.00
   5  11   3   10.90    7.28
  -6  11  -3   90.53   12.11
   6  11   3   71.99   11.48
   7  11   3    3.87    9.67
  -7  11  -3   23.45    8.14
   8  11   3   11.77    8.89
  -8  11  -3   12.86    8.71
   9  11   3    2.77    8.93
  -9  11  -3   10.17    8.73
 -10  11  -3   16.98   14.45
  10  12  -3   26.43   13.23
 -10  12   3   25.57   10.92
   9  12  -3   13.74   10.44
  -9  12   3    5.03    9.19
   8  12  -3   15.07   10.32
  -8  12   3   32.68    9.96
   7  12  -3   47.29   11.14
  -6  12   3    9.66    6.48
   6  12  -3    4.24    8.01
   5  12  -3   13.27    7.50
  -5  12   3    5.09    6.02
   4  12  -3   19.01   11.10
  -4  12   3   16.05    5.58
  -3  12   3   31.83    7.43
  -3  12   3   37.66    6.41
   3  12  -3   47.13    8.26
  -2  12   3   -1.27    5.56
  -2  12   3   -3.80    3.72
   2  12  -3   13.89    5.91
   1 -12  -3   -4.24    2.95
   1  12  -3   -2.39    5.43
  -1  12   3   -1.64    3.11
  -1  12   3    0.16    5.38
   0 -12  -3  222.00   19.19
   0  12   3  214.79   19.46
   0  12  -3  213.83   21.69
   0  12   3  216.85   21.57
   1 -12   3    0.39    3.48
  -1  12  -3    8.23    5.65
   1  12   3    8.08    6.13
  -1  12  -3   12.31    3.57
  -2  12  -3  236.01   21.67
   2  12   3  231.16   23.05
  -2  12  -3  236.55   23.14
  -3  12  -3   -2.32    4.51
   3  12   3    1.43    6.13
   4  12   3  196.01   19.61
  -4  12  -3  168.25   17.99
   5  12   3   20.01    8.08
  -5  12  -3    8.26    6.00
   6  12   3   34.54    9.53
  -6  12  -3   37.58    8.66
   7  12   3    7.67    8.54
   8  12   3   35.46   10.59
  -8  12  -3   48.31   10.65
  -9  12  -3   21.68   10.47
   9  12   3   19.83   10.31
  10  12   3    7.25   11.13
 -10  12  -3   27.38   11.55
  -9  13   3   -0.58    9.52
   9  13  -3    5.02   10.70
   8  13  -3    4.37    9.68
  -8  13   3  -11.34    7.93
   7  13  -3   68.79   12.53
  -7  13   3   55.02   11.05
  -6  13   3   67.96   10.78
   6  13  -3   73.09   12.55
  -5  13   3   -2.81    5.92
   5  13  -3    7.76    7.82
   4  13  -3    9.05    7.15
  -4  13   3    3.86    5.28
  -3  13   3   51.23    8.69
  -3  13   3   40.37    7.81
   3  13  -3   44.73    9.10
  -2  13   3   62.99    9.80
  -2  13   3   57.77    7.85
   2  13  -3   66.03   10.17
   1 -13  -3   -4.96    3.71
  -1  13   3   -3.87    3.43
   1  13  -3    2.52    6.15
  -1  13   3   -0.57    5.72
   0 -13   3   79.30    7.10
   0 -13  -3   62.73    6.77
   0  13  -3   85.31   10.71
   0  13   3   50.95    7.36
   0  13   3   61.62   10.35
   1 -13   3   -3.22    3.38
   1  13   3    3.16    6.52
  -1  13  -3    4.56    3.45
  -1  13  -3    5.86    5.99
  -2  13  -3   76.60   11.04
   2  13   3   87.75   11.59
  -2  13  -3   77.06    9.48
   3  13   3   15.62    7.46
  -3  13  -3   17.94    5.45
   4  13   3   81.12   11.99
  -4  13  -3   90.74   11.21
  -5  13  -3   16.01    6.73
   5  13   3   12.44    8.39
   6  13   3   22.01    9.72
  -6  13  -3   36.97    8.69
   7  13   3    5.47    9.17
  -7  13  -3   19.65    8.47
   8  13   3   67.53   12.94
  -8  13  -3   68.86   12.56
  -9  13  -3   21.01   10.15
   9  13   3   21.31   11.96
   9  14  -3    6.56   12.05
  -9  14   3   17.01   10.15
   8  14  -3  -18.23    9.80
  -8  14   3   12.88    9.34
   7  14  -3   52.11   12.32
  -7  14   3   42.07   10.42
  -6  14   3   28.69    8.72
   6  14  -3   43.30   11.03
   5  14  -3   64.26   11.13
  -5  14   3   42.71    9.37
   4  14  -3   23.02    9.07
  -4  14   3   40.83    7.48
  -3  14   3  107.20   11.71
  -3  14   3  102.24   12.90
   3  14  -3   78.62   12.72
   2  14  -3   20.71    7.80
  -2  14   3   33.04    7.71
  -2  14   3   15.08    5.20
   1  14  -3   86.90   11.39
  -1  14   3   67.76    8.26
  -1  14   3   59.75   10.51
   0 -14  -3   29.47    4.56
   0 -14   3   36.94    4.50
   0  14   3   35.70    8.53
   0  14  -3   51.11    8.99
   0  14   3   30.04    4.91
   0  14  -3   34.58    5.48
   1 -14   3  109.93   12.81
   1  14   3  128.34   15.69
  -1  14  -3  135.45   15.71
  -1  14  -3  126.65   12.22
  -2  14  -3   73.54    9.04
   2  14   3   80.32   11.52
  -2  14  -3   63.44   10.80
   3  14   3   58.31   10.84
  -3  14  -3   68.18    8.84
   4  14   3   91.21   13.39
  -4  14  -3   96.05   11.75
  -5  14  -3  129.03   15.10
   5  14   3  117.24   16.10
   6  14   3   29.01   10.35
  -6  14  -3   29.84    8.50
   7  14   3   -1.00    9.50
  -7  14  -3    9.92    7.92
   8  14   3   57.40   12.54
  -8  14  -3   52.81   11.94
   9  14   3   74.09   15.29
   8  15  -3   14.59   11.89
  -8  15   3    9.28    9.02
   7  15  -3    8.09   10.43
  -7  15   3    4.47    8.65
   6  15  -3   19.82    9.97
  -6  15   3   19.36    8.94
  -5  15   3   21.85    7.82
   5  15  -3   25.88    9.92
   4  15  -3    9.65    8.28
  -4  15   3    1.00    6.10
   3  15  -3    5.27    7.59
  -3  15   3    6.12    7.38
  -3  15   3    3.13    5.34
   2  15  -3   23.00    8.38
  -2  15   3   23.03    8.31
  -2  15   3   29.73    6.06
   1  15  -3   18.52    8.34
  -1  15   3   27.96    8.30
  -1  15   3   19.33    5.07
   0 -15   3    8.58    2.74
   0  15   3    0.25    7.72
   0  15  -3   10.48    6.95
   0  15   3   -1.53    3.24
   1  15   3   16.51    7.86
  -1  15  -3   13.31    7.49
  -1  15  -3   11.73    3.92
  -2  15  -3   18.29    7.92
   2  15   3    8.33    8.11
  -2  15  -3   11.85    4.54
  -3  15  -3    8.59    5.07
   3  15   3    1.94    8.23
   4  15   3   16.28    9.06
  -4  15  -3   30.83    6.95
   5  15   3   11.00    9.41
  -5  15  -3    2.23    6.68
  -6  15  -3   -1.97    7.09
   6  15   3    6.87   10.00
   7  15   3    0.16   10.44
  -7  15  -3   14.42    8.44
  -8  15  -3   31.66   10.72
   8  15   3   58.03   21.17
   8  16  -3   -1.17   11.26
  -8  16   3    4.15    8.97
  -7  16   3   36.03    9.77
   7  16  -3   19.40   11.80
  -6  16   3    8.22    7.74
   6  16  -3    6.88    9.89
   5  16  -3   27.19   10.47
  -5  16   3   20.71    8.10
  -4  16   3   -9.88    6.08
   4  16  -3    6.83    8.84
  -3  16   3   94.36   12.62
  -3  16   3  115.29   14.89
   3  16  -3  117.55   15.26
  -2  16   3   24.33    8.74
  -2  16   3   11.24    5.74
   2  16  -3   27.97    9.02
  -1  16   3   46.75    6.52
  -1  16   3   35.41    9.76
   0  16   3   12.24    3.87
   0  16   3   18.97    8.58
   0  16  -3   26.41   10.62
   1  16   3  191.44   23.07
  -1  16  -3  219.99   19.51
  -1  16  -3  210.59   26.54
  -2  16  -3   -0.78    9.29
  -2  16  -3   -7.89    4.21
  -3  16  -3   37.65    7.28
   3  16   3   46.95   10.85
   4  16   3   32.44   10.61
  -4  16  -3   43.77    8.33
   5  16   3  131.32   18.02
  -5  16  -3  139.32   16.45
   6  16   3   -8.93    9.62
  -6  16  -3    6.20    7.62
   7  16   3    6.24   11.42
  -7  16  -3    4.30    7.31
   8  16   3   36.85   13.45
  -8  16  -3   49.24   11.61
  -7  17   3    4.68    8.35
   7  17  -3   -1.10   11.52
  -6  17   3    2.70    7.84
   6  17  -3   -3.09   10.32
   5  17  -3   40.30   11.57
  -5  17   3   32.67    9.03
  -4  17   3   20.36    7.52
   4  17  -3   17.69   10.58
   3  17  -3   -0.92    8.37
  -3  17   3    2.09    6.07
  -2  17   3   10.22    6.03
  -2  17   3    5.05    8.71
   2  17  -3   16.08    9.05
   1  17  -3   38.21   10.46
  -1  17   3   33.13   10.17
  -1  17   3   46.89    6.55
   0  17  -3   15.85    8.93
   0  17   3   33.57    9.88
  -1  17  -3    4.06    8.65
   1  17   3   22.56    9.42
  -1  17  -3   21.65    4.59
   2  17   3    3.01    8.94
  -2  17  -3    6.89    4.74
  -2  17  -3   -2.14    8.10
   3  17   3   14.49    9.98
  -3  17  -3   29.08    6.60
   4  17   3   10.09    9.67
  -4  17  -3   18.87    7.08
   5  17   3    4.50    9.81
  -5  17  -3   -0.10    6.92
   6  17   3   26.05   11.39
  -6  17  -3    2.97    7.20
  -7  17  -3    0.72    8.64
   7  17   3   -7.79   11.23
  -6  18   3    5.16    9.03
   6  18  -3  -14.01   10.37
  -5  18   3    1.20    7.49
   5  18  -3   -4.12    9.89
   4  18  -3    4.38   10.15
  -4  18   3    3.27    6.73
  -3  18   3  122.43   14.44
   3  18  -3  127.22   17.29
  -2  18   3    2.31    7.24
   2  18  -3   11.61    9.96
  -2  18   3    8.01    9.32
  -1  18   3   -0.44    4.26
  -1  18   3    1.74    9.10
   1  18  -3    8.16    9.37
   0  18   3   28.65    9.83
   0  18  -3   15.18    9.82
  -1  18  -3  119.02   11.85
   1  18   3   99.21   15.88
  -1  18  -3  115.19   15.95
   2  18   3    4.09    9.61
  -2  18  -3    0.00    8.87
  -2  18  -3   19.00    6.23
   3  18   3   10.82    9.72
  -3  18  -3    7.63    5.52
   4  18   3   31.85   11.13
  -4  18  -3   38.54    8.23
  -5  18  -3   78.49   12.16
   5  18   3   72.55   14.48
  -6  18  -3    6.08    8.50
   6  18   3   -5.92   10.82
  -5  19   3   19.65    8.82
   5  19  -3    4.15   11.08
  -4  19   3   14.09    8.05
   3  19  -3   24.51   11.06
  -3  19   3   12.31    6.79
  -2  19   3    2.79    6.04
  -2  19   3   12.65    9.08
   2  19  -3    7.20   10.38
   1  19  -3   -0.54    9.15
  -1  19   3   -3.76    8.92
   0  19   3   -7.69    9.47
   0  19  -3   -5.86    8.58
  -1  19  -3   14.27    9.91
   1  19   3   -6.39    9.35
   2  19   3   12.90   10.11
  -2  19  -3    5.45    9.32
   3  19   3   18.67   11.24
  -3  19  -3   19.41    6.66
   4  19   3   -2.25   16.51
  -4  19  -3   19.62    7.25
   5  19   3   -3.36   10.56
  -5  19  -3   -7.47    7.26
   3  20  -3   36.17   12.77
   2  20  -3   22.40   14.44
  -2  20   3   -1.39   10.14
   1  20  -3   69.01   14.63
  -1  20   3   58.96   13.14
   0  20  -3   -9.67    9.53
   0  20   3   -1.65    9.92
   1  20   3   20.67   11.42
  -1  20  -3   10.08   10.46
  -2  20  -3   14.10   17.25
   2  20   3    0.86   11.98
   3  20   3   66.06   14.62
  -1  21   3   -6.43   10.69
   1  21  -3    7.24   10.65
   0  21   3    0.79    9.91
   0  21  -3   -1.46   10.19
  -1  21  -3   -0.44   10.12
   1  21   3    4.91   10.77
 -12   0   4  103.79   16.02
 -11   0   4   11.82    8.95
 -10   0   4   11.33    8.27
  -9   0   4   54.97   10.38
  -8   0   4 1216.28  106.00
  -6   0   4    6.20    4.56
  -5   0   4   79.84    9.15
  -4   0   4  242.62   19.48
   4   0  -4  189.48   18.79
  -3   0   4   20.76    3.52
   3   0  -4   19.23    2.88
  -2   0   4   19.62    2.50
   2   0  -4   19.25    2.45
   1   0  -4    2.41    0.88
  -1   0   4    3.93    1.00
   0   0   4   34.99    3.30
   1   0   4   21.79    2.60
  -1   0  -4   22.85    2.68
  -2   0  -4   57.51    5.80
   2   0   4   58.54    5.78
  -3   0  -4   39.41    4.83
   3   0   4   38.45    4.62
   4   0   4    3.76    2.75
  -4   0  -4    2.85    3.42
  -5   0  -4   -5.05    3.40
  -6   0  -4   85.48   10.35
  -7   0  -4    1.07    5.09
  -8   0  -4  243.12   23.88
  -9   0  -4    0.57    6.61
 -10   0  -4    7.89    7.93
 -11   0  -4    8.63    8.80
 -12   0  -4   41.80   12.03
 -12  -1   4    9.29    9.33
 -12   1   4   39.87   10.37
 -11  -1   4   12.25    9.72
 -11   1   4   29.00    9.84
 -10  -1   4    7.82    7.66
 -10   1   4    9.79    8.33
  -9  -1   4   19.66    7.79
  -9   1   4   20.87    8.04
  -8  -1   4   40.30    7.91
  -8   1   4   31.07    7.98
  -7   1   4   47.55    7.62
  -6  -1   4    8.77    4.61
  -6   1   4   15.56    5.03
  -5  -1   4    5.90    3.76
   5   1  -4    4.80    2.79
  -5   1   4   11.75    4.10
   4  -1  -4   24.89    3.97
  -3  -1   4   17.65   13.24
  -3   1   4   49.70   23.10
  -2  -1   4   -0.50    1.42
   2   1  -4   -0.81    1.03
  -1  -1   4    4.57    0.96
   1  -1  -4    3.42    1.06
   1   1  -4    5.14    1.16
   1   1  -4    4.12    0.92
  -1   1   4    4.83    1.16
   0  -1   4   71.94    5.49
   0  -1  -4   55.60    5.35
   0  -1   4   51.31    5.54
   0   1  -4   70.36    5.48
   0   1   4   62.68    5.38
   0   1  -4   52.34    5.53
   1  -1   4   74.99    6.49
  -1  -1  -4   67.57    6.34
   1   1   4   62.71    6.33
  -1   1  -4   74.10    6.50
  -2  -1  -4    7.33    1.81
   2  -1   4    8.48    2.00
  -2   1  -4    5.51    2.01
   2   1   4    4.57    1.70
  -3  -1  -4    6.65    2.30
  -4  -1  -4  152.20   14.37
   4  -1   4  159.70   14.27
   4   1   4  152.06   14.11
  -4   1  -4  143.19   14.67
  -5  -1  -4    1.62    3.35
  -5   1  -4    0.80    3.59
  -6  -1  -4    2.14    4.12
  -6   1  -4    1.12    4.36
  -7   1  -4   56.77    8.62
  -8  -1  -4   42.92    8.24
  -8   1  -4   47.16    8.95
  -9  -1  -4    2.23    6.34
  -9   1  -4    7.99    7.53
 -10  -1  -4   -6.35    6.35
 -10   1  -4   -2.73    8.29
 -11  -1  -4   18.00    8.79
 -11   1  -4   12.39    9.27
 -12  -1  -4    5.31    9.22
 -12   1  -4    4.92    9.29
 -12  -2   4   44.39   12.41
 -12   2   4   57.86   12.80
 -11  -2   4   30.46   10.00
 -11   2   4   26.64   11.08
 -10  -2   4   13.89    7.79
 -10   2   4    9.99   11.17
  -9  -2   4   29.73    8.40
  -9   2   4   44.64    9.56
  -8  -2   4  289.09   27.76
  -8   2   4  295.88   28.18
  -7  -2   4   23.87    6.16
  -7   2   4   36.68    7.08
  -6   2   4    1.76    4.68
  -5  -2   4   39.13    5.95
  -5   2   4   47.38    6.57
   5   2  -4   42.24    5.11
  -4  -2   4  156.67   14.46
   4  -2  -4  161.11   14.27
  -4   2   4  158.86   14.83
   4   2  -4  144.94   13.94
  -3  -2   4   26.71   13.70
  -2  -2   4   16.22    2.10
   2  -2  -4   20.46    2.57
  -2   2   4   13.37    2.41
   2   2  -4   16.88    1.95
  -1  -2   4   11.45    1.37
  -1  -2   4   10.82    1.95
   1  -2  -4   11.58    1.71
   1  -2  -4    8.63    1.70
  -1   2   4   10.46    1.74
  -1   2   4   14.99    1.78
   1   2  -4   12.39    1.40
   1   2  -4    9.62    1.94
   0  -2   4   31.62    3.57
   0  -2  -4   29.83    2.95
   0  -2   4   30.92    3.14
   0   2   4   33.66    3.21
   0   2  -4   33.89    3.67
   0   2   4   31.36    2.98
   0   2  -4   28.42    3.12
  -1  -2  -4    1.46    0.99
   1  -2   4    3.33    1.47
  -1   2  -4    2.90    1.53
   1   2   4   -0.67    1.00
   2  -2   4   67.41    7.05
  -2  -2  -4   69.71    6.77
  -2   2  -4   75.47    7.19
   2   2   4   76.70    6.78
   3  -2   4    5.90    2.70
  -3  -2  -4    8.02    2.39
  -3   2  -4    7.85    2.87
   3   2   4    9.75    2.31
  -4  -2  -4  139.34   13.34
   4  -2   4  149.34   13.44
  -4   2  -4  136.73   13.81
   4   2   4  135.24   13.41
  -5  -2  -4   14.38    4.17
  -5   2  -4    8.64    4.39
   5   2   4   17.14    3.53
  -6  -2  -4   67.39    8.61
  -6   2  -4   65.34    9.28
  -7  -2  -4   12.26    5.40
  -7   2  -4    8.58    5.80
  -8  -2  -4  137.50   15.52
  -8   2  -4  144.82   16.20
  -9  -2  -4   -2.73    5.71
  -9   2  -4   -4.45    7.24
 -10  -2  -4   21.43    8.17
 -10   2  -4   30.70    9.49
 -11  -2  -4   20.51    9.34
 -11   2  -4   41.80   10.75
 -12  -2  -4    2.50    7.98
 -12   2  -4   15.26    9.69
 -12  -3   4   42.28   11.08
 -12   3   4   41.44   13.45
 -11   3   4   30.07   11.09
 -10  -3   4   19.97    8.03
 -10   3   4   27.98    9.79
  -9  -3   4    2.31    6.08
  -9   3   4   14.48    7.97
  -8  -3   4   64.08    9.62
  -8   3   4   64.85   10.32
  -7  -3   4   54.75    7.49
  -7   3   4   33.36    7.67
  -6   3   4   15.65    5.67
  -5  -3   4   13.43    4.02
  -5   3   4   19.76    4.89
   5   3  -4   10.14    3.04
  -4  -3   4  704.27   62.76
  -4   3   4  746.29   63.11
   4   3  -4  734.07   62.52
  -3  -3   4  176.91   15.19
   3  -3  -4  194.92   15.49
  -3   3   4  162.81   15.56
   3   3  -4  154.61   14.94
   2  -3  -4    5.27    1.85
   2  -3  -4    2.82    1.67
   2   3  -4    1.01    1.76
   2   3  -4    2.64    1.00
   1  -3  -4    3.52    1.57
  -1  -3   4    4.00    0.85
  -1  -3   4    4.90    0.99
   1  -3  -4    2.65    1.42
  -1  -3   4    3.76    1.77
  -1   3   4    6.45    1.54
  -1   3   4    4.02    1.55
   1   3  -4    5.29    2.03
   0  -3   4  222.46   21.14
   0  -3  -4  237.45   21.07
   0  -3  -4  278.57   21.26
   0   3  -4  219.43   21.14
   0   3   4  265.75   21.31
   0   3   4  246.05   21.06
   1  -3   4  292.37   23.93
   1  -3   4  260.43   24.10
   1   3   4  266.56   23.61
   1   3   4  247.33   23.67
  -1   3  -4  307.14   23.97
  -1   3  -4  277.64   24.08
  -2  -3  -4    0.59    1.20
   2  -3   4    3.91    1.85
   2   3   4   -1.10    1.28
  -2   3  -4    1.50    2.18
  -3  -3  -4   93.10    9.22
   3  -3   4  108.03    9.67
   3   3   4   94.99    9.17
  -3   3  -4   97.46    9.95
  -4  -3  -4  276.51   24.87
   4   3   4  294.78   24.76
  -4   3  -4  266.49   25.45
  -5  -3  -4    9.78    3.74
   5   3   4   17.78    3.53
  -5   3  -4   17.32    4.96
  -6  -3  -4   -5.43    3.69
  -7  -3  -4    8.91    5.16
  -7   3  -4    5.10    6.05
  -8  -3  -4   -0.99    5.12
  -8   3  -4    1.39    6.69
  -9  -3  -4    0.25    5.63
  -9   3  -4   10.36    7.55
 -10  -3  -4   -4.32    6.11
 -10   3  -4   11.01    8.62
 -11  -3  -4   29.78    9.48
 -11   3  -4   31.04   10.73
 -12  -3  -4   -0.99    7.86
 -12  -4   4    6.39    8.71
 -12   4   4   42.81   19.09
 -11  -4   4   60.14   11.51
 -11   4   4   84.32   13.66
 -10  -4   4    6.37    7.41
 -10   4   4   17.96    9.27
  -9  -4   4    7.75    6.02
  -9   4   4   16.45    8.48
  -8   4   4   42.01    9.03
  -7  -4   4  124.61   13.21
  -6   4   4   20.38    7.29
  -5  -4   4    5.98    3.42
   5   4  -4   -2.93    2.80
  -5   4   4   20.22    4.75
  -4  -4   4   29.39    4.26
  -4   4   4   32.32    5.11
   4   4  -4   31.22    3.68
   3  -4  -4  166.21   15.17
   2  -4  -4   63.23    6.60
   2  -4  -4   52.37    6.10
  -2  -4   4   66.13    5.58
  -2   4   4   57.21    6.29
   2   4  -4   58.68    5.42
   2   4  -4   69.40    6.63
  -1  -4   4   86.95    7.30
   1  -4  -4   80.52    7.65
   1  -4  -4   72.49    7.97
  -1  -4   4   84.42    7.36
  -1  -4   4   91.45    8.21
  -1   4   4   80.47    7.64
  -1   4   4   80.08    7.98
   1   4  -4   91.51    8.52
   0  -4   4  104.87    8.77
   0  -4  -4   99.49    8.39
   0  -4  -4   89.77    7.89
   0  -4   4   78.74    8.00
   0   4  -4   76.00    8.01
   0   4   4   90.16    8.51
   0   4  -4   95.71    8.74
   0   4   4   89.40    7.88
   1  -4   4  224.55   19.49
   1  -4   4  215.53   19.11
   1   4   4  212.95   18.86
  -1   4  -4  243.60   19.52
   1   4   4  227.14   19.22
   1   4   4  199.21   18.74
  -1   4  -4  207.97   19.13
  -2  -4  -4   76.96    6.93
   2  -4   4   70.31    8.36
   2  -4   4   79.18    7.59
  -2   4  -4   82.41    7.83
   2   4   4   70.96    6.97
  -3  -4  -4   96.44    9.26
   3   4   4  100.16    9.26
  -4  -4  -4    3.07    2.50
  -4   4  -4   10.25    4.01
   4   4   4    3.29    2.27
  -5  -4  -4   48.65    6.36
   5   4   4   50.65    6.16
  -5   4  -4   69.31    8.38
  -6  -4  -4   43.84    6.64
  -6   4  -4   46.79    7.96
  -7  -4  -4   30.63    5.92
  -7   4  -4   23.61    7.51
  -8  -4  -4    4.63    4.90
  -8   4  -4   15.62    7.32
  -9  -4  -4   -2.30    5.42
  -9   4  -4    2.22    7.69
 -10  -4  -4   42.52    9.02
 -10   4  -4   45.96   11.24
 -11  -4  -4   31.01    9.62
 -11   4  -4   39.46   11.12
 -12  -4  -4    2.29    8.40
 -12   4  -4    3.02   10.33
 -12  -5   4   20.63    9.34
 -12   5   4   29.15   12.16
 -11  -5   4   25.11    9.16
 -11   5   4   37.53   11.07
 -10  -5   4   16.19    7.26
 -10   5   4   42.92   10.59
  -9  -5   4   -3.08    5.54
  -9   5   4   22.58    8.82
  -8  -5   4  207.85   21.01
  -8   5   4  235.21   22.83
  -7  -5   4   14.76    5.04
  -7   5   4   12.95    6.09
  -6  -5   4   17.52    4.78
  -6   5   4   25.00    6.02
  -5  -5   4   -3.73    2.91
  -5   5   4    4.85    3.96
   5   5  -4   -5.20    2.06
  -4  -5   4  294.75   29.69
   4  -5  -4  360.92   30.58
  -4   5   4  343.21   30.45
   4   5  -4  369.00   29.50
  -3  -5   4  577.62   48.36
   3  -5  -4  587.04   49.61
   3  -5  -4  577.84   48.78
   3   5  -4  538.25   48.20
  -3   5   4  521.83   48.90
   3   5  -4  580.35   49.05
   2  -5  -4   46.26    4.79
   2   5  -4   28.33    5.02
  -2   5   4   32.58    5.29
  -2   5   4   43.89    5.08
  -1  -5   4   38.43    3.70
  -1  -5   4   39.99    4.88
   1  -5  -4   29.51    4.24
   1  -5  -4   49.64    5.10
   1   5  -4   43.06    5.20
  -1   5   4   40.44    4.83
  -1   5   4   34.41    4.15
   0  -5   4  282.98   23.77
   0  -5  -4  252.38   23.60
   0  -5  -4  281.90   24.07
   0  -5   4  329.60   24.43
   0   5   4  276.84   24.22
   0   5   4  275.71   23.61
   0   5  -4  232.34   23.69
   1  -5   4  431.61   37.17
   1  -5   4  497.68   38.13
  -1   5  -4  415.06   37.23
   1   5   4  441.25   37.38
   1   5   4  390.43   36.79
   1   5   4  419.37   36.91
   2  -5   4   21.68    3.45
   2   5   4   15.14    2.33
  -2   5  -4   12.34    3.62
   3  -5   4   41.80    6.30
  -3  -5  -4   33.37    3.93
   3   5   4   31.20    4.02
  -4  -5  -4  155.14   14.65
   4   5   4  172.03   14.36
  -4   5  -4  142.15   15.44
  -5  -5  -4  154.46   13.70
   5   5   4  135.37   13.33
  -5   5  -4  149.96   15.11
  -6  -5  -4    3.47    3.71
  -6   5  -4   12.68    5.38
  -7  -5  -4    6.84    4.42
  -7   5  -4   12.97    6.66
  -8  -5  -4   65.59   10.25
  -8   5  -4   74.51   11.55
  -9  -5  -4   10.42    5.93
 -10  -5  -4    4.38    6.34
 -10   5  -4    0.07    8.38
 -11   5  -4    8.90    9.46
 -12  -5  -4   29.84    9.84
 -12   5  -4   15.21   11.38
 -12  -6   4   55.54   10.60
 -12   6   4   51.21   13.47
 -11  -6   4   52.37   10.66
 -11   6   4   75.19   13.57
 -10  -6   4   12.83    6.60
 -10   6   4   13.39    9.92
  -9  -6   4   21.85    6.56
  -9   6   4   22.90   12.11
  -8  -6   4  105.74   12.78
  -8   6   4  148.04   15.76
  -7  -6   4   81.15   10.35
  -7   6   4  120.40   12.79
  -6  -6   4    2.37    3.73
  -6   6   4   23.57    6.04
   6   6  -4   -2.96    2.61
  -5  -6   4   36.48    6.49
  -5   6   4   52.33    7.35
   5   6  -4   49.30    5.08
   4  -6  -4  102.51   12.26
  -4  -6   4  101.60    9.68
   4   6  -4  117.34   11.38
   4   6  -4   96.24    9.26
  -4   6   4  116.78   11.13
   3  -6  -4  605.38   52.83
   3  -6  -4  606.89   52.98
  -3   6   4  540.12   52.59
   3   6  -4  677.24   53.05
   2  -6  -4   42.97    6.67
   2  -6  -4   45.94    5.58
  -2   6   4   50.18    5.59
  -2   6   4   46.34    6.03
   2   6  -4   45.66    6.42
   1  -6  -4  405.47   36.67
  -1  -6   4  465.84   37.30
   1  -6  -4  371.31   37.06
  -1   6   4  411.49   37.23
   1   6  -4  477.01   37.57
   0  -6   4    2.76    1.76
   0  -6  -4    0.00    2.76
   0  -6  -4    1.15    1.47
   0  -6   4    3.24    2.80
   0   6   4   -5.22    3.12
   0   6  -4    5.85    1.86
   0   6   4    2.68    1.63
   0   6  -4    0.16    3.03
   1  -6   4  938.68   79.97
   1  -6   4  993.07   79.47
  -1   6  -4 1010.58   80.07
  -1   6  -4  931.98   79.60
   1   6   4  806.99   79.08
   1   6   4  883.91   79.77
   2  -6   4   64.41    7.62
   2  -6   4   71.67    8.80
   2   6   4   75.21    6.64
  -2   6  -4   72.78    7.92
   2   6   4   68.57    6.42
   2   6   4   72.12    8.40
  -3  -6  -4  514.01   45.40
  -3   6  -4  556.76   46.39
   3   6   4  519.07   45.46
  -4  -6  -4   10.47    2.50
   4   6   4   14.40    2.58
  -4   6  -4   13.83    4.65
  -5  -6  -4   39.93    5.26
  -5   6  -4   39.88    7.30
  -6  -6  -4   28.52    4.63
  -6   6  -4   26.53    7.22
   6   6   4   17.25    3.72
  -7  -6  -4  104.56   12.10
  -7   6  -4  147.91   15.39
  -8  -6  -4  104.30   11.54
  -8   6  -4   86.83   13.61
  -9  -6  -4    2.20    5.07
  -9   6  -4    0.35    8.19
 -10  -6  -4   16.38    7.10
 -10   6  -4   18.41   10.54
 -11  -6  -4   24.20    8.63
 -11   6  -4   16.72   10.55
 -11  -7   4   20.26    7.72
 -11   7   4    3.40   10.25
 -10  -7   4   11.15    6.38
 -10   7   4   28.57   10.80
  -9   7   4   27.63    9.58
  -8  -7   4   45.69    7.70
  -8   7   4   73.53   10.69
  -7  -7   4    2.32    3.77
  -7   7   4   17.45    6.75
   7   7  -4    2.17    3.30
  -6  -7   4   10.24    3.68
   6   7  -4   -5.96    3.23
  -5  -7   4   50.43    6.17
   5   7  -4   76.67    9.31
   5   7  -4   53.61    5.61
   4   7  -4  180.06   15.30
  -4   7   4  120.61   14.42
   3  -7  -4   17.61    4.35
  -3   7   4   13.70    3.66
   3   7  -4   17.99    4.71
   2  -7  -4   18.17    3.52
   2  -7  -4    2.59    3.93
   2   7  -4    4.32    4.06
  -2   7   4    1.33    3.64
  -2   7   4   15.05    3.36
   1  -7  -4   -6.45    2.29
   1  -7  -4   -0.39    3.39
  -1   7   4    3.83    2.55
  -1   7   4    0.13    3.41
   1   7  -4    1.99    3.99
   0  -7   4   44.24    5.82
   0  -7  -4   37.43    5.23
   0  -7  -4   28.96    3.84
   0  -7   4   41.57    4.34
   0   7  -4   33.38    5.78
   0   7   4   34.85    4.16
   0   7   4   34.26    5.59
   0   7  -4   31.05    4.14
   1   7   4  377.58   32.51
   1   7   4  321.42   31.35
  -1   7  -4  402.80   32.77
  -1   7  -4  375.72   31.98
   2  -7   4   22.52    3.75
   2   7   4    5.87    4.37
  -2   7  -4   26.95    4.89
   2   7   4   22.11    2.42
  -2   7  -4   20.75    4.20
   3   7   4   -1.26    4.12
   3   7   4    1.29    1.55
   3   7   4    5.45    1.84
  -3   7  -4   18.45    4.05
  -4  -7  -4   66.73    7.17
  -4   7  -4   79.08    9.44
   4   7   4   77.97    7.12
  -5  -7  -4    6.36    2.69
   5   7   4    1.00    2.29
  -5   7  -4    3.72    5.36
  -6  -7  -4    6.16    3.55
  -6   7  -4    1.58    5.54
   6   7   4   -5.58    2.41
  -7  -7  -4    8.54    4.30
  -7   7  -4    6.69    6.79
  -8  -7  -4   91.94   10.55
  -8   7  -4   73.87   12.54
  -9  -7  -4    4.63    5.63
  -9   7  -4   18.37    8.90
 -10  -7  -4    0.14    6.22
 -10   7  -4    1.77    9.40
 -11  -7  -4   13.66    7.40
 -11   7  -4   10.93   10.46
 -11  -8   4   23.63    7.24
 -11   8   4   -7.01   10.09
 -10  -8   4   14.56    5.87
 -10   8   4    2.66    9.39
  -9  -8   4   18.07    5.69
  -9   8   4   38.70   10.02
  -8  -8   4   68.86    9.45
  -8   8   4  105.11   12.88
  -7  -8   4   34.25    5.37
   7   8  -4   33.29    7.99
   7   8  -4   31.26    4.48
  -7   8   4   43.55    8.50
   6   8  -4   12.92    5.99
  -6   8   4   11.96    5.81
   6   8  -4    9.74    2.61
  -5   8   4   52.84    7.41
   5   8  -4   39.57    7.41
   3   8  -4   87.10   10.15
  -3   8   4   64.33    8.16
   2  -8  -4   15.88    3.60
  -2   8   4   13.57    3.48
  -2   8   4   16.27    4.62
   2   8  -4   14.38    4.92
   1  -8  -4  510.03   47.05
   1  -8  -4  492.27   47.77
   1   8  -4  623.22   48.32
  -1   8   4  556.29   47.11
  -1   8   4  555.61   47.99
   0  -8   4   29.85    3.40
   0  -8  -4   16.95    3.10
   0  -8  -4    2.47    6.37
   0   8  -4   27.18    5.61
   0   8   4   27.01    5.71
   0   8  -4   31.19    3.57
   0   8   4   24.07    3.27
  -1  -8  -4  218.08   21.10
   1   8   4  225.00   21.12
  -1   8  -4  280.58   23.06
  -1   8  -4  266.81   21.83
   1   8   4  263.36   22.80
   2  -8   4    3.71    2.84
  -2   8  -4    6.14    4.08
  -2   8  -4    8.20    3.47
   2   8   4    6.82    1.64
   2   8   4    7.16    4.42
   3   8   4  227.71   22.02
  -3   8  -4  235.97   21.53
   4   8   4   91.34    8.22
   4   8   4   84.85   11.66
  -4   8  -4   86.25   10.60
   5   8   4    1.39    2.14
  -5   8  -4    0.87    5.22
  -6  -8  -4    0.95    3.02
  -6   8  -4    6.52    5.90
   6   8   4   -2.80    2.41
  -7  -8  -4   60.25    7.20
  -7   8  -4   50.71    9.85
  -8  -8  -4   97.30   12.08
  -8   8  -4  161.49   16.85
  -9  -8  -4    0.71    4.79
  -9   8  -4    1.21    8.21
 -10  -8  -4    2.90    5.86
 -10   8  -4    0.51    9.20
 -11  -8  -4    8.55    7.17
 -11   8  -4    9.12   13.43
  11   9  -4    7.45   10.62
 -11   9   4   21.58   11.09
 -10   9   4   11.87    9.57
  10   9  -4   11.54    9.46
  -9  -9   4   27.00    5.55
   9   9  -4   28.90    9.63
  -9   9   4   27.35    9.98
  -8  -9   4   14.76    4.48
  -8   9   4   20.71   10.95
   8   9  -4   18.38    3.97
   8   9  -4   15.81    8.59
  -7  -9   4    5.36    3.38
  -7   9   4    6.28    6.82
   7   9  -4    9.30    2.73
   7   9  -4    2.63    6.88
   6   9  -4   -0.67    5.71
  -6   9   4    2.59    5.41
   5   9  -4  109.19   13.10
  -5   9   4  105.22   12.43
  -4   9   4   41.60    7.27
   4   9  -4   69.20    8.45
  -3   9   4   30.97    5.15
   2  -9  -4    0.01    3.02
  -2   9   4    1.53    4.40
  -2   9   4    2.05    2.92
   2   9  -4    5.05    4.88
   1  -9  -4   69.38    7.89
  -1   9   4   77.97    7.70
  -1   9   4   75.01    9.56
   1   9  -4   75.69   10.05
   0  -9   4    0.56    2.23
   0  -9  -4    3.99    1.91
   0   9  -4    3.26    2.11
   0   9   4    3.88    2.18
   0   9  -4    2.15    4.37
   0   9   4    9.39    4.81
  -1  -9  -4  151.33   14.28
   1   9   4  150.84   14.31
  -1   9  -4  196.76   16.79
   1   9   4  188.26   16.57
  -1   9  -4  166.83   15.08
   2  -9   4    0.87    2.83
  -2   9  -4   14.58    3.60
   2   9   4    6.03    4.83
  -2   9  -4    6.68    4.90
  -3   9  -4  112.89   12.14
   3   9   4  114.38   12.54
   4   9   4   27.61    6.51
  -4   9  -4   20.83    5.85
   5   9   4   26.05    3.21
   5   9   4   25.15    6.74
  -5   9  -4   31.56    7.16
  -6  -9  -4   12.20    3.02
  -6   9  -4    9.17    6.34
   6   9   4   -0.32    2.33
  -7  -9  -4   54.28    6.19
   7   9   4   35.13    5.28
  -7   9  -4   56.76   10.14
  -8  -9  -4   55.78    7.31
  -8   9  -4   39.97   11.69
  -9  -9  -4   18.26    4.97
  -9   9  -4   -4.39    8.76
 -10  -9  -4   14.55    5.63
 -10   9  -4    9.02    9.72
 -11   9  -4    5.50    9.92
 -11  10   4   12.39   10.67
  11  10  -4  -10.86   11.12
 -10  10   4   12.18    9.69
  10  10  -4    5.26   10.54
  -9 -10   4    9.02    4.22
   9  10  -4    5.94    9.90
  -9  10   4    1.49    8.49
  -8  10   4   34.14    9.19
   8  10  -4    8.06    8.91
   7  10  -4    8.77    7.50
  -7  10   4   -1.85    6.42
  -6  10   4   26.69    7.25
   6  10  -4   32.60    8.42
  -5  10   4   92.64   10.99
   5  10  -4   73.29   10.94
   4  10  -4   12.65    5.91
  -3  10   4   26.29    5.29
   3  10  -4   34.38    6.41
  -2  10   4    6.56    4.55
  -2  10   4   10.63    3.71
   1 -10  -4   44.61    5.99
  -1  10   4   52.53    7.71
   1  10  -4   55.71    8.00
  -1  10   4   59.11    6.39
   0 -10  -4    9.17    2.31
   0 -10   4    2.40    2.60
   0  10  -4    3.22    4.64
   0  10  -4    5.03    2.43
   0  10   4    7.93    2.74
   0  10   4    4.66    4.80
   1 -10   4   11.85    3.09
  -1 -10  -4   10.29    1.94
   1  10   4    4.58    1.96
  -1  10  -4   13.57    3.29
   1  10   4    2.42    4.81
  -1  10  -4    5.42    4.48
  -2  10  -4   -4.05    7.06
   2  10   4    4.34    4.79
  -2  10  -4    5.73    3.63
  -3  10  -4   56.42    7.58
   3  10   4   46.34    8.06
   4  10   4   57.96    8.87
   5  10   4   13.40    6.70
  -5  10  -4   17.00    6.13
   6  10   4   14.55    7.26
  -6  10  -4   28.85    7.91
  -7 -10  -4   32.15    4.44
   7  10   4   19.80    8.23
  -7  10  -4   29.74    8.69
  -8 -10  -4   21.50    4.66
   8  10   4   10.46    7.82
  -8  10  -4   37.52    9.71
  -9 -10  -4   13.09    4.51
  -9  10  -4   -3.12    8.97
 -10  10  -4   17.49    9.51
  10  11  -4   18.15   11.18
 -10  11   4   24.33   10.44
   9  11  -4   20.44   10.58
  -9  11   4   17.59    9.37
  -8  11   4   23.51    9.00
   8  11  -4    9.98    9.12
   7  11  -4   70.62   12.20
  -7  11   4   75.83   11.52
   6  11  -4    3.85    7.16
  -6  11   4   12.12    6.32
   5  11  -4   52.75    9.07
  -5  11   4   45.26    8.12
   4  11  -4   16.92    6.77
  -4  11   4   14.03    5.34
  -3  11   4   25.53    9.71
  -3  11   4   26.53    5.64
   3  11  -4   36.88    6.98
  -2  11   4    5.80    5.06
  -2  11   4   16.38    4.19
   2  11  -4    5.52    5.26
   1 -11  -4  328.94   28.08
  -1  11   4  283.94   29.41
   1  11  -4  332.29   29.62
  -1  11   4  327.45   28.25
   0 -11   4    7.87    2.73
   0 -11  -4    8.93    2.54
   0  11   4    1.38    2.52
   0  11  -4    5.45    5.38
   0  11  -4    7.47    2.82
   1 -11   4  351.92   26.71
  -1  11  -4  291.99   28.23
   1  11   4  268.03   26.24
  -1  11  -4  302.99   26.89
   2  11   4   60.76    8.76
  -2  11  -4   60.02    7.53
  -2  11  -4   55.16    8.61
  -3  11  -4   77.49    9.56
   3  11   4   71.49   10.06
  -4  11  -4   -3.89    4.38
   4  11   4    3.75    6.11
   5  11   4   81.22   11.83
  -5  11  -4   95.02   11.73
  -6  11  -4   42.77    9.09
   6  11   4   43.13    9.46
   7  11   4  119.21   15.42
  -7  11  -4  112.26   15.05
  -8  11  -4   22.89    9.40
   8  11   4   12.09    9.16
  -9  11  -4   32.36   10.38
   9  11   4   44.53   10.49
 -10  12   4   26.01   11.26
  10  12  -4   37.40   13.99
   9  12  -4    8.35   11.04
  -9  12   4   -1.44    8.83
   8  12  -4   -2.34    9.29
  -8  12   4   15.93    9.46
   7  12  -4   39.55   10.51
   6  12  -4   17.66    8.14
  -6  12   4   10.98    6.97
   5  12  -4   26.37    7.84
  -5  12   4   10.09    6.09
  -4  12   4   13.04    5.34
   4  12  -4   19.84    7.25
  -3  12   4    7.53    5.76
   3  12  -4   10.81    6.23
  -3  12   4   12.30    4.70
  -2  12   4   17.46    4.77
   2  12  -4   17.90    6.19
  -2  12   4    9.89    5.77
   1 -12  -4   16.10    3.41
   1  12  -4   11.34    5.96
  -1  12   4    8.91    3.67
  -1  12   4   15.80    6.02
   0 -12   4   -3.16    2.93
   0 -12  -4    7.40    2.51
   0  12  -4    0.11    5.79
   0  12   4   -1.25    5.42
   0  12   4    7.18    2.99
   1 -12   4   44.55    5.74
   1  12   4   38.10    8.06
  -1  12  -4   43.89    8.09
  -1  12  -4   55.65    6.06
   1  12   4   39.48    4.82
   2  12   4   21.58    6.96
  -2  12  -4   29.93    6.81
  -2  12  -4   30.58    5.45
  -3  12  -4    3.90    4.66
   3  12   4   -9.21    5.90
   4  12   4   20.27    7.35
  -4  12  -4   20.84    5.98
   5  12   4    3.14    7.36
  -5  12  -4    3.95    5.78
  -6  12  -4   10.73    6.86
   6  12   4    4.90    8.12
   7  12   4    9.66    8.79
  -7  12  -4   -1.27    9.00
   8  12   4    5.77    8.95
  -8  12  -4    3.22    8.21
   9  12   4  -10.62    9.15
  -9  12  -4   -3.57    8.61
  10  12   4   -3.43   10.17
 -10  12  -4   -1.91    9.81
   9  13  -4   19.05   11.82
  -9  13   4   32.60   10.58
   8  13  -4   19.35   10.69
  -8  13   4   17.12    9.38
   7  13  -4   66.80   12.50
  -7  13   4   61.42   11.16
   6  13  -4    4.14    8.18
  -6  13   4    8.32    6.67
   5  13  -4   48.76    9.74
  -5  13   4   45.03    8.70
   4  13  -4   54.99    9.76
  -4  13   4   48.97    8.12
  -3  13   4   99.64   13.08
   3  13  -4  121.25   14.92
  -2  13   4   27.01    5.38
   2  13  -4   26.35    7.44
  -2  13   4   20.42    6.99
   1  13  -4  278.52   24.93
  -1  13   4  234.97   24.54
  -1  13   4  245.24   22.74
   0 -13   4  123.32   10.18
   0  13   4   97.82   12.93
   0  13  -4   87.19   10.31
   0  13  -4  150.53   14.74
   0  13   4   92.95   10.38
   1 -13   4  278.21   22.59
  -1  13  -4  252.76   24.95
   1  13   4  217.21   24.64
  -1  13  -4  246.34   22.74
   2  13   4   50.13    8.49
  -2  13  -4   33.07    8.07
  -2  13  -4   30.03    5.87
  -3  13  -4   90.59   11.38
   3  13   4   87.83   12.10
  -4  13  -4   72.59    9.60
   4  13   4   62.50   10.95
   5  13   4   57.13   11.40
  -5  13  -4   86.99   11.00
   6  13   4   16.77    9.14
  -6  13  -4   17.10    7.22
   7  13   4   92.51   14.72
  -7  13  -4   98.26   14.09
   8  13   4    6.09    9.49
  -8  13  -4    0.04    8.22
  -9  13  -4   19.50    9.92
   9  14  -4    8.02   12.28
  -9  14   4   11.65   13.07
  -8  14   4   16.50    9.07
   8  14  -4    0.55   10.51
   7  14  -4   55.75   12.55
  -7  14   4   49.54   10.82
   6  14  -4   -2.33    8.84
  -6  14   4   -2.78    7.15
  -5  14   4   18.70    7.38
   5  14  -4   13.83    8.61
  -4  14   4   -1.22    5.35
   4  14  -4    8.22    7.72
  -3  14   4   95.87   11.02
  -3  14   4   83.17   12.11
   3  14  -4   84.14   12.45
  -2  14   4    1.01    6.41
  -2  14   4    7.14    4.66
   2  14  -4   11.96    7.34
  -1  14   4   76.75    9.21
   1  14  -4   90.87   12.14
  -1  14   4   74.20   11.10
   0 -14   4    6.06    3.06
   0  14   4    1.35    3.11
   0  14  -4   10.18    6.70
   0  14   4    0.49    6.63
   0  14  -4    8.94    2.92
  -1  14  -4   48.65    5.98
  -1  14  -4   43.84    8.73
   1  14   4   27.26    8.72
  -2  14  -4   10.59    7.02
   2  14   4    8.65    7.21
  -2  14  -4    0.29    4.33
  -3  14  -4   89.09   10.56
   3  14   4   82.51   12.63
   4  14   4   58.37   11.22
  -4  14  -4   57.85    8.98
  -5  14  -4    4.93    6.67
   5  14   4   10.80    8.72
   6  14   4   21.20    9.78
  -6  14  -4   15.76    7.78
   7  14   4   42.91   12.56
  -7  14  -4   66.55   11.39
   8  14   4   24.63   10.60
  -8  14  -4   19.59    8.87
   9  14   4    7.57   10.91
   8  15  -4   24.84   14.20
  -8  15   4   30.30   10.40
   7  15  -4    9.69   10.16
  -7  15   4   24.07    9.03
  -6  15   4   12.62    8.30
   6  15  -4   16.64   10.24
   5  15  -4   32.19   10.12
  -5  15   4   27.48    8.19
   4  15  -4  153.41   18.71
  -4  15   4  144.25   16.09
  -3  15   4   56.21   10.54
   3  15  -4   66.20   12.10
  -3  15   4   55.54    8.73
  -2  15   4   17.11    5.30
   2  15  -4   19.21    8.09
  -2  15   4   10.41    7.39
  -1  15   4   72.00    9.28
   1  15  -4  100.44   12.96
  -1  15   4   76.07   12.19
   0 -15   4  313.85   24.60
   0 -15  -4  242.15   25.10
   0  15  -4  292.93   28.07
   0  15   4  277.43   24.99
   0  15  -4  278.66   25.52
   0  15   4  267.39   28.01
  -1  15  -4   21.01    4.55
  -1  15  -4   19.07    7.69
   1  15   4   13.67    8.03
   2  15   4    7.64    7.56
  -2  15  -4    2.25    4.07
  -2  15  -4    4.28    6.90
  -3  15  -4  111.70   12.94
   3  15   4  125.93   15.50
  -4  15  -4  205.61   20.07
   4  15   4  187.19   22.42
   5  15   4   -6.35    8.61
  -5  15  -4    4.39    6.87
   6  15   4   -1.31    9.27
  -6  15  -4    3.78    7.15
  -7  15  -4   39.82    9.86
   7  15   4   37.98   12.34
   8  15   4   50.32   14.47
  -8  15  -4   42.15   11.03
  -8  16   4   23.53    9.81
   8  16  -4   -7.03   11.20
   7  16  -4   14.86   11.14
  -7  16   4    6.44    8.64
   6  16  -4   -1.05    9.46
  -6  16   4   -3.34    7.16
  -5  16   4   -9.82    6.79
   5  16  -4    2.99    9.46
   4  16  -4   26.55    9.44
  -4  16   4    3.91    6.15
  -3  16   4   43.79    7.97
   3  16  -4   45.80   10.64
  -3  16   4   68.37   11.02
  -2  16   4    6.11    7.93
  -2  16   4    1.67    4.92
   2  16  -4   12.31    8.72
  -1  16   4   10.34    4.84
   1  16  -4   19.53   10.98
  -1  16   4    0.84    8.08
   0  16   4    2.93    8.28
   0  16   4   10.60    3.93
   1  16   4   22.52    8.98
  -1  16  -4   30.76    5.31
  -2  16  -4    1.67    7.73
  -2  16  -4    0.44    4.26
  -3  16  -4   65.83    8.88
   3  16   4   53.34   11.60
  -4  16  -4   16.24    6.91
   4  16   4   30.58   10.35
   5  16   4    6.08    9.67
  -5  16  -4    8.73    7.09
   6  16   4   -8.38    9.70
  -6  16  -4   -0.15    7.09
  -7  16  -4   31.04    9.56
   7  16   4   34.48   12.41
   8  16   4   16.36   12.40
  -8  16  -4   28.90   10.61
  -7  17   4   12.99    8.30
   7  17  -4   10.04   11.48
   6  17  -4   -3.64   10.09
  -6  17   4  -10.02    7.37
  -5  17   4   20.93   10.67
   5  17  -4   23.75   10.19
  -4  17   4  193.81   20.90
   4  17  -4  204.89   23.58
  -3  17   4   -8.84    5.58
   3  17  -4    6.56    8.86
  -2  17   4   17.00    8.80
   2  17  -4   23.22    9.83
  -1  17   4   22.73    5.16
  -1  17   4   19.86    9.53
   1  17  -4   26.08    9.71
   0  17   4  297.33   29.86
   0  17  -4  288.96   29.95
  -1  17  -4    4.94    3.74
   1  17   4    6.85    8.89
  -1  17  -4   14.22    8.58
  -2  17  -4   20.41    9.54
  -2  17  -4   29.64    6.18
   2  17   4   19.17    9.87
   3  17   4   28.24   10.67
  -3  17  -4   37.20    7.36
  -4  17  -4  253.17   23.75
   4  17   4  216.94   26.79
   5  17   4    8.44   10.37
  -5  17  -4   14.26    8.96
   6  17   4    9.49   10.69
  -6  17  -4   13.46    7.99
  -7  17  -4   10.09    8.77
   7  17   4   20.12   11.80
  -6  18   4   25.33    9.18
   6  18  -4   15.51   10.55
  -5  18   4   -1.39    7.58
   5  18  -4    9.23   10.86
  -4  18   4   15.14    7.35
   4  18  -4    8.17    9.85
   3  18  -4   23.69   10.28
  -3  18   4   -1.50    5.69
   2  18  -4   -2.75    9.11
  -2  18   4    4.53    5.77
  -2  18   4    0.80    8.67
  -1  18   4   -5.40    4.35
  -1  18   4   10.86    9.49
   1  18  -4   11.00    9.10
   0  18   4   11.46    9.31
   0  18  -4    9.78    9.21
  -1  18  -4   10.43    4.36
   1  18   4    0.25    8.93
  -1  18  -4    3.06    8.44
  -2  18  -4    0.00    8.70
   2  18   4   13.05    9.80
   3  18   4   11.95    9.78
  -3  18  -4    5.88    5.41
  -4  18  -4   13.98    7.15
   4  18   4    9.21    9.95
  -5  18  -4    3.40    7.45
   5  18   4   20.52   11.65
  -6  18  -4    8.51    7.90
   6  18   4  -13.47   11.31
  -5  19   4   -3.85    8.07
   5  19  -4    2.76   10.50
  -4  19   4  122.30   15.94
   3  19  -4   11.51   10.74
  -3  19   4    1.76    6.64
   2  19  -4   26.26   11.04
  -2  19   4   32.99   10.86
  -2  19   4   33.77    7.26
   1  19  -4   10.81    9.40
  -1  19   4    5.97    9.41
   0  19  -4   66.42   12.81
   0  19   4   62.67   12.90
   1  19   4   -0.95    9.71
  -1  19  -4   13.82    9.64
  -2  19  -4   36.26   11.01
   2  19   4   46.45   12.36
  -3  19  -4    0.33    5.93
   3  19   4   -5.95   10.03
  -4  19  -4  105.59   13.51
   5  19   4   -6.40   10.84
  -5  19  -4    7.29    7.63
   3  20  -4  -13.14   10.84
   2  20  -4    4.73   11.03
  -2  20   4    0.09    9.65
  -1  20   4   -5.55    9.46
   0  20  -4    2.28   10.01
   0  20   4   -2.59    9.87
  -1  20  -4   10.62   11.45
   1  20   4   16.31   10.69
   2  20   4   16.91   14.02
   3  20   4   17.98   11.48
   1  21  -4    5.60   10.09
  -1  21   4   -6.05    9.55
   0  21   4    6.56   10.38
   0  21  -4   27.13   11.24
 -12   0   5   30.06   10.99
 -11   0   5    1.92    9.15
 -10   0   5   18.64    9.36
  -9   0   5   37.45    9.04
  -6   0   5    3.12    4.18
  -5   0   5   11.15    4.05
   4   0  -5   13.14   24.74
  -4   0   5    7.64   19.60
  -3   0   5    3.60    2.01
   3   0  -5   -4.11    1.67
  -2   0   5    0.97    1.46
   2   0  -5   -0.24    1.26
   1   0  -5    0.13    0.82
  -1   0   5    0.42    0.93
   0   0   5   -0.01    0.83
  -1   0  -5   -0.36    1.18
   1   0   5   -0.12    1.22
   2   0   5    0.48    1.36
  -2   0  -5    2.45    1.58
  -3   0  -5    7.32    2.51
   3   0   5   12.17    2.47
  -4   0  -5   -1.80    3.12
   4   0   5    2.73    2.73
  -5   0  -5   -5.21    3.29
  -6   0  -5   20.75    5.58
  -7   0  -5    7.69    5.13
  -8   0  -5    4.79    5.88
  -9   0  -5   -6.20    5.80
 -11   0  -5    0.38    7.93
 -12   0  -5    7.74    9.48
 -12  -1   5   19.92   10.44
 -12   1   5   28.07    9.72
 -11  -1   5   10.50    9.37
 -11   1   5   25.32    9.74
 -10  -1   5   34.05    9.45
 -10   1   5   35.07   10.23
  -9  -1   5   12.80    7.29
  -9   1   5    9.00    7.46
  -8  -1   5  110.02   13.85
  -8   1   5  129.40   14.79
  -7  -1   5   57.69    8.65
  -6  -1   5  119.56   12.48
  -6   1   5  109.95   12.41
  -5  -1   5  211.14   19.53
  -5   1   5  223.05   19.75
   5   1  -5  205.25   18.99
  -4  -1   5  114.74   10.51
   4  -1  -5   89.04    9.98
   4   1  -5   94.61    9.99
  -4   1   5  119.08   10.72
  -3  -1   5   19.92    2.79
   3  -1  -5    8.70    2.63
   3   1  -5    9.69    2.24
  -3   1   5   14.58    2.88
   2  -1  -5  204.44   17.03
  -2  -1   5  193.36   16.92
   2   1  -5  195.19   16.89
  -2   1   5  185.21   17.00
   1  -1  -5  130.21   10.44
  -1  -1   5  115.53   10.41
  -1  -1   5  121.64   10.34
   1   1  -5  120.86   10.33
   1   1  -5  116.60   10.47
  -1   1   5  106.77   10.37
   0  -1  -5   67.61    6.08
   0  -1   5   60.08    6.27
   0  -1   5   73.53    6.23
   0   1  -5   64.20    6.27
   0   1  -5   76.07    6.25
   0   1   5   67.93    6.11
  -1  -1  -5   16.45    2.34
   1  -1   5   18.38    2.53
   1   1   5   20.20    2.45
  -1   1  -5   21.89    2.66
   2  -1   5  137.51   12.83
  -2  -1  -5  145.66   12.76
  -2   1  -5  140.86   12.91
   2   1   5  144.44   12.73
  -3  -1  -5 1324.15  112.50
  -3   1  -5 1351.72  112.67
   3   1   5 1257.59  112.42
   4  -1   5   74.21    8.32
  -4  -1  -5   73.01    8.46
   4   1   5   82.01    8.10
  -4   1  -5   77.03    8.64
  -5  -1  -5   40.43    5.70
  -5   1  -5   27.84    5.67
  -6  -1  -5   17.43    5.06
  -6   1  -5   18.30    5.40
  -7  -1  -5  578.19   49.59
  -7   1  -5  533.62   49.75
  -8  -1  -5  197.96   19.58
  -8   1  -5  185.65   20.01
  -9  -1  -5   17.14    6.79
  -9   1  -5   19.74    7.97
 -10  -1  -5   -2.78    6.99
 -10   1  -5   12.68    7.58
 -11  -1  -5  103.61   15.16
 -11   1  -5  109.70   15.76
 -12  -1  -5   13.78    9.68
 -12   1  -5   34.75   11.03
 -12  -2   5   24.07   10.77
 -12   2   5   39.78   11.23
 -11  -2   5   27.29    9.25
 -11   2   5   25.57   10.95
 -10  -2   5    3.56    7.52
 -10   2   5   12.18   10.49
  -9  -2   5   21.84    7.78
  -9   2   5   25.97    8.33
  -6  -2   5   24.73    5.41
  -6   2   5   22.56    5.47
  -5  -2   5   42.39    6.12
   5   2  -5   39.30    5.23
  -5   2   5   50.97    6.47
   4  -2  -5  134.34   13.68
  -4  -2   5  170.04   13.90
  -4   2   5  155.46   14.10
   4   2  -5  135.40   13.31
  -3  -2   5    2.74    2.01
   3   2  -5   -0.85    1.47
  -3   2   5    7.05    2.72
   2  -2  -5   22.60    2.69
  -2  -2   5   16.52    2.21
   2   2  -5   19.05    2.16
  -2   2   5   14.74    2.50
  -1  -2   5  474.54   40.75
   1  -2  -5  477.68   40.65
  -1  -2   5  459.43   40.54
   1  -2  -5  476.40   40.58
  -1   2   5  396.90   40.59
  -1   2   5  508.33   40.59
   1   2  -5  461.00   40.54
   1   2  -5  536.22   40.87
   0  -2  -5  142.29   13.29
   0  -2   5  170.82   13.44
   0  -2   5  135.50   13.55
   0   2   5  158.84   13.32
   0   2   5  152.93   13.31
   0   2  -5  180.42   13.47
   0   2  -5  131.28   13.58
   1  -2   5    5.92    1.64
  -1  -2  -5    3.50    1.29
  -1   2  -5    4.92    1.70
   1   2   5    7.07    1.41
   2  -2   5   43.76    4.90
  -2  -2  -5   46.88    4.68
   2   2   5   45.44    4.67
   3  -2   5   56.89    5.94
  -3  -2  -5   53.77    5.94
  -3   2  -5   45.19    5.98
   3   2   5   47.81    5.52
  -4  -2  -5  150.45   15.23
  -4   2  -5  167.75   15.87
   4   2   5  177.26   15.22
  -5  -2  -5   -2.28    3.21
  -5   2  -5    3.64    4.09
  -6  -2  -5   85.50   10.41
  -6   2  -5   98.81   10.93
  -7  -2  -5   25.20    6.37
  -7   2  -5   22.46    6.75
  -8  -2  -5    4.35    5.80
  -8   2  -5    7.71    6.28
  -9  -2  -5   -0.58    6.15
  -9   2  -5    4.47    7.51
 -10  -2  -5   34.90    9.54
 -10   2  -5   66.71   11.41
 -11  -2  -5   25.50    9.93
 -11   2  -5   29.75   10.08
 -12  -2  -5   10.17    8.86
 -12   2  -5   15.54   10.52
 -12  -3   5    6.71    9.06
 -12   3   5   35.16   12.00
 -11   3   5   20.75   10.25
 -10  -3   5   53.82   10.08
 -10   3   5   45.06   11.07
  -9  -3   5   29.30    7.43
  -9   3   5   10.89    8.25
  -8  -3   5   32.09    6.63
  -8   3   5   25.79    7.54
  -7  -3   5  106.03   12.02
  -6  -3   5  144.70   14.35
  -6   3   5  142.14   15.10
  -5  -3   5   -1.07    3.17
   5   3  -5   -3.00    2.31
  -5   3   5    9.39    4.12
  -4  -3   5   33.84   19.96
  -4   3   5   19.72   24.04
   3  -3  -5   46.29    5.10
   3   3  -5   38.80    4.22
   2  -3  -5  378.85   29.42
   2  -3  -5  341.91   29.41
  -2  -3   5  337.75   29.09
  -2   3   5  354.34   29.34
   2   3  -5  319.47   29.46
   2   3  -5  304.35   29.05
   1  -3  -5  300.76   29.13
  -1  -3   5  341.40   29.00
   1  -3  -5  350.77   29.22
  -1  -3   5  355.28   29.07
  -1  -3   5  359.32   29.42
  -1   3   5  305.14   29.09
   1   3  -5  343.59   29.48
  -1   3   5  348.96   29.20
   0  -3   5   72.87    7.11
   0  -3  -5   80.52    7.00
   0   3   5   81.79    7.01
   0   3   5   83.46    7.34
   0   3  -5   72.88    7.11
   1  -3   5   89.85    7.93
   1  -3   5   78.56    8.21
   1   3   5   80.54    7.59
  -1   3  -5  103.05    8.05
   1   3   5   78.16    7.68
   2  -3   5  277.39   23.73
  -2  -3  -5  251.99   23.38
   2   3   5  282.23   23.45
  -2   3  -5  266.21   23.78
  -3  -3  -5   87.15    8.91
  -3   3  -5  101.28    9.84
   3   3   5   94.67    8.98
  -4  -3  -5   93.69    8.20
  -4   3  -5   56.51    8.61
  -5  -3  -5   67.46    7.65
  -5   3  -5   73.64    8.94
   5   3   5   62.84    7.16
  -6  -3  -5  147.67   14.77
  -6   3  -5  152.18   16.77
  -7  -3  -5   70.02    9.61
  -7   3  -5   76.95   10.59
  -8  -3  -5   -1.67    5.11
  -8   3  -5    2.24    6.95
  -9  -3  -5   25.17    7.28
  -9   3  -5   42.16    9.47
 -10  -3  -5   30.34    8.17
 -10   3  -5   31.22    9.69
 -11  -3  -5   -0.62    7.18
 -11   3  -5   17.15   10.10
 -12  -3  -5   11.42    8.71
 -12  -4   5   11.61    9.37
 -11  -4   5   47.68   10.79
 -11   4   5   37.03   11.67
 -10  -4   5   15.90    7.83
 -10   4   5    4.51    8.88
  -9  -4   5   58.24    9.62
  -9   4   5   63.98   11.42
  -8   4   5   78.53   11.42
  -7   4   5   45.50    8.13
  -6  -4   5    3.89    3.96
  -6   4   5    3.52    4.68
  -5  -4   5  151.44   15.09
   5   4  -5  169.97   14.53
  -5   4   5  159.40   15.71
  -4  -4   5  143.21   15.62
   4   4  -5  190.93   15.18
  -4   4   5  174.97   16.29
   3  -4  -5    6.07    3.21
   3  -4  -5   10.39    3.28
   3   4  -5   11.04    1.92
   2  -4  -5    8.60    2.49
   2  -4  -5   10.52    2.46
  -2  -4   5   10.55    1.62
   2   4  -5    7.22    1.35
  -2   4   5    7.55    2.27
   2   4  -5    9.18    2.82
  -1  -4   5  676.80   56.13
  -1  -4   5  670.30   55.63
   1  -4  -5  655.62   55.81
  -1  -4   5  635.88   55.68
   1  -4  -5  638.03   55.96
  -1   4   5  668.52   55.97
  -1   4   5  607.64   55.74
   0  -4   5  154.89   15.15
   0  -4  -5  177.57   15.07
   0  -4  -5  190.39   15.35
   0  -4   5  176.91   15.65
   0   4   5  199.59   15.50
   0   4  -5  144.65   15.12
   0   4   5  173.37   15.04
   1  -4   5   19.83    2.99
   1  -4   5   27.44    3.71
   1   4   5   17.94    2.29
   1   4   5   23.31    3.03
   1   4   5   20.55    2.56
  -1   4  -5   21.35    3.42
  -1   4  -5   19.72    2.98
  -2  -4  -5    3.90    1.57
   2  -4   5    6.14    3.15
   2  -4   5    4.81    2.16
  -2   4  -5    5.36    2.48
   2   4   5    6.02    1.79
   3  -4   5 1270.48  116.20
  -3  -4  -5 1364.27  115.94
  -3   4  -5 1381.09  116.52
   3   4   5 1396.82  115.98
  -4  -4  -5  108.22   10.34
  -4   4  -5   95.84   11.36
   4   4   5  113.63   10.27
  -5  -4  -5    0.79    3.12
  -5   4  -5    2.78    4.31
   5   4   5    6.13    2.70
  -6  -4  -5  105.76   10.78
  -6   4  -5   95.87   11.97
  -7  -4  -5   85.56   10.24
  -7   4  -5   82.88   11.70
  -8  -4  -5   68.08    9.88
  -8   4  -5   86.80   12.45
  -9  -4  -5   -0.03    5.66
  -9   4  -5   21.01    8.62
 -10  -4  -5   98.29   13.18
 -10   4  -5   82.76   14.02
 -11  -4  -5   21.47    8.74
 -11   4  -5   36.59   12.10
 -12  -4  -5   19.62    8.83
 -12   4  -5    6.79   10.83
 -12  -5   5   23.30   10.03
 -12   5   5   28.25   11.53
 -11  -5   5   20.00    8.60
 -11   5   5   22.62    9.84
 -10  -5   5   56.07   10.31
 -10   5   5   58.20   11.85
  -9  -5   5    4.80    6.07
  -9   5   5   13.96    8.58
  -8  -5   5   54.64    8.92
  -8   5   5   96.46   11.65
  -7  -5   5   76.38    9.98
  -7   5   5   92.29   11.42
  -6  -5   5  142.80   14.78
   6   5  -5  160.68   14.01
  -6   5   5  148.25   15.91
  -5  -5   5   39.79    5.59
  -5   5   5   59.49    7.00
   5   5  -5   38.03    4.81
   4  -5  -5  164.93   17.05
   4   5  -5  194.21   17.12
  -4   5   5  185.34   17.00
   4   5  -5  179.09   15.83
   3  -5  -5  278.92   23.36
   3  -5  -5  262.95   23.04
   3   5  -5  263.23   22.32
  -3   5   5  228.59   23.01
  -2  -5   5  429.99   35.34
   2  -5  -5  368.60   36.03
  -2  -5   5  416.52   35.38
  -2   5   5  429.23   35.79
   2   5  -5  411.52   36.22
  -1  -5   5  226.56   18.50
  -1  -5   5  201.93   17.68
   1  -5  -5  200.98   17.89
   1  -5  -5  192.07   18.23
  -1   5   5  197.65   18.26
   1   5  -5  239.39   18.82
  -1   5   5  183.10   17.80
   0  -5   5    0.01    1.51
   0  -5  -5   -0.68    1.17
   0  -5  -5    0.89    2.07
   0  -5   5    4.03    2.49
   0   5  -5   -0.61    1.37
   0   5   5    1.07    2.40
   0   5   5    1.82    1.25
   0   5  -5    1.31    2.50
   1  -5   5  261.53   22.89
   1  -5   5  286.12   23.87
   1   5   5  232.26   22.46
   1   5   5  260.64   22.62
  -1   5  -5  250.20   22.91
   1   5   5  266.24   23.09
  -1   5  -5  284.81   23.47
   2  -5   5  632.60   56.45
  -2   5  -5  668.50   56.26
   2   5   5  644.20   55.70
  -3  -5  -5  495.67   42.61
   3  -5   5  454.83   42.97
   3   5   5  528.50   42.67
  -3   5  -5  491.20   43.36
  -4  -5  -5   28.92    4.19
  -4   5  -5   26.69    5.53
   4   5   5   36.25    4.26
  -5  -5  -5   86.87    8.73
   5   5   5   76.71    8.25
  -5   5  -5   91.29   10.52
  -6  -5  -5  157.00   15.15
  -6   5  -5  154.25   16.68
  -7  -5  -5   90.30   11.10
  -7   5  -5  119.70   13.55
  -8  -5  -5   19.92    5.87
  -8   5  -5   26.29    8.25
  -9  -5  -5   38.70    8.07
  -9   5  -5   24.51   13.28
 -10  -5  -5   90.95   12.17
 -10   5  -5   73.06   14.01
 -11   5  -5   40.75   11.95
 -12  -5  -5   31.02   10.23
 -12   5  -5   29.42   12.59
 -12  -6   5   11.42    8.83
 -12   6   5    8.78   11.15
 -11  -6   5    8.47    7.37
 -11   6   5   15.83    9.92
 -10  -6   5   -0.02    6.34
 -10   6   5   13.20    9.93
  -9  -6   5   45.54    8.39
  -9   6   5   55.36   11.82
  -8  -6   5   18.17    5.75
  -8   6   5   33.22    8.29
  -7   6   5   28.09    7.04
  -6  -6   5   20.49    4.87
  -6   6   5   23.46    6.22
   6   6  -5   25.07    3.80
  -5  -6   5  170.24   17.42
  -5   6   5  194.22   18.53
   5   6  -5  204.97   17.04
   5   6  -5  203.38   18.38
  -4  -6   5   36.39    4.35
   4  -6  -5   33.55    5.41
   4   6  -5   32.60    5.49
   4   6  -5   30.65    3.52
  -4   6   5   27.20    4.99
   3   6  -5   43.75    4.21
   2  -6  -5   46.24    6.83
  -2  -6   5   55.72    6.74
   2  -6  -5   56.09    6.28
   2   6  -5   67.72    7.83
  -2   6   5   49.93    7.03
  -2   6   5   63.63    6.61
  -1  -6   5  771.79   67.45
   1  -6  -5  785.76   67.63
   1  -6  -5  751.32   68.00
  -1  -6   5  833.35   68.18
   1   6  -5  771.65   67.41
  -1   6   5  748.80   67.59
   1   6  -5  891.52   68.49
  -1   6   5  760.05   68.05
   0  -6  -5   22.35    2.92
   0  -6   5   29.25    4.64
   0  -6  -5   10.55    3.91
   0  -6   5   23.31    3.31
   0   6  -5   29.06    4.79
   0   6   5   31.17    3.36
   0   6  -5   34.77    3.58
   1  -6   5   59.56    7.21
   1  -6   5   54.57    5.89
   1   6   5   43.72    4.94
  -1   6  -5   54.95    6.88
   1   6   5   59.19    7.15
   2  -6   5    2.87    2.64
   2  -6   5   10.32    4.24
   2   6   5    4.79    1.82
   2   6   5    4.53    3.42
  -2   6  -5    1.24    3.07
   2   6   5    1.50    1.49
  -3  -6  -5  903.79   79.66
   3   6   5  943.41   79.74
  -3   6  -5  942.38   80.49
  -4  -6  -5    7.41    2.97
   4   6   5    3.00    2.34
  -4   6  -5    9.28    4.24
  -5  -6  -5   -1.48    2.89
  -5   6  -5    9.71    4.85
   5   6   5    2.49    2.59
  -6  -6  -5    6.33    3.72
  -6   6  -5    6.69    5.66
  -7  -6  -5  210.58   19.88
  -7   6  -5  211.17   22.00
  -8  -6  -5   -6.61    5.89
  -8   6  -5   -0.33    6.99
  -9  -6  -5   -2.95    5.32
  -9   6  -5    3.35    8.07
 -10  -6  -5   20.00    7.18
 -10   6  -5   10.45    9.94
 -11  -6  -5   13.84    7.85
 -11   6  -5   17.27   10.62
 -11  -7   5   13.40    7.37
 -11   7   5    6.00   10.93
 -10  -7   5   35.97    7.89
 -10   7   5   34.37   11.52
  -9   7   5   21.37    8.73
  -8  -7   5   41.84    7.10
  -8   7   5   51.63    9.64
  -7  -7   5   37.69    6.17
   7   7  -5   43.24    5.74
  -6  -7   5   82.39    9.27
   6   7  -5   94.44   11.35
  -5  -7   5   -2.00    2.57
   5   7  -5   -1.45    1.93
   5   7  -5   14.53    5.53
  -4  -7   5  249.32   21.41
   4   7  -5  264.33   23.07
  -4   7   5  222.65   22.41
   3  -7  -5  194.82   18.65
   3   7  -5  187.42   18.76
  -3   7   5  207.13   18.16
   2  -7  -5  399.34   38.34
   2  -7  -5  444.52   37.85
  -2   7   5  386.45   37.78
  -2   7   5  462.80   38.45
   2   7  -5  494.13   38.82
   1  -7  -5  145.78   15.11
  -1  -7   5  158.24   13.99
   1  -7  -5  157.14   14.35
  -1   7   5  153.95   15.40
   1   7  -5  191.86   15.84
  -1   7   5  149.37   14.26
   1   7  -5  163.69   13.91
   0  -7  -5   52.27    6.79
   0  -7   5   55.77    5.62
   0  -7  -5   52.83    5.28
   0  -7   5   65.67    9.64
   0   7   5   55.86    7.09
   0   7  -5   46.41    5.50
   0   7  -5   59.08    7.42
   0   7   5   48.14    5.43
   1  -7   5  285.28   23.72
  -1   7  -5  273.21   23.83
   1   7   5  235.36   23.23
  -1   7  -5  307.98   24.78
   1   7   5  262.55   24.38
   2  -7   5  334.89   31.69
  -2   7  -5  397.87   32.53
  -2   7  -5  351.64   31.94
   2   7   5  374.40   31.28
   2   7   5  345.52   31.10
   2   7   5  375.23   32.33
   3   7   5  414.99   35.54
   3   7   5  394.43   36.46
  -3   7  -5  407.25   36.47
   3   7   5  422.63   35.40
  -4  -7  -5   45.71    5.32
   4   7   5   46.27    5.25
  -4   7  -5   58.66    7.54
  -5  -7  -5   61.68    7.11
   5   7   5   63.60    6.64
  -5   7  -5   67.80    9.27
  -6  -7  -5  118.84   11.53
   6   7   5  115.09   10.87
  -6   7  -5  109.40   13.87
  -7  -7  -5  156.80   15.62
  -7   7  -5  166.53   18.42
  -8  -7  -5   18.15    5.32
  -8   7  -5   20.70    8.44
  -9  -7  -5   25.97    6.93
  -9   7  -5   32.41    9.82
 -10  -7  -5   32.14    8.12
 -10   7  -5   41.76   11.45
 -11  -7  -5   36.90    9.30
 -11   7  -5   41.03   13.18
 -11  -8   5   28.18    7.52
 -11   8   5    6.40   11.79
  11   8  -5  -15.25    9.10
 -10  -8   5   -2.38    5.12
 -10   8   5   -4.11    8.89
  -9  -8   5   35.08    7.12
   9   8  -5   51.72   10.48
  -9   8   5   56.38   11.32
  -8  -8   5   46.86    7.36
  -8   8   5   63.08   10.27
   8   8  -5   46.07    9.44
  -7  -8   5    3.19    3.70
  -7   8   5    5.82    6.41
   7   8  -5    1.51    2.70
   7   8  -5   -1.22    6.33
  -6  -8   5    0.83    3.29
   6   8  -5    4.42    5.81
   6   8  -5    3.38    2.29
  -6   8   5   12.95    5.68
  -5  -8   5   46.02    5.60
   5   8  -5   66.41    8.14
  -5   8   5   58.81    7.92
   4   8  -5  142.23   14.81
  -4   8   5  141.53   14.25
   3   8  -5    0.55    4.57
  -3   8   5   12.34    3.67
   2  -8  -5   63.78    8.39
   2  -8  -5   56.09    7.14
   2   8  -5   78.72    8.98
  -2   8   5   64.53    7.27
  -2   8   5   65.44    8.58
  -1  -8   5   96.06    9.90
   1  -8  -5  123.24   11.92
  -1   8   5  121.32   12.22
  -1   8   5  109.39   10.35
   1   8  -5  116.81    9.86
   0  -8   5   80.60    6.99
   0  -8  -5   71.00    8.73
   0  -8  -5   59.71    6.69
   0   8  -5   93.76   10.05
   0   8   5   66.42    6.84
   0   8   5   72.44    9.40
   0   8  -5   66.84    6.93
   1  -8   5   10.04    2.97
  -1   8  -5    9.17    4.53
   1   8   5   17.54    2.30
   1   8   5   16.34    4.87
  -1   8  -5   12.83    3.28
   2  -8   5   -3.14    2.64
   2   8   5   -5.11    4.17
  -2   8  -5    2.50    3.01
   2   8   5    1.32    1.54
   2   8   5    0.29    1.39
  -2   8  -5    5.05    4.04
  -3   8  -5  142.84   14.45
   3   8   5  143.52   12.99
   3   8   5  154.81   15.34
   3   8   5  151.62   13.16
  -4   8  -5   61.18    8.12
   4   8   5   49.05    5.37
  -5  -8  -5   -0.11    2.49
   5   8   5   -1.95    2.18
  -5   8  -5   19.47    5.71
  -6  -8  -5    8.17    3.24
   6   8   5   -3.60    2.54
  -6   8  -5    1.11    5.95
  -7  -8  -5   75.76    8.43
  -7   8  -5   59.46   10.83
  -8  -8  -5   77.58    9.50
  -8   8  -5   66.41   12.06
  -9  -8  -5    9.15    5.46
  -9   8  -5   29.04    9.78
 -10  -8  -5    1.50    5.92
 -10   8  -5    6.24    9.64
 -11  -8  -5   23.99    7.73
 -11   8  -5   31.40   12.01
 -11   9   5   26.43   11.08
  11   9  -5   12.15   11.08
  10   9  -5    8.42    9.08
 -10   9   5    8.43    9.99
  -9  -9   5   34.13    6.14
   9   9  -5   25.73   10.05
  -9   9   5   43.93   10.45
  -8  -9   5   23.71    5.28
   8   9  -5   35.93    4.82
   8   9  -5   37.48    9.60
  -7  -9   5    7.33    3.60
   7   9  -5   11.63    2.84
   7   9  -5   12.54    7.40
  -7   9   5    8.60    6.65
   6   9  -5   13.45    6.28
  -6   9   5    6.79    5.83
  -5   9   5   13.04    5.49
   5   9  -5   22.52    6.29
   4   9  -5  108.90   11.65
  -4   9   5   81.78   10.58
  -3   9   5   56.99    7.35
   3   9  -5   61.74    8.14
   2   9  -5   93.84   11.17
  -2   9   5   87.82   10.60
  -2   9   5   84.83    9.17
   1  -9  -5    3.61    2.38
  -1   9   5   -1.78    4.33
   1   9  -5   -5.75    4.23
  -1   9   5    5.74    2.65
   0  -9   5   41.66    4.58
   0  -9  -5   35.99    4.46
   0   9   5   44.05    4.93
   0   9   5   45.76    7.01
   0   9  -5   43.47    7.16
   0   9  -5   34.96    4.60
   1  -9   5    0.57    4.06
  -1   9  -5    5.66    2.85
  -1   9  -5    0.07    4.32
   1   9   5    5.02    1.96
   1   9   5   20.55    5.15
   2  -9   5   65.56    7.71
  -2   9  -5   59.26    7.41
  -2   9  -5   56.04    8.72
   2   9   5   66.03    8.63
  -3   9  -5   16.49    4.48
   3   9   5    2.42    4.63
  -4   9  -5   80.54   10.23
   4   9   5   83.74    7.56
   4   9   5   72.86   10.13
   5   9   5    0.58    2.07
   5   9   5   -0.87    5.54
  -5   9  -5    3.15    5.58
  -6  -9  -5   56.67    6.88
  -6   9  -5   75.98   10.22
  -7  -9  -5    5.58    3.47
  -7   9  -5    7.43    7.27
  -8  -9  -5   28.30    5.57
  -8   9  -5    6.62    8.21
  -9  -9  -5    0.18    5.26
  -9   9  -5   10.30    9.11
 -10  -9  -5    7.32    5.63
 -10   9  -5   10.42    9.73
 -11   9  -5   34.46   12.47
  11  10  -5   -5.69   10.97
 -11  10   5   -3.94    9.69
  10  10  -5   33.52   11.77
 -10  10   5   29.06   11.07
  -9 -10   5   13.92    4.38
  -9  10   5   -6.75    8.09
   9  10  -5   17.21   10.12
   8  10  -5   81.13   12.11
  -8  10   5   57.27   11.17
  -7  10   5   11.81    7.32
   7  10  -5   23.15    8.03
  -6  10   5  119.83   13.61
   6  10  -5   98.56   13.32
   5  10  -5   19.59    6.55
  -5  10   5   20.09    6.02
   4  10  -5  204.16   20.23
  -3  10   5    7.52    3.95
   3  10  -5   11.54    5.15
  -2  10   5  104.92   12.15
  -2  10   5  113.43   11.13
   1 -10  -5    2.93    2.71
  -1  10   5   -0.18    4.29
   1  10  -5   -1.98    4.65
  -1  10   5    6.62    2.92
   0 -10  -5  368.58   33.65
   0  10  -5  427.62   35.32
   0  10   5  379.57   34.95
   0  10   5  384.19   33.75
   0  10  -5  395.39   33.86
   1 -10   5   50.38    5.34
   1  10   5   40.09    4.56
   1  10   5   36.28    6.86
  -1  10  -5   34.18    6.46
  -1  10  -5   44.30    5.49
   2  10   5   28.68    5.95
  -2  10  -5   28.62    5.05
  -2  10  -5   27.88    6.89
  -3  10  -5   80.09    9.52
   3  10   5   81.08   10.18
  -4  10  -5   35.83    7.73
   4  10   5   36.68    7.26
   5  10   5   19.59    7.06
  -5  10  -5   22.05    6.29
  -6  10  -5    2.27    6.66
   6  10   5    1.58    6.50
  -7 -10  -5   11.11    3.27
  -7  10  -5   18.78    7.76
   7  10   5   14.35    7.45
   7  10   5   -0.79    3.30
  -8 -10  -5   88.19    9.59
  -8  10  -5   81.98   13.42
  -9 -10  -5    5.53    4.57
  -9  10  -5   -0.84    8.49
 -10  10  -5   11.88    9.11
 -10  11   5    8.01    9.39
  10  11  -5   -6.94   10.36
   9  11  -5    4.09    9.87
  -9  11   5   29.58    9.85
  -8  11   5    5.81    8.22
   8  11  -5  -10.73    8.06
  -7  11   5   12.53    7.18
   7  11  -5   10.22    8.58
  -6  11   5   36.06    7.78
   6  11  -5   31.90    8.91
  -5  11   5   32.92    7.01
   5  11  -5   29.91    7.96
   4  11  -5   65.24    9.86
  -4  11   5   63.18    8.65
  -3  11   5   -4.10    5.25
  -3  11   5    1.04    4.02
   3  11  -5    8.86    5.49
  -2  11   5    7.65    3.64
  -2  11   5    1.71    4.71
   2  11  -5    4.46    5.17
   1 -11  -5   47.81    5.65
  -1  11   5   52.38    6.33
  -1  11   5   41.22    7.59
   1  11  -5   49.35    8.23
   0 -11   5   -4.21    2.57
   0  11   5   10.45    2.69
   0  11  -5    0.58    5.05
   0  11   5    3.32    5.43
   1 -11   5   26.87    4.23
  -1  11  -5   34.90    4.48
   1  11   5   16.48    3.08
  -1  11  -5   22.08    6.18
  -2  11  -5    6.49    5.20
   2  11   5   10.61    5.88
  -2  11  -5    2.62    3.86
   3  11   5   70.47   10.33
  -3  11  -5   81.65    9.59
  -4  11  -5    2.57    4.84
   4  11   5    5.29    6.29
   5  11   5   15.69    7.14
  -5  11  -5   19.32    6.31
  -6  11  -5    5.95    6.40
   6  11   5    7.78    7.56
  -7  11  -5   40.68    9.70
   7  11   5   52.26   10.61
  -8  11  -5    0.50    7.85
   8  11   5    1.23    8.45
  -9  11  -5    6.02    8.69
   9  11   5   29.82    9.27
  10  11   5    2.89   10.29
 -10  12   5   42.46   12.02
   9  12  -5   10.27   10.50
  -9  12   5    6.19    8.94
  -8  12   5   49.15   11.25
   8  12  -5   69.41   13.47
   7  12  -5   33.28    9.84
  -6  12   5  107.81   14.13
   6  12  -5  124.47   16.20
  -5  12   5   11.45    5.79
   5  12  -5    7.05    7.46
  -4  12   5   86.58   10.64
   4  12  -5   83.85   11.81
  -3  12   5   37.20    7.91
   3  12  -5   48.96    8.75
  -3  12   5   54.13    7.20
  -2  12   5  354.00   30.93
   2  12  -5  318.92   32.22
  -2  12   5  363.39   32.10
   1 -12  -5    5.17    3.25
   1  12  -5   -0.92    5.50
  -1  12   5    7.84    3.43
  -1  12   5    3.09    5.68
   0  12   5  218.48   19.88
   0  12  -5  246.74   22.37
   0  12  -5  230.86   19.92
   0  12   5  194.99   21.81
   1 -12   5   99.95    9.47
   1  12   5   96.78   11.65
   1  12   5   80.96    8.58
  -1  12  -5   91.35   11.55
  -1  12  -5   91.34    9.43
  -2  12  -5  112.68   14.25
   2  12   5  104.72   14.17
  -2  12  -5  133.59   12.49
   3  12   5    1.29    6.52
  -3  12  -5    2.74    4.50
   4  12   5   12.28    7.21
  -4  12  -5    6.94    5.29
  -5  12  -5    6.04    6.32
   5  12   5   18.23    7.66
   6  12   5   79.18   12.78
  -6  12  -5   91.16   12.23
   7  12   5   15.58    8.95
  -7  12  -5   15.19    8.11
   8  12   5    8.69    9.41
  -8  12  -5    9.94    8.94
  -9  12  -5    0.79    7.93
   9  12   5    4.21    9.68
  10  12   5   -2.15   10.48
 -10  12  -5   21.69   10.83
  -9  13   5    2.39    9.06
   9  13  -5   -1.82   10.81
   8  13  -5   38.77   12.23
  -8  13   5   56.01   11.14
  -7  13   5   22.96    8.84
   7  13  -5   16.54    9.71
   6  13  -5    5.90    8.36
  -6  13   5    7.96    7.20
  -5  13   5   18.32    7.20
   5  13  -5   34.48    8.90
   4  13  -5  122.53   15.76
  -4  13   5  123.05   13.78
  -3  13   5   40.86    8.67
   3  13  -5   64.81    9.60
  -2  13   5   88.71   11.34
  -2  13   5   78.19    9.68
   2  13  -5   83.57   11.53
  -1  13   5   65.41    7.55
   1  13  -5   62.21   10.02
  -1  13   5   56.16    9.55
   0 -13   5   26.43    4.04
   0 -13  -5   19.25    3.63
   0  13  -5   22.31    3.81
   0  13  -5   34.54    7.53
   0  13   5   25.85    7.60
   0  13   5   18.18    4.04
   1 -13   5   86.69    9.24
  -1  13  -5   91.18    9.36
   1  13   5   77.73   11.62
  -1  13  -5   92.37   11.87
  -2  13  -5    8.65    4.44
   2  13   5    6.20    6.77
  -2  13  -5   14.04    6.65
   3  13   5   62.41   10.30
  -4  13  -5   22.03    6.04
   4  13   5    9.06    7.66
   5  13   5   17.72    8.67
  -5  13  -5   26.17    7.28
  -6  13  -5   20.65    7.04
   6  13   5    8.13    8.53
   7  13   5   38.60   10.99
  -7  13  -5   37.50    9.56
  -8  13  -5    1.06    8.11
   8  13   5    1.01    9.37
  -9  13  -5   19.87   10.21
   9  14  -5   35.32   14.09
  -8  14   5   29.48   10.29
   8  14  -5   15.98   11.09
  -7  14   5    5.64    7.84
   7  14  -5   20.10   10.37
  -6  14   5   74.69   12.36
   6  14  -5   91.71   13.65
  -5  14   5  114.69   13.64
   5  14  -5   97.91   14.63
   4  14  -5   27.55    8.82
  -4  14   5   26.19    6.96
  -3  14   5   37.68    6.49
   3  14  -5   30.22    8.42
  -3  14   5   29.96    8.02
  -2  14   5  217.86   23.89
  -2  14   5  250.21   22.17
   2  14  -5  239.47   24.31
  -1  14   5  116.12   13.94
   1  14  -5  126.67   15.06
  -1  14   5   98.41   11.29
   0 -14   5    0.81    3.05
   0 -14  -5    6.08    2.34
   0  14   5    0.68    6.71
   0  14   5   -2.36    3.19
   0  14  -5    3.88    2.65
   0  14  -5    0.09    6.66
  -1  14  -5   50.31    9.53
  -1  14  -5   51.65    6.45
   1  14   5   36.50    9.24
   2  14   5  113.80   15.22
  -2  14  -5  109.17   14.76
  -2  14  -5  116.56   12.11
   3  14   5   -2.25    7.24
  -3  14  -5    9.93    4.86
   4  14   5    3.35    7.97
  -4  14  -5   -9.38    4.93
   5  14   5   17.95    8.99
  -5  14  -5   15.45    7.20
   6  14   5  100.95   15.46
  -6  14  -5  109.99   14.44
   7  14   5   -8.02    9.03
  -7  14  -5   10.84    8.57
   8  14   5    6.03   10.27
  -8  14  -5    7.12    7.95
   9  14   5    4.80   11.67
   8  15  -5   59.52   15.45
  -8  15   5   56.94   12.04
  -7  15   5    4.29    8.36
   7  15  -5   14.47   10.17
  -6  15   5    9.06    7.74
   6  15  -5    7.53    9.66
  -5  15   5   -8.96    6.40
   5  15  -5    7.19    8.86
  -4  15   5   67.89    9.58
   4  15  -5   54.77   11.09
   3  15  -5   23.51   10.63
  -3  15   5   28.03    8.15
  -3  15   5   23.62    6.62
  -2  15   5   38.76    6.47
  -2  15   5   33.00    9.10
   2  15  -5   38.19    9.14
  -1  15   5   34.13    5.74
  -1  15   5   31.16    8.69
   1  15  -5   34.18    9.28
   0 -15   5   33.71    4.75
   0 -15  -5   30.87    4.34
   0  15  -5   28.67    8.87
   0  15   5   28.64    8.91
   0  15  -5   38.31    4.71
   0  15   5   37.03    5.25
  -1  15  -5    6.67    7.37
  -1  15  -5    4.86    3.83
   1  15   5    0.49    7.70
  -2  15  -5   15.36    4.72
   2  15   5   19.95    8.55
  -2  15  -5   15.86    7.64
  -3  15  -5   54.79    8.17
   3  15   5   47.19   10.82
  -4  15  -5    4.34    5.55
   4  15   5    5.31    8.48
  -5  15  -5    7.32    6.69
   5  15   5   -1.90    9.07
  -6  15  -5    0.42    7.49
   6  15   5   -0.77    9.46
  -7  15  -5   22.36    8.94
   7  15   5   14.82   10.80
  -8  15  -5   -3.14    8.33
   8  15   5   18.17   11.33
  -8  16   5    0.97    9.66
   8  16  -5    1.35   11.79
  -7  16   5    1.31    8.38
   7  16  -5   11.23   10.70
  -6  16   5    8.06    7.79
   6  16  -5   17.43   10.00
   5  16  -5  195.11   23.99
  -5  16   5  211.44   21.70
  -4  16   5   -7.88    5.84
   4  16  -5   -2.39    8.47
   3  16  -5    5.05    8.14
  -3  16   5    0.57    7.49
  -3  16   5    9.81    5.85
  -2  16   5   42.53    9.61
   2  16  -5   29.08    9.43
  -2  16   5   22.83    6.41
  -1  16   5  210.31   23.99
   1  16  -5  212.71   24.75
  -1  16   5  244.82   21.26
   0  16   5   36.20    9.66
   0  16   5   29.60    5.22
   0  16  -5   51.59   12.87
   1  16   5   11.29    8.38
  -1  16  -5    2.87    8.41
  -1  16  -5   14.39    4.18
  -2  16  -5   33.48    9.51
  -2  16  -5   43.71    6.63
  -3  16  -5  143.51   14.75
   3  16   5  125.56   17.24
  -4  16  -5   20.60    6.82
   4  16   5    8.17    9.48
   5  16   5   -8.01    9.02
  -5  16  -5   -2.57    6.62
   6  16   5    5.84   10.55
  -6  16  -5   18.07    8.17
   7  16   5   26.69   14.12
  -7  16  -5   13.44    8.33
   8  16   5   11.20   11.65
   7  17  -5    6.18   11.31
  -7  17   5   -1.03    9.05
  -6  17   5    5.47    8.11
   6  17  -5   -4.58   10.70
   5  17  -5   12.69    9.79
  -4  17   5   24.91    8.35
   4  17  -5   46.18   10.55
  -3  17   5   10.74    6.25
   3  17  -5   11.16    8.88
  -2  17   5    3.44    6.32
   2  17  -5   15.68    9.74
  -2  17   5   11.62    9.11
  -1  17   5   11.68    8.64
   1  17  -5    7.79    8.82
   0  17  -5   14.83    8.71
   0  17   5   10.27    9.21
   1  17   5   17.10    9.59
  -1  17  -5   31.14    5.02
  -1  17  -5   13.35    8.86
  -2  17  -5   17.86    9.04
  -2  17  -5   13.64    5.60
   2  17   5   13.23    9.23
   3  17   5    4.57    9.44
  -3  17  -5    4.39    5.27
  -4  17  -5   13.96    6.47
   4  17   5    2.61    9.90
   5  17   5   42.57   12.04
  -6  17  -5   16.28    8.13
   6  17   5   10.57   10.42
  -7  17  -5    6.21    8.25
   7  17   5  -26.47   10.22
  -6  18   5    2.14    8.52
   6  18  -5   -4.31   10.84
   5  18  -5   93.48   15.35
  -5  18   5   75.20   12.66
   4  18  -5   -0.20    9.66
  -4  18   5   -8.88    7.20
  -3  18   5   15.50    6.65
   3  18  -5   32.94   10.60
  -2  18   5    0.45    5.73
  -2  18   5   22.36    9.42
   2  18  -5   -2.29    9.62
   1  18  -5   95.24   15.39
  -1  18   5   91.38   14.84
  -1  18   5  115.39   11.70
   0  18   5    4.00    9.09
   0  18  -5   -3.15    8.24
  -1  18  -5   29.21    5.12
   1  18   5   17.49   10.57
  -1  18  -5   20.96    9.88
   2  18   5    0.71    9.57
  -2  18  -5   -6.19    8.44
   3  18   5  132.11   18.47
  -3  18  -5  144.65   15.35
   4  18   5   -9.49    9.84
  -4  18  -5   -0.51    6.19
  -5  18  -5   11.45    7.79
   5  18   5   15.63   11.65
   6  18   5   -2.28   11.44
  -6  18  -5   -4.89    7.73
  -5  19   5   -9.13    7.71
   5  19  -5   -8.72   10.34
   4  19  -5    2.81   10.82
  -4  19   5    4.67    8.14
   3  19  -5   34.04   12.07
  -3  19   5   21.46    8.01
   2  19  -5    3.89   10.28
  -2  19   5    8.08    6.28
  -2  19   5    0.98    9.11
   1  19  -5    1.45    9.67
  -1  19   5    2.63    9.44
   0  19  -5   -2.14    8.60
   0  19   5    5.26    9.31
   1  19   5   15.00   10.57
  -1  19  -5   15.79    9.82
   2  19   5    4.50   10.32
  -2  19  -5   17.63    9.73
   3  19   5  -16.41    9.49
  -3  19  -5   -6.93    5.65
  -4  19  -5    5.77    6.74
  -5  19  -5    7.52    7.61
   5  19   5    3.61   11.10
   3  20  -5   17.55   11.84
   2  20  -5   22.52   11.78
  -2  20   5   15.32   10.12
  -1  20   5    5.96    9.77
   0  20   5    3.96   10.37
   1  20   5   36.96   11.79
   2  20   5    4.57   11.78
  -2  20  -5   29.89   13.45
   3  20   5   76.61   15.11
   0  21  -5    4.66   10.47
   0  21   5   19.26   11.21
 -12   0   6   25.66   10.25
 -11   0   6    0.11    8.78
 -10   0   6  141.00   17.55
  -9   0   6   72.72   11.55
  -7   0   6  129.50   15.98
  -6   0   6  547.30   48.17
  -5   0   6    6.22    3.77
   4   0  -6   -0.35    2.67
  -4   0   6    9.04    3.45
   3   0  -6    2.89    1.88
  -3   0   6    2.43    2.13
   2   0  -6  543.18   40.85
  -2   0   6  408.03   40.76
  -1   0   6    6.63    1.29
   1   0  -6    6.41    1.25
   0   0   6   -0.28    0.99
   0   0   6   -0.47    0.88
  -1   0  -6  233.18   20.33
   1   0   6  232.57   20.34
   2   0   6 1524.22  130.84
  -2   0  -6 1531.26  130.88
   3   0   6   86.34    9.49
  -3   0  -6  107.31    9.57
   4   0   6   65.76    7.32
  -4   0  -6   64.25    7.63
  -5   0  -6   20.14    4.81
  -6   0  -6  197.27   19.10
  -7   0  -6  135.47   14.68
  -8   0  -6    5.46    5.96
  -9   0  -6   -6.35    6.22
 -10   0  -6   50.37   14.12
 -11   0  -6    7.21    7.86
 -12   0  -6    7.93    9.47
 -12  -1   6   13.63    9.66
 -12   1   6   26.75   10.23
 -11  -1   6   -7.20    9.14
 -11   1   6   10.97    8.80
 -10  -1   6   52.92   10.39
 -10   1   6   46.16   11.35
  -9  -1   6    8.48    7.10
  -9   1   6   13.64    7.73
  -8   1   6   43.69    8.41
  -7  -1   6   15.53    5.89
  -7   1   6   16.45    6.10
  -6  -1   6  257.68   24.81
  -6   1   6  284.73   25.08
  -5  -1   6   61.37    6.97
  -5   1   6   42.60    6.60
   4  -1  -6    8.70    3.13
  -3  -1   6    3.32    2.10
   3  -1  -6   -3.81    1.83
   3   1  -6    0.43    1.56
  -3   1   6    0.34    2.19
   2  -1  -6  354.22   31.63
  -2  -1   6  410.07   31.58
  -2   1   6  309.14   31.56
   2   1  -6  391.94   31.57
   1  -1  -6   20.48    2.40
  -1  -1   6   19.84    2.41
  -1  -1   6   22.87    2.41
   1   1  -6   18.97    2.24
   1   1  -6   22.16    2.60
  -1   1   6   23.47    2.51
   0  -1  -6    5.49    1.13
   0  -1   6    6.31    1.48
   0  -1   6    5.58    1.38
   0   1   6    4.25    1.17
   0   1  -6    4.02    1.26
   1  -1   6    8.02    1.79
  -1  -1  -6    6.05    1.61
  -1   1  -6    6.25    1.75
   1   1   6   10.24    1.74
   2  -1   6  422.19   38.46
  -2  -1  -6  451.66   38.43
   2   1   6  457.61   38.42
   3  -1   6  140.83   12.84
  -3  -1  -6  135.15   12.76
   3   1   6  132.63   12.67
  -3   1  -6  141.62   13.00
  -4  -1  -6   -4.15    2.86
   4  -1   6    1.88    2.93
   4   1   6    5.04    2.93
  -4   1  -6    0.46    3.29
  -5  -1  -6    0.62    3.35
  -5   1  -6   -0.38    3.55
  -6  -1  -6  122.07   12.82
  -6   1  -6  120.08   13.22
  -7  -1  -6   -7.51    4.35
  -7   1  -6   -2.56    4.99
  -8  -1  -6    5.63    5.54
  -8   1  -6   24.59    6.90
  -9  -1  -6    5.60    6.24
  -9   1  -6    9.08    6.90
 -10  -1  -6    1.04    6.76
 -10   1  -6   -7.38    7.19
 -11  -1  -6   34.06    9.93
 -11   1  -6   31.29   10.85
 -12  -1  -6   13.39    8.55
 -12   1  -6    6.75   10.01
 -12  -2   6   29.84   10.94
 -12   2   6   16.50   10.25
 -11  -2   6   68.59   12.02
 -11   2   6   40.98   12.26
 -10  -2   6   76.99   12.70
 -10   2   6   91.46   14.77
  -9  -2   6   36.99    8.82
  -9   2   6   38.30    9.05
  -8   2   6   14.35    6.61
  -7  -2   6  153.42   15.96
  -7   2   6  153.26   16.31
  -6  -2   6  463.00   42.62
  -6   2   6  506.72   43.03
  -5  -2   6   16.73    3.86
  -5   2   6   12.51    4.02
   5   2  -6    3.19    2.58
   4  -2  -6   10.74    3.33
  -3  -2   6  143.95   11.81
   3  -2  -6  124.66   12.00
  -3   2   6  120.27   11.99
   3   2  -6  130.94   11.63
  -2  -2   6  413.45   34.31
   2  -2  -6  417.57   34.50
   2   2  -6  381.25   34.28
   2   2  -6  384.75   34.48
   1  -2  -6   41.32    4.20
  -1  -2   6   42.21    4.07
  -1  -2   6   40.79    4.58
   1   2  -6   50.33    4.09
   1   2  -6   42.54    4.75
  -1   2   6   41.12    4.22
   0  -2  -6   37.77    3.96
   0  -2   6   48.52    4.24
   0  -2   6   34.66    4.49
   0   2  -6   36.58    4.55
   0   2   6   43.06    3.99
   0   2  -6   48.99    4.21
  -1  -2  -6  202.27   16.28
   1  -2   6  168.81   16.34
   1   2   6  193.85   16.28
  -1   2  -6  174.99   16.38
  -2  -2  -6   66.43    6.46
   2  -2   6   64.34    6.77
  -2   2  -6   69.83    6.84
   2   2   6   70.75    6.55
  -3  -2  -6  339.15   28.04
   3  -2   6  303.24   28.09
   3   2   6  311.80   27.96
  -3   2  -6  320.97   28.33
  -4  -2  -6   54.82    7.18
  -4   2  -6   79.87    8.28
   4   2   6   65.55    7.11
  -5  -2  -6   50.69    6.51
  -5   2  -6   42.02    7.17
  -6  -2  -6   78.39    9.71
  -6   2  -6   86.64   11.44
  -7   2  -6  102.32   12.81
  -8  -2  -6   22.99    6.87
  -8   2  -6   35.52    8.34
  -9  -2  -6   14.06    6.91
  -9   2  -6   21.31    8.26
 -10  -2  -6   32.30    9.18
 -10   2  -6   35.65    9.65
 -11  -2  -6    5.53    8.34
 -11   2  -6   23.72    9.93
 -12  -2  -6    6.48    8.29
 -12   2  -6    1.10    9.47
 -12  -3   6   21.12   10.22
 -12   3   6   15.35   11.46
 -11  -3   6   25.53   13.90
 -11   3   6   17.91   10.11
 -10  -3   6  110.65   14.30
 -10   3   6  104.76   15.36
  -9  -3   6   17.79    6.97
  -9   3   6   12.86    8.07
  -8   3   6   18.27    7.18
  -7  -3   6   20.57    5.93
  -7   3   6   27.66    6.52
  -6  -3   6  455.69   41.05
  -6   3   6  474.86   41.53
  -5  -3   6   68.35    7.87
  -5   3   6   61.96    8.03
   5   3  -6   67.02    6.89
  -4  -3   6   14.18    3.23
  -4   3   6    7.40    3.55
   4   3  -6    7.59    2.43
   3   3  -6   26.61    3.13
   2  -3  -6 1915.92  148.87
  -2  -3   6 1607.35  148.57
   2  -3  -6 1818.21  148.81
   2   3  -6 1781.44  148.93
   2   3  -6 1549.96  148.56
  -2   3   6 1773.18  148.77
   1  -3  -6  304.04   24.87
  -1  -3   6  297.62   24.79
  -1  -3   6  284.89   24.71
  -1  -3   6  281.13   25.07
   1  -3  -6  259.65   24.81
   1   3  -6  302.34   25.25
  -1   3   6  276.19   24.79
  -1   3   6  290.98   24.84
   0  -3   6   46.78    4.84
   0  -3  -6   40.45    3.99
   0  -3   6   36.03    4.18
   0   3  -6   48.27    5.00
   0   3  -6   39.03    4.23
   0   3   6   42.51    4.35
   0   3   6   46.05    4.09
   1  -3   6   89.82    7.98
   1  -3   6   86.64    8.46
   1   3   6   76.03    7.62
   1   3   6   79.21    7.77
  -1   3  -6   98.45    8.08
   2  -3   6  868.77   75.14
  -2  -3  -6  840.99   74.88
   2   3   6  894.32   74.94
  -2   3  -6  888.32   75.23
  -3  -3  -6  874.91   75.45
   3  -3   6  840.34   75.64
   3   3   6  878.89   75.45
  -3   3  -6  915.70   75.92
  -4  -3  -6   -2.57    2.64
  -4   3  -6    8.86    3.72
   4   3   6   -0.55    2.45
  -5  -3  -6   66.59    7.89
  -5   3  -6   71.40    8.90
  -6  -3  -6  186.71   17.77
  -6   3  -6  186.46   18.76
  -7  -3  -6   72.04    9.44
  -7   3  -6   64.76   10.24
  -8  -3  -6    2.84    4.82
  -8   3  -6   14.71    7.50
  -9  -3  -6   39.56    8.23
  -9   3  -6   43.23    9.84
 -10  -3  -6    4.13    6.72
 -10   3  -6   18.73    8.97
 -11  -3  -6   31.14    9.62
 -11   3  -6   35.20   10.98
 -12  -3  -6   19.67    9.37
 -12   3  -6    1.60   14.27
 -12  -4   6    4.95    9.10
 -11  -4   6  116.26   16.92
 -11   4   6  184.62   21.05
 -10  -4   6   35.44    9.13
 -10   4   6   31.32   10.45
  -9  -4   6   14.64    6.72
  -9   4   6    5.22    7.66
  -8   4   6   25.90    7.52
  -7  -4   6  306.75   25.91
  -7   4   6  247.66   26.33
  -6  -4   6   30.10    5.78
  -6   4   6   36.73    6.67
  -5  -4   6   22.38    4.17
  -4  -4   6   36.37   20.41
  -4   4   6   29.00   25.61
   3  -4  -6  860.22   69.74
  -3  -4   6  884.44   69.28
   3  -4  -6  722.74   69.54
   3   4  -6  748.26   69.15
  -3   4   6  850.92   69.64
   3   4  -6  782.89   69.71
   2  -4  -6   16.18    3.03
   2  -4  -6   15.50    2.95
  -2  -4   6   17.55    2.22
   2   4  -6   20.08    3.46
   2   4  -6   19.85    2.12
  -2   4   6   15.42    2.80
  -1  -4   6   20.93    2.73
   1  -4  -6   20.47    3.16
  -1  -4   6   21.87    2.66
  -1  -4   6   26.83    3.59
   1  -4  -6   29.34    3.09
  -1   4   6   25.94    2.94
  -1   4   6   24.32    3.19
   0  -4  -6  143.71   11.75
   0  -4   6  131.38   11.87
   0   4  -6  123.63   11.86
   0   4   6  138.46   12.14
   0   4   6  129.30   11.71
   1  -4   6  747.36   67.24
   1  -4   6  904.59   67.09
   1   4   6  729.49   66.81
   1   4   6  721.90   66.69
  -1   4  -6  798.74   67.26
   2  -4   6    1.18    2.52
   2  -4   6    2.46    2.77
  -2  -4  -6    0.56    1.57
   2   4   6    4.10    1.85
  -2   4  -6    0.26    2.41
   3  -4   6   46.50    6.09
  -3   4  -6   60.05    6.84
   3   4   6   46.42    5.59
  -4  -4  -6   45.53    5.63
  -5  -4  -6  290.14   26.25
  -5   4  -6  316.60   27.24
   5   4   6  281.27   25.98
  -6  -4  -6    0.61    3.47
  -6   4  -6    3.26    4.90
  -7  -4  -6   -3.32    4.26
  -7   4  -6    6.07    6.31
  -8  -4  -6   58.42    9.27
  -8   4  -6   76.36   11.43
  -9  -4  -6   84.84   11.37
  -9   4  -6   75.71   13.08
 -10  -4  -6   -1.91    6.44
 -10   4  -6    1.00    8.52
 -11  -4  -6    6.97    8.29
 -11   4  -6   -4.92    8.89
 -12  -4  -6    6.55    8.13
 -12   4  -6   22.00   11.51
 -12  -5   6    9.05    9.21
 -12   5   6   18.58   11.32
 -11  -5   6    7.65    7.79
 -11   5   6    3.87    9.44
 -10  -5   6  113.85   15.87
 -10   5   6  155.34   18.31
  -9  -5   6    0.44    6.02
  -9   5   6   10.44    7.56
  -8  -5   6   24.36    6.66
  -8   5   6   39.13    8.69
  -7  -5   6   11.75    5.08
  -7   5   6   17.59    6.23
  -6  -5   6  392.24   35.53
   6   5  -6  374.61   34.89
  -6   5   6  455.42   36.43
  -5  -5   6    0.91    2.87
   5   5  -6    2.19    2.40
  -5   5   6    7.50    4.08
   4  -5  -6    6.24    3.52
   4   5  -6   13.08    3.78
   3  -5  -6   30.98    4.69
   3  -5  -6   26.24    4.77
   3   5  -6   34.77    3.43
   2  -5  -6  657.34   60.24
  -2  -5   6  690.41   59.68
  -2  -5   6  650.53   59.74
  -2  -5   6  716.40   60.29
   2  -5  -6  778.29   60.19
  -2   5   6  676.63   60.23
   2   5  -6  733.35   60.55
  -2   5   6  685.98   60.05
  -1  -5   6   17.06    3.82
   1  -5  -6   21.69    3.57
  -1  -5   6   21.57    2.68
   1  -5  -6   26.71    3.19
  -1   5   6   20.87    3.29
   1   5  -6   23.38    4.29
  -1   5   6   22.74    3.60
   0  -5   6   22.89    3.11
   0  -5  -6   32.12    3.88
   0  -5   6   20.60    4.17
   0  -5  -6   22.42    2.74
   0   5  -6   25.02    4.08
   0   5  -6   22.76    2.98
   1  -5   6   80.27    7.26
   1  -5   6   63.33    8.11
   1   5   6   73.00    6.73
  -1   5  -6   79.01    7.95
   1   5   6   66.43    6.53
   1   5   6   63.80    7.52
   2  -5   6  616.82   56.09
   2  -5   6  631.95   55.67
   2   5   6  659.54   55.37
  -2   5  -6  663.77   55.87
   3  -5   6   58.00    6.77
  -3  -5  -6   41.68    5.04
   3   5   6   39.07    4.97
  -3   5  -6   48.19    6.45
  -4  -5  -6    6.95    2.61
  -4   5  -6    3.74    3.95
   4   5   6    1.92    2.50
  -5  -5  -6  120.86   11.44
   5   5   6  115.91   11.06
  -5   5  -6  108.79   12.57
  -6  -5  -6   65.98    7.96
  -6   5  -6   56.53    9.30
  -7  -5  -6   60.85    8.36
  -7   5  -6   62.01   10.18
  -8  -5  -6   11.66    5.86
  -8   5  -6   36.20    8.88
  -9  -5  -6   79.42   10.54
  -9   5  -6   55.08   11.85
 -10  -5  -6   13.03    7.13
 -10   5  -6   12.18    9.58
 -11  -5  -6   11.28    7.48
 -11   5  -6   -0.67    9.07
 -12  -5  -6   15.26    9.37
 -12   5  -6    4.15   10.14
 -12  -6   6   22.40    9.00
 -12   6   6   31.10   12.74
 -11  -6   6   76.71   12.03
 -11   6   6   83.65   14.54
 -10  -6   6    4.54    7.13
 -10   6   6   12.86    9.46
  -9  -6   6   56.20    8.93
  -9   6   6   55.53   12.00
  -8  -6   6   71.70    9.60
  -8   6   6   72.08   11.21
  -7  -6   6  111.09   12.61
  -7   6   6  140.19   14.56
  -6  -6   6    6.71    4.04
  -6   6   6   17.16    5.58
   6   6  -6   10.09    2.95
  -5  -6   6   23.14    4.39
  -5   6   6   36.79    5.82
   5   6  -6   31.58    3.91
   4  -6  -6  134.75   14.45
  -4  -6   6  143.51   13.27
   4   6  -6  165.53   14.85
  -4   6   6  149.92   14.33
   4   6  -6  146.76   12.94
  -3  -6   6  707.77   57.39
   3  -6  -6  663.91   58.25
   3   6  -6  692.29   57.33
  -3   6   6  625.98   57.86
   3   6  -6  648.10   58.35
   2  -6  -6   89.34    8.92
   2  -6  -6   77.65    8.17
  -2  -6   6   77.47    7.10
  -2   6   6   75.81    7.94
  -2   6   6   73.38    8.57
  -1  -6   6  107.60    9.71
  -1  -6   6   82.80    8.33
   1  -6  -6   88.13    8.69
   1  -6  -6   90.53    9.44
   1   6  -6  117.36   10.45
  -1   6   6   87.22    8.66
  -1   6   6   83.07    9.60
   0  -6   6   63.76    6.81
   0  -6  -6   49.16    4.94
   0  -6  -6   50.04    6.00
   0  -6   6   55.56    5.49
   0   6  -6   44.10    5.21
   0   6  -6   56.33    7.19
   0   6   6   34.82    6.17
   0   6   6   45.65    5.00
   1  -6   6 1268.06  103.16
   1  -6   6 1181.01  102.65
  -1   6  -6 1151.61  102.70
   1   6   6 1191.93  102.44
  -1   6  -6 1330.26  103.26
   1   6   6 1198.18  102.88
   1   6   6 1069.85  102.26
   2  -6   6  103.05   10.81
  -2   6  -6   99.27   10.95
   2   6   6  108.81   11.25
   2   6   6  112.11    9.88
   2   6   6  119.20   10.12
  -3  -6  -6   63.36    6.36
   3   6   6   64.13    6.45
  -3   6  -6   63.45    7.80
  -4  -6  -6   39.47    4.97
   4   6   6   38.68    4.87
  -4   6  -6   43.57    6.70
  -5  -6  -6  384.11   33.66
   5   6   6  383.14   33.53
  -6  -6  -6   20.28    4.56
  -6   6  -6   11.65    6.12
  -7  -6  -6   47.28    6.93
  -7   6  -6   40.90    9.64
  -8  -6  -6   30.00    7.26
  -8   6  -6   38.85    9.30
  -9  -6  -6  123.57   15.06
  -9   6  -6  159.05   18.36
 -10  -6  -6   15.97    7.42
 -10   6  -6   11.72   10.00
 -11   6  -6   -2.28    9.67
 -11  -7   6    9.04    7.29
 -11   7   6   11.74    9.92
 -10  -7   6   44.01    8.42
 -10   7   6   37.68   11.59
  -9   7   6   17.19    8.40
  -8  -7   6    0.54    4.72
  -8   7   6   23.74    7.30
  -7  -7   6   -2.94    3.86
  -7   7   6   14.27    6.26
   7   7  -6    2.98    5.76
  -6  -7   6   80.24    9.84
  -6   7   6  117.35   12.04
   6   7  -6   98.69   11.62
  -5  -7   6   84.09    9.98
   5   7  -6  106.44    9.52
  -5   7   6  135.22   12.66
   5   7  -6  119.34   11.89
   4   7  -6   10.39    1.77
  -4   7   6    5.66    3.67
   3  -7  -6    5.20    3.83
  -3   7   6   12.88    3.55
   2  -7  -6  198.78   21.07
   2  -7  -6  252.69   20.62
  -2   7   6  223.43   21.11
  -2   7   6  227.72   20.56
   2   7  -6  250.11   21.63
   1  -7  -6  483.91   44.47
   1  -7  -6  509.44   43.99
  -1  -7   6  521.07   43.79
   1   7  -6  562.78   45.02
  -1   7   6  496.75   44.59
   1   7  -6  505.99   43.71
  -1   7   6  487.17   43.89
   0  -7   6    4.98    2.29
   0  -7  -6   -0.84    3.31
   0  -7  -6    3.28    1.78
   0   7  -6    1.25    3.85
   0   7   6    1.46    3.86
   0   7  -6    3.12    2.20
   0   7   6    1.00    1.92
   1  -7   6   23.26    3.87
   1   7   6   22.28    2.94
   1   7   6   27.41    5.00
  -1   7  -6   24.63    4.01
  -1   7  -6   29.08    5.42
   2  -7   6  148.01   14.07
   2   7   6  140.07   13.24
   2   7   6  155.42   14.92
   2   7   6  162.13   13.51
  -2   7  -6  152.62   14.28
  -3   7  -6  125.06   12.53
   3   7   6  124.26   12.85
   3   7   6  123.26   11.18
   3   7   6  125.64   11.36
  -4  -7  -6   45.74    5.81
   4   7   6   46.64    5.53
  -4   7  -6   59.57    7.52
  -5  -7  -6   -3.72    2.86
   5   7   6   -4.72    2.30
  -5   7  -6   -0.78    4.55
  -6  -7  -6    4.82    3.52
  -6   7  -6   13.83    6.01
   6   7   6    6.54    3.12
  -7  -7  -6   52.76    6.93
  -7   7  -6   37.79    9.44
  -8  -7  -6   10.18    5.34
  -8   7  -6   25.74    8.76
  -9  -7  -6   -2.58    4.90
  -9   7  -6   10.68    8.53
 -10  -7  -6   -4.90    6.67
 -10   7  -6    7.88    8.62
 -11  -7  -6   -3.36    6.65
 -11   7  -6   -5.94   13.48
 -11  -8   6   20.85    7.64
  11   8  -6    8.69   10.05
 -11   8   6   -8.96   13.58
 -10  -8   6    8.99    5.68
  10   8  -6    2.87    9.24
 -10   8   6    9.32    9.65
  -9  -8   6   29.15    6.64
   9   8  -6   40.46    9.97
  -9   8   6   53.95   10.76
  -8  -8   6   60.92    8.57
  -8   8   6   91.77   11.78
   8   8  -6   59.18   10.65
  -7  -8   6   -5.07    3.59
   7   8  -6    7.62    2.79
   7   8  -6    6.58    6.63
  -7   8   6   12.13    6.64
  -6  -8   6    0.74    3.01
  -6   8   6   10.57    5.62
   6   8  -6    7.30    2.35
   6   8  -6    7.19    5.96
   5   8  -6   21.76    5.62
  -5   8   6   22.82    5.42
   4   8  -6  133.49   14.05
  -4   8   6  132.00   13.44
  -3   8   6  106.66   11.83
   3   8  -6  139.74   13.41
   2  -8  -6   49.94    6.10
   2  -8  -6   40.51    6.85
  -2   8   6   50.16    5.92
  -2   8   6   53.10    7.15
   2   8  -6   75.45    8.68
  -1  -8   6  361.72   32.39
   1  -8  -6  379.28   32.69
   1  -8  -6  340.81   33.35
   1   8  -6  381.23   32.37
  -1   8   6  380.38   33.64
  -1   8   6  353.20   32.60
   1   8  -6  449.73   34.15
   0  -8   6   78.47    7.21
   0  -8  -6   64.94    6.94
   0  -8  -6   76.82    8.65
   0   8   6   72.10    7.16
   0   8  -6   61.69    7.13
   0   8  -6  104.80   10.24
   1  -8   6  293.68   23.24
  -1   8  -6  299.61   24.25
   1   8   6  222.33   22.33
  -1   8  -6  248.43   22.92
   1   8   6  253.15   23.78
   2  -8   6    4.48    2.83
   2   8   6    6.09    4.63
   2   8   6    4.94    1.78
   2   8   6    4.25    1.83
  -2   8  -6    3.24    3.20
  -2   8  -6   -0.02    3.97
  -3   8  -6  204.55   18.48
   3   8   6  197.45   17.22
   3   8   6  182.24   18.55
   3   8   6  193.96   17.02
  -4   8  -6   36.80    6.81
   4   8   6   38.16    4.61
  -5  -8  -6  313.95   27.44
   5   8   6  308.71   27.26
  -5   8  -6  314.02   29.13
  -6  -8  -6    5.22    3.21
   6   8   6   -0.11    2.55
  -6   8  -6    4.54    6.15
  -7  -8  -6   77.73    9.21
  -7   8  -6   79.58   11.94
  -8  -8  -6    3.15    4.57
  -8   8  -6    2.56   12.39
  -9  -8  -6   95.00   11.84
  -9   8  -6  107.24   15.13
 -10  -8  -6    5.14    5.96
 -10   8  -6   -2.71    8.97
 -11  -8  -6    3.75    6.99
 -11   8  -6   -0.27    9.70
 -11   9   6    4.85    9.59
  11   9  -6  -15.20   10.25
  10   9  -6    2.49   10.21
 -10   9   6    0.57    9.06
  -9  -9   6   75.10    9.75
   9   9  -6   90.98   13.72
  -9   9   6   81.63   13.26
  -8  -9   6   -3.21    3.84
   8   9  -6    8.08    3.56
   8   9  -6   10.99    7.93
  -7  -9   6   -2.81    3.13
   7   9  -6   -3.35    6.50
   7   9  -6    5.08    2.82
  -7   9   6   15.12    6.98
  -6   9   6    1.71    5.62
   6   9  -6    3.18    6.00
  -5   9   6  253.48   24.14
   5   9  -6  258.27   24.42
  -4   9   6   15.99    4.90
   4   9  -6   21.66    5.59
  -3   9   6    9.57    3.85
  -2   9   6    8.46    3.23
   2   9  -6    0.94    4.86
  -2   9   6    1.07    4.26
   1  -9  -6  299.77   25.49
  -1  -9   6  255.97   25.11
   1   9  -6  290.52   25.13
  -1   9   6  287.61   25.46
   1   9  -6  338.28   27.27
  -1   9   6  294.92   26.86
   0  -9   6    0.15    2.36
   0  -9  -6    2.77    1.96
   0   9  -6    5.38    2.28
   0   9  -6    3.42    4.86
   0   9   6    9.09    2.42
   1  -9   6    3.80    2.78
   1   9   6    4.43    2.01
  -1   9  -6    7.85    4.55
   1   9   6   -1.10    4.64
  -2   9  -6    5.90    4.15
   2   9   6    3.35    1.94
   2   9   6   11.98    1.87
   2   9   6    3.49    4.28
  -2   9  -6    3.23    3.25
   3   9   6  375.86   30.92
   3   9   6  312.63   32.11
  -3   9  -6  364.26   32.07
   3   9   6  364.18   30.75
   4   9   6    0.29    2.11
   4   9   6    6.27    5.14
  -4   9  -6   13.34    4.75
   4   9   6    1.33    2.09
   5   9   6    3.38    2.38
  -5   9  -6    9.68    5.65
   5   9   6   11.12    5.75
  -6  -9  -6   48.90    5.87
   6   9   6   39.94    5.42
  -6   9  -6   63.12    9.18
  -7  -9  -6   72.07    8.44
  -7   9  -6   75.24   11.88
  -8  -9  -6   13.69    4.97
  -8   9  -6   20.66    8.94
  -9   9  -6   13.54    9.35
 -10  -9  -6   44.68    7.94
 -10   9  -6   38.24   11.80
 -11   9  -6    2.79   10.14
  11  10  -6   -3.57   11.35
 -11  10   6   28.06   11.43
 -10  10   6   13.27   10.32
  10  10  -6    4.78   10.36
  -9 -10   6    6.67    4.20
  -9  10   6   14.11    8.95
   9  10  -6    4.08    9.16
  -8 -10   6   22.38    4.33
   8  10  -6   31.07    9.67
  -8  10   6   19.04    8.26
   7  10  -6   15.76    8.16
  -7  10   6   18.95    7.40
  -6  10   6   46.55    8.38
   6  10  -6   41.45    8.80
  -5  10   6   62.23    8.73
   5  10  -6   55.84    9.17
  -4  10   6   15.30    5.02
   4  10  -6   19.53    6.21
  -3  10   6    4.34    4.00
   3  10  -6   -1.89    4.80
   2  10  -6   99.51   13.14
  -2  10   6   91.12   11.52
  -2  10   6  111.99   10.51
   1 -10  -6   80.22    8.49
   1  10  -6   87.75    7.91
  -1  10   6   78.19   10.06
   1  10  -6   92.01   10.78
  -1  10   6   89.76    8.73
   0 -10   6    0.51    2.46
   0 -10  -6    2.59    2.13
   0  10  -6    7.25    4.82
   0  10   6    4.24    2.39
   0  10   6    3.08    4.35
   1 -10   6   -0.72    2.50
  -1  10  -6   -2.65    2.64
   1  10   6   -0.13    4.48
  -1  10  -6    2.63    4.78
   1  10   6    3.00    2.01
   2  10   6   64.26    8.73
  -2  10  -6   68.71    9.15
  -2  10  -6   65.12    8.02
   2  10   6   68.01    6.25
   2  10   6   61.45    6.37
   3  10   6   94.37   12.03
  -3  10  -6   92.11   10.48
  -4  10  -6   16.78    5.79
   4  10   6   19.09    6.52
  -5  10  -6   95.69   12.06
   5  10   6   92.27   11.88
  -6  10  -6   71.00   10.33
   6  10   6   66.39    9.93
   6  10   6   43.71    5.49
  -7 -10  -6   74.99    7.60
  -7  10  -6   92.32   12.28
   7  10   6   47.26    6.96
   7  10   6   81.73   10.89
  -8 -10  -6    4.38    3.75
  -8  10  -6    9.83    8.44
  -9 -10  -6   47.70    7.22
  -9  10  -6   49.40   11.08
 -10  10  -6   32.62   10.72
  10  11  -6    4.85   10.85
 -10  11   6   -5.28    9.02
  -9  11   6   62.21   12.32
   9  11  -6   69.26   13.49
   8  11  -6   11.50    9.65
  -8  11   6    6.33    8.22
  -7  11   6   19.46    7.56
   7  11  -6   13.84    8.55
  -6  11   6    5.51    6.30
   6  11  -6   10.11    7.40
   5  11  -6  295.83   28.17
  -5  11   6  285.66   27.15
   4  11  -6   38.02    7.84
  -4  11   6   36.26    6.60
   3  11  -6   50.03    8.20
  -3  11   6   43.17    7.64
  -3  11   6   48.43    6.83
   2  11  -6    4.36    5.43
  -2  11   6    7.68    3.64
  -2  11   6   -3.04    4.66
   1 -11  -6  231.16   21.95
   1  11  -6  274.36   24.06
  -1  11   6  258.72   22.25
  -1  11   6  236.76   23.69
   0 -11   6   41.63    4.71
   0  11   6   38.85    4.73
   0  11  -6   28.68    6.97
   0  11   6   37.93    7.02
   0  11  -6   32.00    4.56
   1 -11   6    0.13    3.05
  -1  11  -6    7.63    3.25
   1  11   6    1.04    2.19
  -1  11  -6   -0.87    4.78
  -2  11  -6   94.11   11.50
   2  11   6   93.65   11.46
  -2  11  -6   89.83   10.10
  -3  11  -6   68.58    8.96
   3  11   6   68.37    9.67
  -4  11  -6    2.69    5.14
   4  11   6    5.00    6.55
  -5  11  -6   35.96    7.63
   5  11   6   37.54    8.43
   6  11   6   62.61   10.60
  -6  11  -6   55.63    9.97
   7  11   6   18.01    9.08
  -7  11  -6   36.02    9.04
  -8  11  -6    7.03    8.41
   8  11   6    4.38    8.28
   9  11   6   30.53    9.69
  -9  11  -6   37.36   10.92
  10  11   6   52.59   12.21
 -10  11  -6   51.81   16.59
 -10  12   6   13.01   10.12
  -9  12   6   36.66   11.05
   9  12  -6   49.53   12.74
   8  12  -6   24.31   10.32
  -8  12   6   23.02    9.35
   7  12  -6   16.59    8.98
  -7  12   6    9.79   10.23
  -6  12   6   43.00    8.32
   6  12  -6   44.08    9.87
  -5  12   6  100.34   12.42
   5  12  -6  105.61   13.81
   4  12  -6   15.51    7.24
  -4  12   6   23.19    5.86
  -3  12   6   92.86   10.26
   3  12  -6   86.63   11.65
  -3  12   6   79.23   11.08
  -2  12   6  104.52   13.82
  -2  12   6  113.10   12.18
   2  12  -6  147.43   14.91
  -1  12   6   89.26   11.76
  -1  12   6   90.55    9.72
   1  12  -6  104.04   12.33
   0 -12  -6   20.92    3.14
   0 -12   6   15.70    3.64
   0  12  -6   15.68    3.43
   0  12   6   14.90    6.30
   0  12   6   17.14    3.52
   0  12  -6   21.01    6.68
   1 -12   6   -5.39    3.26
   1  12   6    4.30    5.80
  -1  12  -6    4.57    3.35
  -1  12  -6   -1.08    5.23
   1  12   6   -0.01    2.28
   2  12   6  161.24   16.71
  -2  12  -6  134.64   16.32
  -2  12  -6  152.57   14.76
  -3  12  -6   50.74    7.40
   3  12   6   42.61    8.73
  -4  12  -6   -1.86    4.89
   4  12   6   -3.73    6.46
  -5  12  -6   -0.43    5.64
   5  12   6   -3.53    7.30
   6  12   6  103.34   16.79
  -6  12  -6  124.89   14.69
   7  12   6    0.38    8.33
  -7  12  -6    7.14    7.69
  -8  12  -6    4.64    8.25
   8  12   6   -5.19    8.71
  -9  12  -6   18.09    8.97
   9  12   6   13.45   10.13
 -10  12  -6   12.38   10.61
  10  12   6   -1.27   10.31
  -9  13   6   30.57   11.12
   9  13  -6   41.55   12.95
   8  13  -6   36.68   11.44
  -8  13   6   31.67   10.00
   7  13  -6   38.67   11.14
  -7  13   6   41.13    9.51
  -6  13   6    6.40    7.27
   6  13  -6   12.94    9.06
   5  13  -6   17.13    8.10
  -5  13   6   14.53    6.58
   4  13  -6   98.74   12.97
  -4  13   6   89.84   11.57
  -3  13   6   39.74    8.01
   3  13  -6   35.62    8.38
  -3  13   6   39.65    6.67
  -2  13   6    6.99    4.41
   2  13  -6    9.39   10.59
  -2  13   6    1.50    6.06
  -1  13   6   31.40    5.25
   1  13  -6   41.89    8.34
  -1  13   6   27.71    7.59
   0 -13  -6   51.91    6.38
   0 -13   6   73.59    6.85
   0  13  -6   56.86    6.66
   0  13  -6   57.14    9.60
   0  13   6   60.73    7.09
   0  13   6   59.93    9.73
   1  13   6    8.49    6.62
  -1  13  -6   11.59    3.70
   1  13   6    4.74    2.92
  -1  13  -6    3.33    6.02
   1  13   6    5.32    2.47
  -2  13  -6   88.97   11.37
  -2  13  -6   75.63    9.63
   2  13   6   84.14   11.51
  -3  13  -6    2.81    5.42
   3  13   6   -7.98    6.56
   4  13   6   37.55    9.16
  -4  13  -6   39.63    7.54
  -5  13  -6    3.33    6.01
   5  13   6    2.20    7.77
   6  13   6   80.96   12.71
  -6  13  -6   76.35   11.59
  -7  13  -6    2.76    7.61
   7  13   6    4.13    9.18
   8  13   6    6.15    9.91
  -8  13  -6    8.79    8.43
  -9  13  -6   12.65   10.18
  -9  14   6   33.29   16.04
   9  14  -6   24.67   12.62
   8  14  -6   29.19   11.12
  -8  14   6   14.05    9.51
   7  14  -6   17.04   10.10
  -7  14   6    4.77    7.69
  -6  14   6    6.61    7.43
   6  14  -6   41.10   10.25
  -5  14   6   51.36    9.11
   5  14  -6   44.45   10.29
   4  14  -6   36.63    9.33
  -4  14   6   27.07    6.82
  -3  14   6    0.16    4.52
   3  14  -6    6.63    7.23
  -3  14   6    8.37    6.79
  -2  14   6   52.33    7.26
   2  14  -6   53.79    9.62
  -2  14   6   44.06    9.19
   1  14  -6    5.29    7.19
  -1  14   6    7.71    4.14
  -1  14   6   12.26    7.03
   0 -14   6   -0.77    3.31
   0 -14  -6    3.74    2.51
   0  14  -6   -2.43    6.41
   0  14   6   -1.72    6.43
   0  14  -6    4.16    2.84
   0  14   6    2.43    3.21
   1  14   6    2.07    6.75
   1  14   6   -2.98    2.63
  -1  14  -6   -1.59    3.44
  -1  14  -6    5.88    6.74
  -2  14  -6   95.17   10.59
   2  14   6   86.05   12.53
  -2  14  -6   93.92   12.85
  -3  14  -6    0.29    4.61
   3  14   6    1.56    7.01
  -4  14  -6    0.53    5.73
   4  14   6    8.26    8.35
  -5  14  -6    0.22    6.26
   5  14   6   22.84    9.23
  -6  14  -6  102.56   16.71
   6  14   6   99.39   15.38
   7  14   6    0.12    9.56
  -7  14  -6  -10.51    7.44
   8  14   6    9.93   10.28
  -8  14  -6   10.07    9.14
  -9  14  -6    3.40    8.96
   9  14   6    3.90   11.07
  -8  15   6   16.25    9.77
   8  15  -6   18.59   12.29
  -7  15   6   -0.85    8.15
   7  15  -6   20.60   10.89
  -6  15   6   47.91    9.70
   6  15  -6   32.01   11.24
  -5  15   6    7.43    7.06
   5  15  -6   30.69   10.14
  -4  15   6   40.66    7.94
   4  15  -6   44.85   10.26
  -3  15   6   49.69    8.02
  -3  15   6   42.54    9.46
  -2  15   6   99.45   13.28
  -2  15   6   94.06   10.99
   2  15  -6   96.56   13.50
   1  15  -6    5.35    7.49
  -1  15   6    0.38    4.22
  -1  15   6    4.19    7.42
   0 -15   6   45.75    5.44
   0 -15  -6   41.88    5.31
   0  15   6   40.05    5.93
   0  15  -6   51.70    9.88
   0  15  -6   47.19    5.55
   0  15   6   26.44    9.13
  -1  15  -6   42.34   10.06
   1  15   6   51.80   10.38
  -1  15  -6   60.35    7.02
  -2  15  -6   17.93    8.35
   2  15   6   26.90    8.54
  -2  15  -6   33.55    5.68
   3  15   6   10.69    8.58
  -3  15  -6    7.77    5.25
   4  15   6   14.74    9.05
  -4  15  -6    3.53    5.52
  -5  15  -6   77.09   11.57
   5  15   6   91.04   14.39
  -6  15  -6   16.41    8.18
   6  15   6   14.01    9.96
   7  15   6    3.30    9.86
  -7  15  -6   -9.68    6.76
   8  15   6    1.57   10.75
  -8  15  -6   21.32    9.13
   8  16  -6    4.60   12.29
  -8  16   6   17.44   10.50
  -7  16   6   -3.11    8.03
   7  16  -6   -5.55   10.12
  -6  16   6   -3.62    7.37
   6  16  -6    5.64    9.67
   5  16  -6   34.83   10.53
  -5  16   6    8.59    7.25
  -4  16   6   -1.14    5.88
   4  16  -6   -2.49    8.65
   3  16  -6    4.02    7.98
  -3  16   6   -5.81    5.37
  -3  16   6    4.19    7.77
   2  16  -6    5.13    7.86
  -2  16   6   -3.52    7.31
  -1  16   6   10.12    4.93
  -1  16   6   19.42    8.33
   1  16  -6   18.76    8.69
   0  16  -6   21.10    9.38
   0  16   6   47.53   10.18
   0  16   6   40.84    5.75
  -1  16  -6   26.00    4.87
  -1  16  -6   20.01    8.79
   1  16   6   18.38    9.01
  -2  16  -6    7.42    8.07
  -2  16  -6    6.39    4.48
   3  16   6   21.97    9.49
  -3  16  -6   19.30    5.88
   4  16   6   13.62    9.87
  -4  16  -6   25.85    6.61
  -5  16  -6   37.88    8.35
   5  16   6   23.19   10.72
   6  16   6    0.29    9.91
  -6  16  -6   -4.80    6.93
  -7  16  -6    9.00    8.14
   7  17  -6    2.04   11.49
  -7  17   6   -2.35    9.48
  -6  17   6   33.36    9.98
   6  17  -6   26.36   11.10
   5  17  -6   -7.82    9.02
   4  17  -6   19.48    9.84
  -4  17   6   10.85    7.04
   3  17  -6    3.34    8.60
  -3  17   6   -0.58    5.82
  -2  17   6   50.85    8.08
   2  17  -6   43.54   11.54
  -2  17   6   49.35   11.73
  -1  17   6   19.09    5.35
  -1  17   6   14.53    9.71
   1  17  -6    9.11    8.50
   0  17  -6   11.29    8.94
   0  17   6    4.48    3.88
   0  17   6    7.51    8.87
  -1  17  -6   21.59    4.58
   1  17   6   12.90    9.22
  -1  17  -6    4.02    8.76
  -2  17  -6   31.55   10.20
   2  17   6   36.67   10.31
  -2  17  -6   28.94    6.87
  -3  17  -6    5.32    5.41
   3  17   6   17.97   10.13
   4  17   6    0.36    9.66
  -4  17  -6    8.28    6.01
   5  17   6    7.12   10.67
  -6  17  -6    0.15    7.17
   6  17   6   19.70   11.74
  -7  17  -6    2.25    8.07
   7  17   6    9.69   12.20
  -6  18   6   -1.07    9.20
   6  18  -6   25.27   11.69
   5  18  -6   17.15   11.47
  -5  18   6   -2.09    8.07
  -4  18   6   20.75    8.37
   4  18  -6   28.58   11.23
   3  18  -6    5.00    9.15
  -3  18   6    1.02    6.51
   2  18  -6   17.95    9.69
  -2  18   6   16.06    9.30
  -2  18   6   14.28    6.54
   1  18  -6   14.62    9.69
  -1  18   6    1.96    4.90
  -1  18   6    1.20    8.84
   0  18   6   14.07    9.44
   0  18  -6   20.21    9.53
  -1  18  -6   15.07    9.44
  -1  18  -6   12.91    4.13
   1  18   6    3.79    9.48
  -2  18  -6   28.47    9.95
   2  18   6   13.98   10.46
   3  18   6    2.86    9.43
  -3  18  -6   10.94    5.98
   4  18   6   44.32   11.94
  -4  18  -6   33.07    8.01
  -5  18  -6   29.22    8.46
   5  18   6   45.68   13.47
   6  18   6   19.16   12.67
  -6  18  -6   20.40    8.57
  -5  19   6   -2.58    8.29
   5  19  -6  -11.88   10.03
  -4  19   6    2.22    8.19
   4  19  -6    7.49   11.01
  -3  19   6   26.36    8.02
   3  19  -6   42.63   12.27
  -2  19   6   29.25    7.04
   2  19  -6   25.79   11.06
  -2  19   6   23.21   10.06
   1  19  -6    2.15    9.57
  -1  19   6   -1.18    9.21
   0  19  -6   -0.12    9.38
   0  19   6   11.47    9.88
   1  19   6   13.38    9.97
  -1  19  -6    3.52    9.42
   2  19   6   53.73   12.85
  -2  19  -6   47.35   12.04
  -3  19  -6    3.12    5.69
   3  19   6    6.86   10.65
  -4  19  -6    3.40    6.92
   5  19   6   -7.52   10.82
  -5  19  -6   18.50    8.22
   3  20  -6   20.86   12.27
   2  20  -6    6.46   10.85
  -2  20   6    3.60    9.52
   1  20  -6   -2.03   12.21
  -1  20   6    5.32    9.61
   0  20   6    2.92    9.94
   1  20   6   21.74   11.05
   2  20   6   43.08   14.13
   3  20   6    4.19   11.30
 -12   0   7    6.49    9.45
 -11   0   7    5.47    8.95
 -10   0   7   26.39    9.67
  -9   0   7   10.18    7.27
  -8   0   7   18.46    6.64
  -5   0   7    8.69    3.90
  -4   0   7    9.27    3.71
  -3   0   7   -1.55    2.22
   3   0  -7   -0.34    1.77
   2   0  -7   45.35    4.51
   1   0  -7    0.09    0.90
  -1   0   7   -1.70    1.09
   0   0   7    2.09    1.25
   0   0   7    0.79    1.02
  -1   0  -7   -2.03    1.73
   1   0   7    6.92    1.94
   2   0   7   -1.14    1.73
  -2   0  -7    0.67    1.88
   3   0   7    2.47    2.34
  -3   0  -7   -2.21    2.41
   4   0   7   -4.46    2.82
  -4   0  -7   -3.25    3.25
  -5   0  -7   -2.71    3.35
  -6   0  -7    7.61    4.71
  -7   0  -7   -0.89    5.09
  -8   0  -7    6.51    5.96
  -9   0  -7   -0.31    6.22
 -10   0  -7   -2.40    7.24
 -11   0  -7   13.66    8.91
 -12   0  -7    7.93    9.50
 -12  -1   7   39.18   11.92
 -12   1   7   47.20   11.98
 -11  -1   7    6.59    9.82
 -11   1   7   21.11    9.74
 -10  -1   7   25.05    8.89
 -10   1   7   37.94   10.96
  -9  -1   7    1.15    6.95
  -9   1   7   28.14    8.25
  -8  -1   7  134.38   15.50
  -8   1   7  147.55   16.03
  -7  -1   7  519.10   47.18
  -7   1   7  545.11   47.44
  -6   1   7   24.04    5.40
  -5  -1   7   12.32    3.95
  -5   1   7   15.00    4.22
  -4  -1   7  132.83   11.84
   4  -1  -7  120.34   11.75
   4   1  -7  118.70   11.51
  -4   1   7  129.02   12.16
  -3  -1   7  103.82   10.27
   3   1  -7  124.48   10.20
  -3   1   7  106.54   10.34
  -2  -1   7   17.47    2.25
   2  -1  -7   14.21    2.38
   2   1  -7   17.33    2.11
   1  -1  -7    3.53    1.19
  -1  -1   7    3.07    1.32
  -1  -1   7    3.34    1.22
   1   1  -7    0.59    1.45
  -1   1   7    3.84    1.32
   1   1  -7    3.59    1.10
   0  -1   7  389.38   33.76
   0  -1   7  393.36   33.79
   0   1  -7  400.05   33.80
   0   1   7  383.44   33.69
   1  -1   7  578.60   51.75
  -1  -1  -7  617.43   51.71
  -1   1  -7  573.03   51.74
   1   1   7  635.05   51.75
   2  -1   7  112.79   10.63
   2   1   7  112.36   10.52
  -2   1  -7  119.78   10.75
   3  -1   7  162.52   13.95
  -3  -1  -7  128.84   13.72
  -3   1  -7  158.41   14.06
  -4  -1  -7  218.39   19.79
  -4   1  -7  217.20   20.01
   4   1   7  213.57   19.64
  -5  -1  -7  224.61   21.45
  -5   1  -7  242.40   21.77
  -6  -1  -7   52.83    8.09
  -6   1  -7   59.14    8.32
  -7  -1  -7   49.37    8.29
  -7   1  -7   58.49    9.06
  -8  -1  -7  148.61   15.76
  -8   1  -7  134.14   16.03
  -9  -1  -7   96.33   13.19
  -9   1  -7   98.10   13.67
 -10  -1  -7    0.82   12.34
 -10   1  -7   29.17    9.62
 -11  -1  -7   25.23    9.68
 -11   1  -7   36.39   10.47
 -12  -1  -7   84.48   13.06
 -12   1  -7   60.03   13.36
 -12  -2   7   18.06   10.05
 -12   2   7   24.22   10.85
 -11  -2   7  120.49   16.24
 -11   2   7   92.75   16.33
 -10  -2   7   40.75   10.25
 -10   2   7   61.15   11.63
  -9  -2   7   16.62    7.58
  -9   2   7   18.08    7.83
  -8  -2   7   36.60    7.45
  -8   2   7   24.55    7.52
  -7  -2   7  273.13   26.93
  -7   2   7  314.06   27.55
  -6  -2   7  188.66   18.23
  -6   2   7  193.10   18.52
  -5  -2   7   42.41    5.79
  -5   2   7   34.42    5.90
  -4  -2   7   16.05    3.59
  -4   2   7    6.73    3.50
   4   2  -7   13.51    3.03
   3  -2  -7  115.78   10.21
  -3   2   7  105.63   10.18
   3   2  -7  103.95    9.79
  -2  -2   7  567.92   49.31
   2   2  -7  582.99   49.31
  -2   2   7  515.37   49.40
   2   2  -7  634.19   49.55
  -1  -2   7  106.84    9.04
  -1  -2   7   97.67    9.33
   1  -2  -7  100.27    9.09
   1   2  -7   95.32    9.43
  -1   2   7  106.11    9.11
   0  -2   7  257.36   24.17
   0  -2  -7  298.33   23.99
   0   2   7  287.49   23.99
   0   2  -7  264.70   24.19
  -1  -2  -7   15.15    2.10
   1  -2   7   16.63    2.43
   1   2   7   10.10    2.16
  -1   2  -7   10.35    2.47
  -2  -2  -7   73.53    6.97
   2  -2   7   71.53    7.20
   2   2   7   70.35    6.95
  -2   2  -7   73.28    7.25
   3  -2   7   31.23    4.81
  -3  -2  -7   35.62    4.41
  -3   2  -7   25.59    4.77
   3   2   7   28.86    4.26
  -4  -2  -7   54.35    6.67
  -4   2  -7   64.30    7.56
   4   2   7   53.81    6.62
  -5  -2  -7   60.95    7.49
  -5   2  -7   55.71    8.05
  -6  -2  -7   32.98    6.03
  -6   2  -7   28.63    9.61
  -7  -2  -7    0.30    4.73
  -7   2  -7   11.32    5.87
  -8  -2  -7   -0.49    5.45
  -8   2  -7    0.12    6.15
  -9  -2  -7    9.30    6.78
  -9   2  -7   28.45    8.44
 -10  -2  -7   -1.23    6.90
 -10   2  -7   -0.47    7.41
 -11  -2  -7   19.19    8.47
 -11   2  -7   14.07    9.32
 -12  -2  -7   24.31   10.04
 -12  -3   7   34.76   11.64
 -12   3   7   58.79   13.26
 -11  -3   7   52.85   12.37
 -11   3   7   47.68   12.33
 -10  -3   7   27.14    8.11
 -10   3   7   21.04    9.23
  -9  -3   7    3.81    6.45
  -9   3   7    5.90    7.78
  -8  -3   7   81.59   10.86
  -8   3   7   81.09   11.45
  -7  -3   7   73.55    9.21
  -7   3   7   63.29    9.60
  -6  -3   7   25.12    5.09
  -5   3   7   14.58    4.59
  -4  -3   7  195.74   17.83
   4   3  -7  199.23   17.51
  -4   3   7  200.61   18.22
   3  -3  -7  381.91   33.60
  -3  -3   7  396.78   33.30
   3   3  -7  357.89   33.18
   3   3  -7  427.91   33.68
  -3   3   7  363.69   33.59
   2  -3  -7   76.52    7.82
   2  -3  -7   75.39    7.83
  -2   3   7   84.66    7.87
   2   3  -7   93.32    7.50
   1  -3  -7   96.01    8.31
  -1  -3   7   94.33    8.20
   1  -3  -7   97.37    8.30
  -1  -3   7   79.45    8.61
  -1  -3   7   91.57    8.26
  -1   3   7   91.86    8.28
   1   3  -7   82.92    8.92
  -1   3   7   91.81    8.27
   0  -3   7  411.70   34.37
   0  -3  -7  376.05   34.22
   0  -3   7  391.55   34.55
   0   3  -7  389.60   34.59
   0   3  -7  417.02   34.37
   0   3   7  395.04   34.22
   0   3   7  403.58   34.27
   1  -3   7  911.30   66.68
   1  -3   7  719.93   66.74
   1   3   7  732.77   66.36
   1   3   7  737.82   66.46
  -2  -3  -7   26.36    3.59
   2  -3   7   35.30    4.26
  -2   3  -7   36.65    4.39
   2   3   7   28.97    3.71
   3  -3   7  137.81   13.92
  -3  -3  -7  141.00   13.48
  -3   3  -7  147.26   14.15
   3   3   7  161.15   13.58
  -4  -3  -7  165.95   15.76
  -4   3  -7  171.30   16.39
   4   3   7  173.43   15.69
  -5  -3  -7  221.68   20.26
  -5   3  -7  217.55   20.87
  -6  -3  -7    1.35    4.03
  -6   3  -7   -1.09    4.89
  -7  -3  -7   37.50   10.66
  -7   3  -7   52.76    9.02
  -8  -3  -7  104.90   13.45
  -8   3  -7  140.08   15.37
  -9  -3  -7   68.85   10.98
  -9   3  -7   75.98   12.11
 -10  -3  -7    2.87    6.50
 -10   3  -7   -2.85    7.96
 -11  -3  -7   20.32    9.12
 -11   3  -7   23.91    9.27
 -12  -3  -7   24.23    9.12
 -12   3  -7   20.90   11.37
 -12  -4   7    9.97    9.66
 -11  -4   7  168.82   20.90
 -11   4   7  189.69   22.26
 -10  -4   7   27.30    8.65
 -10   4   7   38.63   10.73
  -9  -4   7    5.76    5.99
  -9   4   7   11.12    8.03
  -8  -4   7    9.75    6.81
  -8   4   7   18.09    7.08
  -7  -4   7  236.88   24.84
  -7   4   7  319.01   26.11
  -6  -4   7  155.46   16.04
  -6   4   7  199.53   18.68
  -5  -4   7    4.96    3.11
  -5   4   7    9.60    4.25
   5   4  -7    2.22    2.36
  -4  -4   7   23.07    3.50
   4   4  -7   12.06    2.48
  -4   4   7   13.23    3.91
   3  -4  -7  175.39   15.44
   3  -4  -7  144.44   15.19
  -3   4   7  166.55   15.27
   3   4  -7  173.79   14.57
  -2  -4   7  145.45   13.04
   2  -4  -7  157.23   13.54
  -2   4   7  138.12   13.39
   2   4  -7  157.97   13.96
   2   4  -7  148.55   13.03
  -1  -4   7    6.14    1.44
  -1  -4   7    6.45    2.33
   1  -4  -7    6.10    2.02
  -1  -4   7    6.14    1.57
   1  -4  -7    7.63    1.84
  -1   4   7    5.37    2.29
  -1   4   7    8.13    2.10
   1   4  -7    6.32    2.83
   0  -4   7   85.35    8.18
   0  -4  -7   87.98    7.99
   0   4   7   94.10    8.47
   0   4  -7   86.61    8.22
   0   4   7   91.10    8.07
   1  -4   7    1.90    2.49
   1   4   7    1.19    1.34
   1   4   7    1.29    1.59
  -1   4  -7    4.36    2.44
   2  -4   7  224.28   20.89
   2  -4   7  219.55   20.46
  -2  -4  -7  232.43   20.11
  -2   4  -7  238.49   20.62
   2   4   7  228.65   20.14
   3  -4   7   10.54    3.39
  -3  -4  -7   10.53    2.67
   3   4   7   11.03    2.82
  -3   4  -7    8.83    3.75
  -4  -4  -7    8.02    2.83
  -4   4  -7    7.47    3.89
   4   4   7    9.19    2.99
  -5  -4  -7   46.91    6.25
   5   4   7   48.03    6.27
  -5   4  -7   36.64    7.02
  -6  -4  -7   -1.10    3.91
  -6   4  -7   -8.83    4.77
  -7  -4  -7    5.68    4.59
  -7   4  -7    6.56    6.07
  -8  -4  -7    3.55    5.28
  -8   4  -7    2.24    6.55
  -9  -4  -7   45.60    8.99
 -10  -4  -7   10.81    7.11
 -10   4  -7   21.06    9.36
 -11  -4  -7   11.82    8.02
 -11   4  -7   10.31    8.95
 -12  -4  -7   13.53    8.96
 -12   4  -7    0.38    9.70
 -12  -5   7   32.32   10.26
 -12   5   7   46.17   13.06
 -11  -5   7   70.46   11.43
 -11   5   7   55.74   12.64
 -10  -5   7   19.17    8.00
 -10   5   7   22.12    9.72
  -9  -5   7   16.88    6.82
  -9   5   7   27.81    9.23
  -8  -5   7   67.93    9.72
  -8   5   7   77.61   11.37
  -7  -5   7   52.68    7.70
  -7   5   7   56.11    8.88
  -6  -5   7   22.87    4.43
   6   5  -7    9.31    3.00
  -5  -5   7   48.97    6.22
  -5   5   7   55.29    7.13
  -4  -5   7  245.16   23.50
   4  -5  -7  272.82   24.10
  -4   5   7  255.65   23.97
   4   5  -7  278.90   23.19
   4   5  -7  281.42   24.29
  -3  -5   7  383.91   34.91
   3  -5  -7  449.07   36.74
   3  -5  -7  423.72   35.63
  -3   5   7  345.98   35.30
   3   5  -7  427.32   35.84
   3   5  -7  419.54   34.85
  -2  -5   7   27.32    3.65
  -2  -5   7   51.57    5.47
   2  -5  -7   41.06    4.79
   2  -5  -7   25.04    4.52
  -2   5   7   30.91    4.56
  -2   5   7   39.31    4.35
   1  -5  -7   32.55    4.19
   1  -5  -7   38.14    5.03
  -1  -5   7   36.52    4.06
  -1   5   7   35.61    4.38
  -1   5   7   41.64    4.78
   1   5  -7   48.90    5.72
   0  -5   7  178.72   15.40
   0  -5  -7  167.97   15.17
   0   5  -7  162.18   15.33
   0   5   7  191.64   15.81
   0   5   7  169.50   15.17
   1  -5   7  176.88   14.17
   1  -5   7  148.75   14.76
   1   5   7  146.66   13.81
   1   5   7  134.74   14.26
  -1   5  -7  156.17   14.70
   1   5   7  143.93   13.65
  -1   5  -7  184.90   14.26
   2  -5   7   70.61    8.36
   2  -5   7   66.02    9.20
   2   5   7   82.00    7.68
  -2   5  -7   76.73    8.42
   2   5   7   88.37    7.47
  -3  -5  -7   51.69    5.82
  -3   5  -7   59.67    7.28
   3   5   7   53.79    5.85
  -4  -5  -7   95.70    9.71
  -4   5  -7  105.32   10.98
  -5  -5  -7   54.41    6.72
   5   5   7   53.62    6.44
  -5   5  -7   56.99    8.37
  -6  -5  -7   22.58    5.39
  -6   5  -7   26.10    7.04
  -7  -5  -7   48.63    7.79
  -7   5  -7   60.82    9.67
  -8  -5  -7   47.95    8.39
  -8   5  -7   57.94   10.55
  -9  -5  -7   18.03    6.76
  -9   5  -7   13.51    8.26
 -10  -5  -7   21.74    7.28
 -10   5  -7    9.82    9.35
 -11  -5  -7    7.30    8.27
 -11   5  -7    5.55    9.50
 -12  -6   7   17.32    8.78
 -12   6   7    2.17   10.23
 -11  -6   7   64.45   10.97
 -11   6   7   68.12   13.18
 -10  -6   7   23.94    7.96
 -10   6   7    5.72    9.09
  -9  -6   7    5.06    5.75
  -9   6   7   31.43    9.08
  -8  -6   7    0.31    5.09
  -8   6   7   26.51    7.87
  -7  -6   7   50.81    7.48
  -7   6   7   56.93    9.08
  -6  -6   7    7.76    3.91
  -6   6   7   12.02    5.04
   6   6  -7    6.71    2.82
  -5  -6   7   17.99    3.54
   5   6  -7   13.15    2.60
   5   6  -7   16.82    4.77
  -5   6   7   13.52    4.58
   4  -6  -7   35.47    5.98
   4   6  -7   43.33    6.24
   4   6  -7   34.08    4.04
  -4   6   7   56.33    6.16
  -3   6   7  114.08   11.18
  -2  -6   7   50.84    5.17
  -2  -6   7   49.70    5.28
   2  -6  -7   49.57    6.17
   2  -6  -7   51.58    6.86
  -2  -6   7   65.29    7.05
  -2   6   7   61.09    6.44
  -2   6   7   56.35    6.83
   2   6  -7   74.03    7.97
   1  -6  -7   32.44    3.94
  -1  -6   7   29.29    3.83
   1  -6  -7   33.38    4.71
  -1  -6   7   21.61    4.69
   1   6  -7   32.89    5.53
  -1   6   7   29.79    4.80
  -1   6   7   41.23    4.10
   0  -6  -7   39.41    5.26
   0   6   7   39.27    5.38
   0   6   7   38.07    4.61
   1  -6   7   87.21    8.47
   1  -6   7   81.10    9.40
   1   6   7   87.50    7.88
  -1   6  -7   78.56    8.33
   1   6   7   74.84    7.65
   1   6   7   83.93    9.06
  -1   6  -7   94.75    9.60
   2  -6   7   22.58    4.13
  -2   6  -7   22.68    4.34
   2   6   7   26.96    4.67
   2   6   7   24.73    3.08
   2   6   7   22.09    3.26
  -3   6  -7   66.74    7.87
   3   6   7   59.69    6.40
  -4  -6  -7   10.50    2.84
   4   6   7    5.76    2.54
  -4   6  -7    0.48    4.15
  -5  -6  -7    6.42    3.18
  -5   6  -7    4.82    5.09
   5   6   7    2.35    2.85
  -6  -6  -7    8.04    3.77
  -6   6  -7    2.01    5.70
  -7  -6  -7   62.87    8.15
  -7   6  -7   47.57    9.84
  -8  -6  -7   -0.22    4.87
  -8   6  -7   -4.88    6.72
  -9  -6  -7   -1.91    5.38
  -9   6  -7   11.14    8.44
 -10  -6  -7   -8.80    6.24
 -10   6  -7   -4.56    8.53
 -11  -6  -7    9.72    8.94
 -11   6  -7   16.47    9.86
 -11  -7   7   38.84    8.88
 -11   7   7   38.40   11.64
 -10  -7   7    6.59    6.27
 -10   7   7   14.60   10.16
  -9  -7   7   36.09    8.44
  -9   7   7   51.74   10.56
  -8  -7   7   31.33    6.97
  -8   7   7   57.47    9.34
  -7  -7   7   42.55    6.69
   7   7  -7   39.71    7.93
  -7   7   7   50.28    8.76
  -6  -7   7    8.90    3.76
   6   7  -7    9.27    2.72
   6   7  -7   -1.60    5.15
  -6   7   7   29.63    6.12
   5   7  -7   42.07    6.99
  -5   7   7   51.71    7.24
   5   7  -7   48.47    5.05
  -4  -7   7  292.46   27.22
   4   7  -7  291.40   28.34
   4   7  -7  332.99   27.09
  -4   7   7  338.40   28.23
   3  -7  -7    4.81    3.88
  -3   7   7   12.93    3.48
   3   7  -7    6.91    4.52
   2  -7  -7   92.11    9.32
  -2  -7   7   91.16    8.55
  -2  -7   7   97.51    8.43
   2  -7  -7   69.26   10.16
  -2   7   7   97.81   10.18
   2   7  -7  126.92   11.13
  -2   7   7   96.40    9.29
  -1  -7   7   14.42    2.43
   1  -7  -7    7.75    3.74
   1  -7  -7    6.60    2.66
   1   7  -7   16.98    4.82
  -1   7   7    4.03    3.84
  -1   7   7   15.13    2.84
   1   7  -7    7.87    2.07
   0  -7  -7  257.60   23.53
   0  -7  -7  264.89   24.19
   0  -7   7  288.04   23.84
   0   7  -7  312.57   25.21
   0   7   7  293.68   24.67
   0   7   7  262.50   23.53
   0   7  -7  238.13   23.67
   1  -7   7   24.81    3.88
  -1   7  -7   28.78    5.33
  -1   7  -7   26.21    4.02
   1   7   7   23.43    4.82
   1   7   7   26.42    3.17
   1   7   7   22.55    3.34
   2  -7   7  151.11   14.89
   2   7   7  177.37   15.72
   2   7   7  161.44   14.16
   2   7   7  161.11   14.35
  -2   7  -7  150.97   15.00
   3   7   7    2.40    2.05
  -3   7  -7    6.23    3.38
   3   7   7    0.76    2.07
  -4  -7  -7  329.38   29.71
   4   7   7  347.95   29.76
  -4   7  -7  344.00   31.01
  -5  -7  -7   20.15    3.77
  -5   7  -7   16.30    5.97
   5   7   7   17.45    3.50
  -6  -7  -7   79.12    9.04
  -6   7  -7   89.56   11.58
  -7  -7  -7   -3.31    3.68
  -7   7  -7    6.81    6.93
  -8   7  -7   98.02   14.20
  -9  -7  -7   22.20    6.03
  -9   7  -7    7.00    8.24
 -10  -7  -7   16.79    6.92
 -10   7  -7    5.16    8.22
 -11  -7  -7    3.30    7.26
 -11  -8   7    8.80    7.27
  11   8  -7    9.15   10.33
 -10  -8   7   45.94    7.96
 -10   8   7   52.66   11.82
  10   8  -7   47.06   11.61
  -9  -8   7    6.50    5.12
  -9   8   7   13.08    8.48
   9   8  -7   -3.31    8.02
  -8  -8   7    4.81    4.79
  -8   8   7   23.81    7.93
   8   8  -7    5.07    7.36
  -7  -8   7   -4.39    3.89
  -7   8   7    8.31    6.22
   7   8  -7   -5.96    6.34
   7   8  -7    2.03    2.52
  -6  -8   7   59.03    7.32
   6   8  -7   69.98    6.59
  -6   8   7   67.00    9.32
   6   8  -7   58.86    9.16
  -5  -8   7   18.55    3.69
   5   8  -7   26.63    6.32
  -5   8   7   28.00    5.76
   5   8  -7   29.14    3.18
  -4   8   7   34.86    5.63
   4   8  -7   25.54    5.98
  -3   8   7    4.18    3.38
   2  -8  -7   95.06   11.35
  -2   8   7  114.14   10.31
  -2   8   7  102.50   11.41
   2   8  -7  110.01   12.33
  -1  -8   7  184.54   15.60
   1  -8  -7  170.34   15.71
   1  -8  -7  161.24   16.74
   1   8  -7  194.61   17.61
   1   8  -7  179.52   15.46
  -1   8   7  167.93   15.80
  -1   8   7  170.90   17.05
   0  -8  -7   19.07    3.03
   0  -8   7   26.18    3.60
   0  -8  -7   16.07    4.38
   0   8  -7   27.34    5.60
   0   8   7   41.38    6.12
   0   8   7   22.98    3.24
   0   8  -7   20.47    3.31
   1  -8   7   75.09    7.04
   1   8   7   55.38    6.31
  -1   8  -7   82.07    9.27
   1   8   7   73.51    8.86
  -1   8  -7   62.41    7.07
   2  -8   7   45.10    6.14
  -2   8  -7   48.93    6.26
   2   8   7   48.91    7.10
  -2   8  -7   57.92    7.33
   2   8   7   41.55    4.90
   2   8   7   40.07    4.71
  -3   8  -7  191.37   18.17
   3   8   7  213.51   16.89
   3   8   7  161.14   18.22
   3   8   7  187.32   17.03
  -4   8  -7   57.82    8.55
   4   8   7   62.85    6.47
  -5  -8  -7  159.37   14.11
  -5   8  -7  160.58   16.29
   5   8   7  140.07   14.25
  -6  -8  -7    0.90    3.46
  -6   8  -7    1.75    5.78
   6   8   7   -1.68    2.72
  -7  -8  -7   68.32    8.57
  -7   8  -7   65.83   11.31
  -8  -8  -7   22.27    5.55
  -9  -8  -7   40.86    7.69
  -9   8  -7   50.84   11.24
 -10  -8  -7   -3.40    5.66
 -10   8  -7   -6.01    8.20
 -11  -8  -7   21.92    8.31
 -11   8  -7   24.13   11.48
 -11   9   7   16.82   10.54
  11   9  -7    1.83   11.96
 -10  -9   7    9.46    7.69
 -10   9   7    4.23    8.90
  10   9  -7   -3.50    9.59
  -9  -9   7   22.37    5.99
  -9   9   7   44.17   10.26
   9   9  -7   43.36   10.72
  -8  -9   7   16.22    5.21
  -8   9   7   28.70   11.31
   8   9  -7   21.21    8.89
   8   9  -7   34.77    5.56
  -7  -9   7   17.64    4.15
  -7   9   7   18.90    7.29
   7   9  -7   18.44    7.51
   6   9  -7   14.67    6.78
  -6   9   7   20.59    6.55
  -5   9   7   18.06    5.66
   4   9  -7  182.43   19.29
  -4   9   7  208.94   18.77
   3   9  -7   12.83    5.12
  -3   9   7   22.56    4.70
  -2   9   7  291.63   26.55
  -2   9   7  291.48   25.92
   2   9  -7  297.72   27.02
  -1  -9   7   -3.30    1.81
   1  -9  -7    5.53    2.51
   1   9  -7   -4.44    4.92
  -1   9   7    1.13    4.37
   1   9  -7    0.21    1.75
  -1   9   7    7.90    2.59
   0  -9  -7  328.90   32.32
   0  -9   7  425.67   32.57
   0   9  -7  448.27   34.35
   0   9   7  358.73   33.74
   0   9   7  336.65   32.33
   1  -9   7   17.18    3.42
   1   9   7   12.07    2.77
   1   9   7   20.22    5.61
  -1   9  -7   24.88    5.88
   2   9   7  248.57   24.22
  -2   9  -7  257.08   23.75
   2   9   7  274.46   22.99
  -2   9  -7  245.67   24.22
   2   9   7  273.05   22.78
   3   9   7    9.59    2.58
   3   9   7   13.41    2.41
   3   9   7   11.30    5.25
  -3   9  -7    8.60    4.30
   4   9   7  456.35   38.03
   4   9   7  460.77   37.89
   4   9   7  385.15   39.27
   5   9   7   26.38    4.03
  -5   9  -7   32.06    6.99
   5   9   7   26.14    6.82
  -6  -9  -7   90.13    8.55
  -6   9  -7   83.17   11.86
   6   9   7   69.86    7.98
  -7  -9  -7   16.39    4.55
  -7   9  -7   18.03    7.69
  -8  -9  -7  134.51   14.22
  -8   9  -7  152.64   18.36
  -9  -9  -7   22.29    6.38
  -9   9  -7   10.15    9.26
 -10  -9  -7   12.09    5.92
 -10   9  -7   14.15   10.01
 -11   9  -7    7.18    9.82
  11  10  -7    6.03   11.54
 -11  10   7   -2.11   10.55
  10  10  -7   52.26   12.75
 -10  10   7   51.27   12.21
  -9 -10   7   14.84    4.46
   9  10  -7   -0.23    8.94
  -9  10   7    5.49    8.69
  -8 -10   7    6.03    3.49
   8  10  -7    9.22    8.35
  -8  10   7   10.93    7.40
  -7  10   7   11.37    7.02
   7  10  -7    4.09    7.79
   6  10  -7  206.86   22.29
  -6  10   7  222.96   21.55
   5  10  -7   52.08    8.80
  -5  10   7   52.86    8.06
  -4  10   7   44.34    6.29
   4  10  -7   17.64    6.68
  -3  10   7    5.08    3.89
   3  10  -7    6.88    5.30
  -2  10   7  524.80   44.22
  -2  10   7  493.58   44.77
   2  10  -7  499.24   45.17
  -1 -10   7  106.59   10.54
   1 -10  -7  121.02   11.04
  -1  10   7  101.19   12.57
   1  10  -7  118.79   10.52
   1  10  -7  140.85   15.29
  -1  10   7  121.38   11.09
   0 -10   7   55.51    5.60
   0  10   7   50.56    7.36
   0  10   7   43.08    5.48
   0  10  -7   43.88    5.51
   0  10  -7   48.87    7.95
   1 -10   7   80.73    7.72
  -1  10  -7   66.53    7.90
   1  10   7   67.33    9.03
   2  10   7  263.94   21.84
   2  10   7  248.47   21.61
  -2  10  -7  258.50   22.80
  -2  10  -7  226.22   23.37
   2  10   7  235.45   23.44
  -3  10  -7   84.08   10.36
   3  10   7   96.11    8.48
   3  10   7   91.10    8.67
   3  10   7   91.25   11.68
   4  10   7   88.24   13.28
   4  10   7  120.58   10.25
  -4  10  -7  117.85   13.00
   4  10   7  111.52   10.38
   5  10   7  155.59   14.72
   5  10   7  181.29   14.77
   5  10   7  151.34   17.92
  -5  10  -7  158.00   17.54
   6  10   7   43.14    4.96
   6  10   7   27.68    8.17
  -6  10  -7   30.41    8.54
  -7 -10  -7   74.33    7.73
  -7  10  -7   80.83   11.70
   7  10   7   54.02    6.97
  -8 -10  -7   42.69    6.43
  -8  10  -7   48.62   10.76
  -9 -10  -7   91.89   10.44
  -9  10  -7   84.33   14.37
 -10  10  -7   -4.68    9.26
 -10  11   7    9.44   13.29
  10  11  -7   36.30   12.51
   9  11  -7   12.68   10.62
  -9  11   7   19.07    9.68
  -8  11   7    2.09    7.64
   8  11  -7   -1.53    9.13
  -7  11   7   33.75    8.99
   7  11  -7   50.21   10.34
   6  11  -7   22.13    7.95
  -6  11   7   20.21    7.10
  -5  11   7   25.04    6.43
   5  11  -7   29.29    7.75
  -4  11   7   13.67    5.26
   4  11  -7    0.73    5.57
   3  11  -7   28.57    7.28
  -3  11   7   31.71    6.61
  -3  11   7   33.79    5.93
  -2  11   7  158.10   14.43
  -2  11   7  142.24   15.45
   2  11  -7  141.29   16.05
  -1  11   7    2.75    4.83
   1  11  -7    0.47    5.39
  -1  11   7    4.13    3.19
   0 -11  -7   98.84    9.74
   0  11  -7  104.92   10.02
   0  11   7  108.57    9.95
   0  11  -7  108.07   12.95
   0  11   7   99.24   12.40
   1 -11   7   53.23    6.70
   1  11   7   55.28    6.31
   1  11   7   50.77   11.72
  -1  11  -7   52.91    6.58
  -1  11  -7   57.92    8.57
   2  11   7   55.01    5.32
  -2  11  -7   40.64    7.81
   2  11   7   48.24    5.39
   2  11   7   45.01    8.19
  -2  11  -7   52.40    7.20
   3  11   7   -0.27    5.83
  -3  11  -7    0.05    4.67
  -4  11  -7   85.99   10.46
   4  11   7   70.10   10.87
  -5  11  -7    0.94    5.73
   5  11   7    4.63    7.04
   6  11   7   22.98    8.28
  -6  11  -7   24.04    7.78
   7  11   7   -2.03    7.60
   8  11   7   17.66    8.73
  -8  11  -7   20.44    9.11
  -9  11  -7   -4.73    8.55
   9  11   7   12.12    8.99
  10  11   7   10.45    9.14
 -10  11  -7    3.16   10.05
 -10  12   7    9.68    9.98
  -9  12   7   16.32    9.76
   9  12  -7    3.27   10.57
   8  12  -7    5.47    9.66
  -8  12   7    4.79    8.21
   7  12  -7    2.57    8.56
  -7  12   7   10.31    7.57
  -6  12   7  206.51   20.91
   6  12  -7  200.34   22.15
  -5  12   7   49.18    7.92
   5  12  -7   41.52    9.46
   4  12  -7    2.94    6.84
  -4  12   7    5.27    5.13
  -3  12   7   -1.65    5.24
   3  12  -7    9.00    6.09
  -3  12   7    8.74    5.11
  -2  12   7  281.04   24.65
  -2  12   7  256.43   25.83
   2  12  -7  273.53   26.18
  -1  12   7   78.99    9.22
  -1  12   7   97.59   11.55
   1  12  -7   99.72   12.53
   0 -12  -7   39.67    4.86
   0 -12   7   51.58    5.35
   0  12   7   39.77    5.27
   0  12  -7   37.25    7.76
   0  12   7   32.36    7.65
   0  12  -7   39.31    5.16
   1  12   7   92.11    9.69
  -1  12  -7  105.58   10.56
   1  12   7  106.36    9.76
  -1  12  -7  118.43   13.47
   1  12   7   96.79   13.04
  -2  12  -7  174.03   15.79
  -2  12  -7  151.94   17.53
   2  12   7  152.75   17.33
  -3  12  -7   56.64    8.12
   3  12   7   58.20    9.66
   4  12   7    1.17    6.56
  -4  12  -7   -9.33    4.49
   5  12   7   69.68   11.20
  -5  12  -7   53.66    9.72
  -6  12  -7   18.95    7.35
   7  12   7   14.18    8.83
  -7  12  -7   14.01    8.06
   8  12   7    3.16    9.05
  -8  12  -7    2.93    8.59
   9  12   7   90.31   14.96
  -9  12  -7   98.83   15.50
 -10  12  -7    5.96   10.36
  10  12   7   -4.34    9.97
  -9  13   7   11.65    9.76
   9  13  -7   12.63   11.96
   8  13  -7    3.37   10.03
  -8  13   7    6.08    8.67
  -7  13   7   53.88    9.49
   7  13  -7   22.94   10.61
   6  13  -7   22.85    9.25
  -6  13   7   18.67    7.35
   5  13  -7   24.68    8.59
  -5  13   7   17.67    6.61
   4  13  -7   13.21    7.62
  -4  13   7    9.68    5.65
  -3  13   7   38.21    6.82
   3  13  -7   46.90    8.90
  -3  13   7   42.26    8.10
   2  13  -7    8.78    6.60
  -2  13   7    6.36    6.32
  -2  13   7    0.05    4.03
  -1  13   7   27.34    4.89
  -1  13   7   28.98    7.53
   1  13  -7   26.61    8.01
   0 -13  -7   12.43    2.77
   0 -13   7   -3.21    4.05
   0  13   7    4.93    3.32
   0  13  -7    9.15    2.91
   0  13   7    8.95    6.46
   0  13  -7    5.38    6.23
  -1  13  -7  179.40   16.62
   1  13   7  169.03   15.98
   1  13   7  176.49   15.89
  -1  13  -7  181.26   19.17
   1  13   7  182.38   18.98
   2  13   7   13.98    7.01
  -2  13  -7   18.90    7.05
  -2  13  -7   11.40    4.88
  -3  13  -7   20.46    5.58
   3  13   7   23.29    8.20
   4  13   7   21.72    8.32
  -4  13  -7   30.26    6.82
  -5  13  -7   96.74   12.51
   5  13   7   84.29   13.14
   6  13   7    1.70    8.43
  -6  13  -7    8.53    7.19
  -7  13  -7    6.88    7.40
   7  13   7    2.73    9.24
   8  13   7   -9.17    9.32
  -8  13  -7    3.14    8.56
  -9  13  -7   16.07    9.80
   9  13   7    7.66   11.02
   9  14  -7    9.74   12.85
  -8  14   7    2.84    8.83
   8  14  -7   16.53   11.29
  -7  14   7    8.07    8.25
   7  14  -7   12.92   10.37
   6  14  -7   56.24   11.23
  -6  14   7   36.58    9.66
  -5  14   7   27.85    7.91
   5  14  -7   55.12   10.49
   4  14  -7    7.48    7.64
  -4  14   7   -0.14    5.46
  -3  14   7   43.42    7.47
   3  14  -7   50.51    9.61
  -3  14   7   52.09    9.35
  -2  14   7   56.09    7.74
  -2  14   7   55.57    9.56
   2  14  -7   55.05    9.91
  -1  14   7   17.09    4.74
  -1  14   7   13.71    7.50
   1  14  -7   23.90    8.06
   0 -14  -7    6.48    2.66
   0  14   7   -3.27    6.52
   0  14  -7    5.74    6.60
   0  14   7   -4.44    3.25
   0  14  -7    4.03    2.96
  -1  14  -7   50.14    5.99
   1  14   7   46.78    6.58
  -1  14  -7   40.54    8.76
   1  14   7   28.76    8.43
   1  14   7   31.07    4.56
  -2  14  -7   19.77    5.29
   2  14   7   11.99    7.79
  -2  14  -7   14.90    7.64
  -3  14  -7   11.74    5.35
   3  14   7   23.97    8.28
   4  14   7    6.67    8.47
  -4  14  -7   21.66    6.39
  -5  14  -7   44.70    8.83
   5  14   7   35.90   10.51
   6  14   7   -1.46    9.21
   7  14   7   11.43   10.12
  -7  14  -7   -0.35    7.95
   8  14   7    8.44   10.50
  -8  14  -7   -3.44    8.66
  -9  14  -7   25.53   10.22
   9  14   7    5.29   11.35
   8  15  -7    2.44   12.26
  -8  15   7    5.55    8.77
  -7  15   7   -0.05    7.90
   7  15  -7    1.04   10.08
   6  15  -7    2.21    9.57
  -6  15   7   -1.49    7.20
  -5  15   7   19.43    7.41
   5  15  -7   29.09   10.28
  -4  15   7    5.61    6.00
   4  15  -7   13.08    8.69
  -3  15   7   34.72    8.50
  -3  15   7   28.37    6.77
  -2  15   7    7.30    7.80
   2  15  -7   32.81    8.86
  -2  15   7   18.68    5.50
  -1  15   7   24.60    8.37
   1  15  -7   32.90    9.17
  -1  15   7   29.42    5.58
   0 -15   7   86.58   10.72
   0 -15  -7   81.56    8.70
   0  15   7  102.00   13.15
   0  15  -7   94.75    8.98
   0  15   7   91.39    9.61
   0  15  -7   81.00   12.67
  -1  15  -7   77.06    8.74
   1  15   7   76.91   11.72
  -1  15  -7   69.71   11.60
   2  15   7   -1.05    7.41
  -2  15  -7    1.98    4.16
  -2  15  -7   -6.93    6.93
   3  15   7   31.88    9.86
  -3  15  -7   43.35    7.35
  -4  15  -7  106.81   12.89
   4  15   7   98.90   14.82
   5  15   7   76.78   13.75
  -5  15  -7   71.05   10.99
  -6  15  -7   11.65    7.19
   6  15   7    5.44    9.51
   7  15   7    9.71   10.61
  -7  15  -7   12.37    8.27
  -8  15  -7   11.16    8.82
   8  15   7   -3.66   10.58
   8  16  -7    3.82   11.46
  -8  16   7   25.08   10.70
  -7  16   7   15.11    9.33
   7  16  -7    7.01   10.78
  -6  16   7   -2.12    7.20
   6  16  -7   -3.88    9.16
   5  16  -7   32.26   10.09
  -5  16   7   11.25    7.88
  -4  16   7    0.22    6.03
   4  16  -7   -2.07    8.67
  -3  16   7   29.49    8.93
  -3  16   7   19.00    6.49
   3  16  -7   25.97    9.50
   2  16  -7   -5.48    8.16
  -2  16   7   -5.67    7.22
  -2  16   7   -5.85    4.88
   1  16  -7    5.27    8.04
  -1  16   7   -2.91    4.21
  -1  16   7    3.68    7.97
   0  16  -7   16.93    8.72
   0  16   7   10.80    4.26
   0  16   7   18.01    8.93
  -1  16  -7   18.32    8.57
  -1  16  -7    9.25    4.15
   1  16   7    4.00    8.20
  -2  16  -7   -1.32    4.43
  -2  16  -7  -10.94    7.13
  -3  16  -7   -2.56    4.91
   3  16   7    9.65    9.49
  -4  16  -7   29.47    6.95
   4  16   7   10.22   10.01
   5  16   7   10.56    9.82
  -5  16  -7    2.48    6.63
  -6  16  -7  -10.97    6.86
   6  16   7   21.99   10.91
  -7  16  -7   -1.51    7.16
  -7  17   7   -5.03    9.47
   7  17  -7    5.82   11.60
   6  17  -7    6.28    9.59
  -6  17   7   -6.42    8.01
  -5  17   7  -15.94    6.92
   5  17  -7   -3.06    9.50
   4  17  -7    8.09    9.40
  -4  17   7    3.53    6.76
   3  17  -7    6.69    9.44
  -3  17   7   -6.38    5.52
   2  17  -7    7.13    8.46
  -2  17   7   -5.85    5.14
  -2  17   7   10.67   10.63
  -1  17   7   36.06    6.62
   1  17  -7   29.89    9.64
  -1  17   7   32.54   15.08
   0  17   7   70.73   12.42
   0  17  -7   47.52   11.40
   0  17   7   61.31    7.44
  -1  17  -7    9.26    3.77
  -1  17  -7  -11.55    7.90
   1  17   7    2.11    8.97
  -2  17  -7    7.25    8.44
   2  17   7    0.17    9.05
   3  17   7   16.58    9.97
  -3  17  -7   39.23    7.07
   4  17   7   75.68   14.20
  -4  17  -7   75.86   10.84
   5  17   7   -4.05   10.02
  -5  17  -7    3.48    7.01
  -6  17  -7   -1.50    7.10
   6  17   7    8.78   11.77
   7  17   7   10.95   12.00
  -7  17  -7    6.60    7.99
  -6  18   7   12.10    9.45
   6  18  -7    4.16   11.20
  -5  18   7    2.79    8.14
   5  18  -7   -9.92   11.71
  -4  18   7   -1.27    7.31
   4  18  -7   -2.08    9.51
  -3  18   7   23.29    7.44
   3  18  -7   26.33   11.02
  -2  18   7   30.88   10.24
   2  18  -7    0.98    9.36
  -2  18   7   13.49    6.66
  -1  18   7   -8.17    8.27
   1  18  -7    3.29    9.06
  -1  18   7   -3.78    5.06
   0  18   7   20.99    9.81
   0  18  -7   17.10    9.67
   1  18   7    6.23    9.92
  -1  18  -7   21.12   10.08
  -1  18  -7   26.48    4.88
  -2  18  -7    0.15    8.86
   2  18   7   11.33   10.39
  -2  18  -7   21.33    7.26
  -3  18  -7    3.41    5.68
   3  18   7    0.86    9.53
   4  18   7    5.85   10.33
  -4  18  -7    6.55    6.34
  -5  18  -7    9.80    7.27
   5  18   7   -6.00   11.08
  -6  18  -7   -3.60    7.49
   6  18   7  -15.15   10.53
   5  19  -7  -25.45    9.55
  -5  19   7   -5.73    8.39
   4  19  -7    0.55    9.71
  -4  19   7    3.52    8.85
  -3  19   7   44.66    9.76
   3  19  -7   59.84   13.01
   2  19  -7   10.45    9.34
  -2  19   7    4.10    6.40
  -2  19   7    4.36    9.80
   1  19  -7   11.27   10.17
  -1  19   7   -1.27    9.78
   0  19  -7   29.45   10.72
   0  19   7   19.91   10.26
   1  19   7   41.57   12.09
  -1  19  -7   58.07   12.29
  -2  19  -7   26.29   10.57
   2  19   7    3.65    9.98
   3  19   7   35.24   12.29
  -3  19  -7   45.62    8.58
  -4  19  -7   19.74    8.26
   3  20  -7    7.59   10.58
   2  20  -7    1.37   10.29
  -2  20   7   -8.19    9.36
  -1  20   7   -3.22   10.28
   1  20  -7   -7.45   10.13
   0  20  -7   11.34   13.07
   0  20   7    7.54   10.09
   1  20   7    3.38   10.98
  -1  20  -7    4.91    9.81
   2  20   7   25.41   14.85
   3  20   7   -2.93   10.70
 -12   0   8   32.10   10.59
 -11   0   8    4.75    8.53
 -10   0   8   17.73    8.61
  -9   0   8   67.25   10.93
  -8   0   8  405.33   37.08
  -7   0   8   28.13    6.38
  -6   0   8   18.55    5.09
  -5   0   8  111.77   11.28
   4   0  -8  517.86   40.36
  -4   0   8  410.89   40.35
   3   0  -8   35.69    4.39
   2   0  -8    4.22    1.38
  -1   0   8  316.92   26.35
   1   0  -8  292.93   26.31
   0   0   8 9999.00  853.22
  -1   0  -8    3.29    1.64
   1   0   8    1.60    1.38
  -2   0  -8    7.21    2.10
   2   0   8    2.79    1.82
  -3   0  -8  685.52   58.87
   3   0   8  672.97   58.78
  -4   0  -8 2003.16  171.94
  -5   0  -8  131.11   13.15
  -6   0  -8   11.18    5.08
  -7   0  -8  408.87   37.30
  -8   0  -8  259.48   25.31
  -9   0  -8   74.88   11.54
 -10   0  -8    4.23    7.21
 -11   0  -8  131.87   17.84
 -12   0  -8   45.89   12.55
 -12  -1   8   13.57   10.90
 -12   1   8   19.05   10.70
 -11  -1   8   17.67    9.96
 -11   1   8   20.62   10.69
 -10  -1   8   22.17    8.63
  -9  -1   8    0.63    7.05
  -9   1   8   19.65    7.52
  -8  -1   8   28.13    7.38
  -8   1   8   30.86    7.77
  -6  -1   8   29.90    5.56
  -6   1   8   30.75    6.11
  -5  -1   8    8.72    3.71
  -5   1   8    6.42    3.86
   4  -1  -8    1.07    2.75
   4   1  -8    3.71    2.57
   3  -1  -8   -0.87    2.10
  -3  -1   8    1.50    2.27
  -3   1   8    6.62    2.44
   3   1  -8    2.20    1.94
   2  -1  -8   13.92    2.24
  -2  -1   8   13.18    2.05
   2   1  -8   12.23    2.18
   2   1  -8   17.60    2.05
  -2   1   8    9.38    2.11
  -1  -1   8   22.00    3.00
   1  -1  -8   25.37    2.74
  -1  -1   8   25.97    2.79
   1   1  -8   24.08    3.15
   1   1  -8   27.64    2.75
  -1   1   8   24.07    2.84
   0  -1   8 1708.40  145.54
   0  -1   8 1704.39  145.48
   0   1   8 1693.51  145.45
   0   1  -8 1723.30  145.55
   0   1   8 1677.87  145.54
  -1  -1  -8   50.43    5.29
   1  -1   8   60.27    5.39
  -1   1  -8   41.16    5.29
   1   1   8   54.33    5.31
   2  -1   8   21.29    3.28
  -2  -1  -8   17.72    2.99
  -2   1  -8   22.66    3.39
   2   1   8   21.99    3.08
   3  -1   8   34.91    4.95
  -3  -1  -8   33.78    4.82
   3   1   8   31.49    4.72
  -3   1  -8   45.54    5.32
  -4  -1  -8   51.88    6.80
   4   1   8   51.60    6.50
  -4   1  -8   51.39    6.89
  -5  -1  -8    3.69    3.65
  -5   1  -8    0.56    3.79
  -6  -1  -8   13.88    4.72
  -7  -1  -8   -7.60    4.55
  -7   1  -8    0.23    5.25
  -8  -1  -8   16.08    6.39
  -8   1  -8   22.22    7.47
  -9  -1  -8    2.56    6.39
  -9   1  -8    6.34    6.98
 -10  -1  -8    2.92    9.13
 -10   1  -8   15.12    8.36
 -11  -1  -8    8.20    8.98
 -11   1  -8   14.26    8.79
 -12  -1  -8   24.99   10.88
 -12   1  -8    5.37    9.64
 -12  -2   8   41.71   11.05
 -12   2   8   16.44   10.67
 -11  -2   8   30.77    9.80
 -11   2   8   10.62   10.76
 -10  -2   8   26.88    8.65
 -10   2   8   14.51    8.78
  -9  -2   8   57.38    9.83
  -9   2   8   55.70   10.43
  -8  -2   8  185.46   18.52
  -8   2   8  172.12   18.92
  -7  -2   8   20.08    5.58
  -6  -2   8   26.93    5.44
  -6   2   8   26.99    5.76
  -5  -2   8  124.83   12.12
  -5   2   8  125.11   12.40
   5   2  -8  119.18   11.77
  -4  -2   8  651.64   56.29
   4   2  -8  692.42   56.20
  -4   2   8  610.90   56.40
   3  -2  -8    4.72    2.65
   3   2  -8    9.49    2.04
  -3   2   8    8.92    2.99
  -2  -2   8   43.14    3.81
   2  -2  -8   33.64    4.02
   2   2  -8   32.62    3.54
  -2   2   8   28.43    3.97
  -1  -2   8  449.60   36.84
   1  -2  -8  405.53   36.86
  -1  -2   8  418.07   36.99
  -1   2   8  446.17   36.89
   1   2  -8  420.25   37.07
   0  -2   8 4103.68  346.75
   0  -2   8 4129.99  346.71
   0  -2  -8 4011.18  346.60
   0   2   8 3939.32  346.60
   0   2  -8 4144.89  346.73
   0   2  -8 4032.52  346.74
   1  -2   8    2.47    1.68
  -1  -2  -8    1.90    1.41
   1   2   8    0.23    1.45
   2  -2   8    1.93    2.00
  -2  -2  -8    1.86    1.76
  -2   2  -8    0.69    2.04
   2   2   8    4.67    1.88
  -3  -2  -8  584.60   50.21
   3  -2   8  568.03   50.36
  -3   2  -8  584.68   50.48
  -4  -2  -8  646.11   56.43
   4   2   8  658.75   56.37
  -4   2  -8  642.75   56.75
  -5  -2  -8    8.04    3.69
  -5   2  -8    5.26    4.21
  -6  -2  -8   16.08    5.03
  -6   2  -8   22.32    5.84
  -7  -2  -8  223.31   21.02
  -7   2  -8  209.13   21.38
  -8  -2  -8  214.85   21.05
  -8   2  -8  209.24   21.92
  -9  -2  -8    8.61    6.59
  -9   2  -8   12.75    7.54
 -10  -2  -8    6.71    7.77
 -10   2  -8   10.32    7.62
 -11  -2  -8   97.61   13.88
 -11   2  -8   81.44   14.60
 -12  -2  -8   26.43   10.00
 -12  -3   8   11.13    9.64
 -12   3   8   24.01   12.01
 -11  -3   8   80.05   13.56
 -11   3   8  105.95   15.19
 -10  -3   8    7.75    7.40
 -10   3   8   16.92    9.27
  -9  -3   8    8.45    6.82
  -9   3   8   21.19    8.51
  -8  -3   8   17.94    6.46
  -8   3   8   17.21    7.08
  -7  -3   8  191.60   18.58
  -7   3   8  189.88   19.07
  -6  -3   8   33.52    5.71
  -5  -3   8    6.08    3.58
  -5   3   8    5.43    3.86
   5   3  -8    1.25    2.38
  -4  -3   8   30.92   19.37
  -4   3   8    8.49   26.98
   3  -3  -8   14.50    3.89
   3   3  -8   31.40    3.22
   2  -3  -8   57.11    5.78
  -2  -3   8   52.14    5.44
  -2   3   8   59.39    5.84
   2   3  -8   56.71    5.36
   2   3  -8   66.68    6.48
  -1  -3   8   12.63    2.33
  -1  -3   8    9.74    1.72
  -1  -3   8    8.64    1.77
   1  -3  -8    9.21    1.83
   1  -3  -8    8.12    1.63
  -1   3   8    8.64    2.02
   1   3  -8   11.61    2.65
  -1   3   8    6.34    1.70
   0  -3   8  753.98   71.62
   0  -3   8  952.36   71.58
   0  -3  -8  773.15   71.37
   0   3   8  844.72   71.37
   0   3   8  873.52   71.42
   0   3  -8  793.42   71.69
   0   3  -8  842.40   71.53
   1  -3   8   37.79    3.89
   1  -3   8   32.00    4.40
  -1   3  -8   34.19    3.94
   1   3   8   26.09    3.47
   1   3   8   27.22    3.62
  -2  -3  -8   43.92    5.08
   2  -3   8   47.42    5.43
   2   3   8   45.43    5.10
  -2   3  -8   44.44    5.63
   3  -3   8  113.64   11.86
  -3  -3  -8  124.23   11.42
   3   3   8  129.51   11.53
  -3   3  -8  116.30   11.95
  -4  -3  -8  225.59   20.50
   4   3   8  226.54   20.41
  -4   3  -8  226.61   21.04
  -5  -3  -8   42.92    6.07
  -5   3  -8   42.35    6.92
  -6  -3  -8    0.03    3.99
  -6   3  -8    2.04    4.81
  -7  -3  -8    6.98    5.22
  -7   3  -8   -4.41    5.22
  -8  -3  -8  101.97   12.20
  -8   3  -8  100.43   13.75
  -9  -3  -8   56.77   10.00
  -9   3  -8   53.36   10.93
 -10  -3  -8    0.71    6.98
 -10   3  -8   -4.08    7.45
 -11  -3  -8    9.28    8.02
 -11   3  -8   31.63   10.64
 -12  -3  -8   35.50   10.35
 -12   3  -8    3.01   10.06
 -12  -4   8   30.94   10.52
 -11  -4   8   32.87   10.11
 -11   4   8   51.55   12.10
 -10  -4   8    8.19    7.80
 -10   4   8   25.62   10.07
  -9  -4   8   27.06    7.80
  -9   4   8   25.71    9.04
  -8  -4   8  109.43   12.62
  -8   4   8  104.56   13.60
  -6  -4   8   55.17    7.13
  -6   4   8   45.30    7.75
  -5  -4   8   86.07    8.77
  -5   4   8   80.74    9.46
   5   4  -8   79.29    8.03
  -4  -4   8  430.11   41.31
  -4   4   8  498.83   41.76
   4   4  -8  518.39   41.87
   4   4  -8  471.28   41.19
   3  -4  -8  101.98    9.47
  -3  -4   8  114.49    8.72
   3  -4  -8  102.35    9.38
  -3   4   8   83.82    9.27
   3   4  -8   72.34    8.33
   3   4  -8   91.14    9.65
   2  -4  -8   56.49    6.29
  -2  -4   8   65.15    5.82
   2  -4  -8   48.36    6.41
  -2  -4   8   66.22    6.68
   2   4  -8   62.66    5.66
   2   4  -8   60.47    7.34
  -2   4   8   60.50    6.31
  -1  -4   8  149.75   14.29
  -1  -4   8  152.34   13.75
   1  -4  -8  157.58   13.89
   1  -4  -8  157.81   13.80
  -1  -4   8  158.05   13.67
   1   4  -8  147.98   14.58
  -1   4   8  160.17   13.93
  -1   4   8  156.63   13.80
   0  -4   8   16.37    3.33
   0  -4  -8   19.47    2.34
   0  -4   8   11.95    2.51
   0   4  -8   18.78    2.61
   0   4   8   13.74    2.29
   0   4   8   18.97    3.38
   0   4  -8   16.22    3.39
   1  -4   8  108.02    8.66
   1  -4   8   88.78    9.28
   1   4   8   83.59    8.16
   1   4   8   80.39    8.33
   2  -4   8   81.66    9.36
   2  -4   8   77.65    8.44
  -2   4  -8   83.57    8.59
   2   4   8   83.17    7.96
  -3  -4  -8  144.53   13.07
  -3   4  -8  135.50   13.63
   3   4   8  141.39   13.02
  -4  -4  -8  120.48   11.54
  -4   4  -8  127.38   12.44
   4   4   8  116.04   11.49
  -5  -4  -8   95.05    9.91
  -5   4  -8   91.92   10.72
  -6  -4  -8    7.88    4.40
  -6   4  -8    2.48    5.01
  -7  -4  -8   92.22   11.66
  -7   4  -8  106.88   13.14
  -8  -4  -8   27.13    6.87
  -8   4  -8   30.53    8.14
  -9  -4  -8   16.02    6.84
  -9   4  -8   32.12   11.47
 -10  -4  -8    3.57    6.82
 -10   4  -8   -5.54    8.47
 -11  -4  -8   25.46    8.91
 -11   4  -8   23.34   10.14
 -12  -4  -8   23.93    8.64
 -12   4  -8   -4.82    9.16
 -12  -5   8   14.68    9.28
 -12   5   8   -2.21   10.67
 -11  -5   8   79.55   12.73
 -11   5   8   77.88   13.89
 -10  -5   8    2.94    6.82
 -10   5   8   13.61    9.31
  -9  -5   8   27.95    7.61
  -9   5   8   37.48   10.83
  -8  -5   8    5.09    5.51
  -8   5   8    9.46    7.02
  -7  -5   8   70.62    9.19
  -7   5   8   80.30   10.34
  -6  -5   8   23.46    4.83
  -6   5   8   25.03    6.01
  -5  -5   8   99.83   10.14
   5   5  -8   97.57    9.42
  -5   5   8  118.66   11.23
   5   5  -8   92.08   10.66
  -4   5   8   19.35    4.06
   3  -5  -8  130.06   12.94
   3   5  -8  155.45   13.48
   3   5  -8  127.45   11.89
  -2  -5   8   18.06    2.36
   2  -5  -8    3.15    3.36
   2  -5  -8    9.77    3.05
  -2  -5   8   17.55    2.35
  -2   5   8   16.28    3.10
  -2   5   8   13.67    3.18
  -1  -5   8  106.01   10.81
   1  -5  -8  104.45    9.93
  -1  -5   8  117.39    9.77
  -1  -5   8  116.24    9.90
   1  -5  -8  106.24   10.39
  -1   5   8   96.31    9.95
  -1   5   8  110.73   10.48
   1   5  -8  104.97   11.16
   0  -5   8   31.90    4.25
   0  -5   8   49.05    5.82
   0  -5  -8   29.87    3.88
   0   5   8   42.01    5.22
   0   5  -8   38.91    4.41
   0   5  -8   45.26    5.57
   1  -5   8   48.07    5.02
   1  -5   8   33.17    5.40
  -1   5  -8   41.10    4.87
   1   5   8   36.22    4.85
   1   5   8   30.72    4.02
  -1   5  -8   46.46    5.70
   1   5   8   32.44    4.30
   2  -5   8    5.08    3.98
   2  -5   8    6.91    3.07
   2   5   8    7.22    2.31
  -2   5  -8    5.79    3.11
   2   5   8    5.36    2.36
  -3  -5  -8    7.58    2.47
   3   5   8    8.15    2.68
  -3   5  -8    4.50    3.61
  -4  -5  -8  136.09   13.39
   4   5   8  152.60   13.42
  -4   5  -8  141.39   14.40
  -5  -5  -8   45.14    5.89
  -6  -5  -8    6.09    4.12
  -6   5  -8   -0.35    4.71
  -7  -5  -8    4.97    4.66
  -7   5  -8   -2.69    5.73
  -8  -5  -8    2.70    5.24
  -8   5  -8    4.71    6.89
  -9  -5  -8   54.07    9.84
  -9   5  -8   78.59   12.26
 -10  -5  -8    7.05    6.92
 -10   5  -8   -9.77    7.91
 -11  -5  -8    4.64    8.00
 -11   5  -8   -6.27    8.16
 -12  -6   8   22.01    9.78
 -12   6   8    8.24   11.07
 -11  -6   8    5.41    8.05
 -11   6   8   30.04   10.75
 -10  -6   8   14.76    7.41
 -10   6   8   34.68   10.16
  -9  -6   8   38.38    7.95
  -9   6   8   30.09    9.28
  -8  -6   8   20.31    5.93
  -8   6   8   11.59    7.59
  -7  -6   8    5.76    4.50
  -7   6   8   10.79    6.27
  -6  -6   8   45.90    6.26
  -6   6   8   39.90    6.96
   6   6  -8   38.38    6.74
   6   6  -8   38.89    4.89
  -5  -6   8   87.77    8.93
   5   6  -8   88.25   10.27
   5   6  -8   85.60    8.22
   4  -6  -8    1.71    3.56
  -4   6   8    3.06    3.30
   4   6  -8    3.44    4.25
   4   6  -8    2.82    1.73
   3  -6  -8  224.10   21.27
  -3   6   8  210.76   20.85
   3   6  -8  272.93   21.83
  -2  -6   8   17.85    2.28
   2  -6  -8    7.50    3.55
   2  -6  -8    9.33    3.11
  -2   6   8   15.34    3.54
  -2   6   8   13.10    3.09
   1  -6  -8   46.71    5.69
  -1  -6   8   38.90    4.74
  -1  -6   8   47.47    6.02
   1   6  -8   61.42    7.01
  -1   6   8   34.44    4.89
  -1   6   8   48.57    5.84
   0  -6   8   24.36    3.64
   0  -6  -8   25.74    3.07
   0  -6   8   25.02    4.77
   0   6   8   28.87    4.56
   0   6   8   23.76    3.17
   0   6  -8   21.30    3.44
   0   6  -8   17.98    4.78
   1  -6   8  319.54   26.61
   1  -6   8  299.31   27.22
   1   6   8  280.04   26.05
   1   6   8  298.72   26.79
  -1   6  -8  290.75   26.56
  -1   6  -8  302.38   27.16
   1   6   8  316.47   26.29
   2  -6   8   35.40    5.15
   2   6   8   37.42    4.24
  -2   6  -8   39.58    5.45
   2   6   8   34.84    4.52
  -3  -6  -8   81.07    7.64
   3   6   8   77.79    7.75
  -3   6  -8   68.39    8.64
  -4  -6  -8   10.69    2.96
   4   6   8    8.41    2.87
  -4   6  -8   -0.06    4.09
  -5  -6  -8  256.51   21.54
   5   6   8  231.06   21.27
  -5   6  -8  218.19   22.52
  -6  -6  -8    5.79    3.71
  -6   6  -8   -0.29    5.54
  -7  -6  -8   15.09    4.97
  -7   6  -8    8.23    6.79
  -8  -6  -8    7.12    5.50
  -8   6  -8    1.11    7.00
  -9  -6  -8  103.76   12.74
  -9   6  -8   94.34   14.54
 -10  -6  -8   -8.46    6.43
 -10   6  -8   -2.29    8.60
 -11  -6  -8    3.04    7.97
 -11   6  -8    9.08    9.76
 -11  -7   8   15.54    7.78
  11   7  -8    8.40   10.16
 -11   7   8   18.61   10.60
 -10  -7   8   21.06    7.17
 -10   7   8    9.41    9.61
  -9  -7   8   91.57   11.62
   9   7  -8   91.67   13.22
  -9   7   8   95.17   13.65
  -8  -7   8    2.03    5.08
  -8   7   8   11.83    6.98
   8   7  -8    3.75    6.84
  -7  -7   8    5.29    4.49
  -7   7   8   25.73    6.90
   7   7  -8   11.54    6.38
  -6  -7   8   16.35    4.30
   6   7  -8   13.03    3.06
  -6   7   8   30.41    6.48
   6   7  -8   17.91    6.01
  -5  -7   8  128.98   14.14
   5   7  -8  151.99   15.62
   5   7  -8  170.75   13.76
  -5   7   8  160.93   15.48
   4  -7  -8   76.68    9.26
   4   7  -8   68.78    7.05
   4   7  -8   84.25    9.59
  -4   7   8   88.44    9.03
   3  -7  -8    3.46    4.13
  -3  -7   8    7.81    2.14
  -3  -7   8    5.47    1.77
  -3   7   8    7.22    3.30
   3   7  -8    3.96    4.44
   2  -7  -8   50.12    5.67
  -2  -7   8   40.95    4.74
   2  -7  -8   52.19    6.41
  -2  -7   8   42.77    4.61
  -2   7   8   49.51    6.26
   2   7  -8   54.63    7.31
  -2   7   8   49.87    5.79
  -1  -7   8  285.70   24.49
   1  -7  -8  274.44   25.53
   1  -7  -8  273.73   24.58
  -1   7   8  283.29   25.36
   1   7  -8  302.87   25.99
  -1   7   8  269.42   24.52
   0  -7   8   39.82    5.35
   0  -7  -8   41.29    4.67
   0   7  -8   62.73    7.34
   0   7   8   45.61    4.95
   1  -7   8    5.57    3.23
  -1   7  -8   11.06    4.18
   1   7   8    6.89    4.03
  -1   7  -8   10.29    3.12
   1   7   8   12.52    2.55
   2  -7   8   52.84    6.76
   2   7   8   55.88    5.99
   2   7   8   56.89    5.81
  -2   7  -8   50.62    6.79
   2   7   8   68.31    7.65
  -3   7  -8  242.81   22.68
   3   7   8  250.84   21.83
   3   7   8  246.10   21.83
  -4  -7  -8   83.08    8.41
  -4   7  -8   84.04   10.29
  -5  -7  -8   24.43    4.65
   5   7   8   33.00    4.56
  -5   7  -8   30.07    6.56
  -6  -7  -8   44.92    6.35
  -6   7  -8   41.75    8.26
  -7  -7  -8   77.18    9.39
  -7   7  -8   84.58   11.99
  -8  -7  -8   65.55    8.89
  -8   7  -8   61.90   11.34
  -9  -7  -8   -0.95    5.27
  -9   7  -8   -6.60    7.61
 -10  -7  -8   13.88    7.46
 -10   7  -8   30.80   10.15
 -11  -8   8   27.86    8.36
  11   8  -8   18.83   10.47
 -10  -8   8   20.29    6.36
 -10   8   8   21.24    9.44
  10   8  -8   17.27    9.96
  -9  -8   8   49.41    7.76
   9   8  -8   45.30   11.19
  -9   8   8   52.60   10.59
  -8  -8   8   -1.61    4.73
  -8   8   8   12.01    7.43
   8   8  -8    7.00    7.68
  -7  -8   8    1.08    3.76
   7   8  -8   -0.77    6.57
   7   8  -8    9.11    3.04
  -7   8   8    7.43    6.43
  -6  -8   8    5.87    3.50
  -6   8   8   16.85    5.78
   6   8  -8    3.35    5.72
   6   8  -8    4.78    2.53
  -5  -8   8  122.41   12.96
   5   8  -8  154.70   12.59
   5   8  -8  127.50   15.01
  -5   8   8  157.71   14.69
  -4  -8   8   50.77    5.33
  -4   8   8   67.99    7.87
   4   8  -8   51.51    7.67
   3  -8  -8   78.73    9.66
  -3   8   8   95.96    9.38
   3   8  -8   83.64   10.49
  -2  -8   8   15.08    2.14
   2  -8  -8   12.85    4.46
  -2   8   8   19.26    4.58
  -2   8   8   13.15    3.42
   2   8  -8   17.66    5.22
   1  -8  -8   75.39    7.37
   1  -8  -8   70.01    8.71
  -1  -8   8   71.33    7.22
  -1   8   8   64.51    9.05
  -1   8   8   80.25    7.44
   1   8  -8   69.00    7.05
   1   8  -8   88.05   10.40
   0  -8  -8  105.17   10.75
   0  -8   8  117.99   10.13
   0  -8  -8  101.11    9.64
   0   8  -8   94.91    9.86
   0   8   8  103.03   11.53
   0   8  -8  128.31   12.35
   0   8   8   98.13    9.65
   1  -8   8  142.44   12.15
  -1   8  -8  149.44   13.86
  -1   8  -8  109.92   12.07
   1   8   8  130.68   11.67
   1   8   8  113.33   11.58
   1   8   8  131.50   13.25
   2   8   8    3.23    2.17
   2   8   8    5.14    2.10
   2   8   8   -1.20    4.33
  -2   8  -8    4.68    3.42
   3   8   8  121.14   11.06
   3   8   8  111.60   12.66
  -3   8  -8  118.49   12.36
   4   8   8  103.68    9.99
   4   8   8  105.88    9.83
  -4   8  -8   98.04   11.95
  -5  -8  -8  224.20   20.54
   5   8   8  233.81   20.47
  -5   8  -8  226.63   22.35
  -6  -8  -8   -0.17    3.35
  -6   8  -8   -0.98    5.44
  -7  -8  -8    5.26    4.22
  -7   8  -8    8.70    7.40
  -8  -8  -8   14.26    5.36
  -8   8  -8    0.64    8.26
  -9  -8  -8   46.52    8.12
  -9   8  -8   44.11   10.84
 -10  -8  -8   17.18    6.85
 -10   8  -8    5.87    8.96
 -11  -8  -8    8.77    7.52
 -11   8  -8    6.68   10.20
 -11   9   8   40.04   12.12
  11   9  -8   29.08   12.92
 -10  -9   8   36.00    7.45
 -10   9   8   36.05   10.45
  10   9  -8   29.91   11.14
  -9  -9   8   52.81    7.93
  -9   9   8   79.88   12.21
   9   9  -8   46.93   11.35
  -8  -9   8   -5.56    4.15
  -8   9   8   16.33    8.27
   8   9  -8    0.37    7.37
  -7  -9   8   88.82   10.10
  -7   9   8  103.76   12.84
   7   9  -8  113.76   13.14
  -6  -9   8  103.53   11.64
   6   9  -8  112.60   15.03
  -6   9   8  146.87   14.44
   6   9  -8  137.44   11.26
   5   9  -8  146.96   16.93
  -5   9   8  171.85   16.33
   4   9  -8   45.70    7.37
   3   9  -8  150.48   15.10
  -3   9   8  136.82   13.73
  -2   9   8  352.28   29.59
   2   9  -8  338.57   30.67
  -2   9   8  315.47   30.03
   1  -9  -8  149.40   13.94
  -1  -9   8  155.51   13.79
   1   9  -8  178.30   16.40
  -1   9   8  153.55   15.80
   1   9  -8  144.64   13.67
  -1   9   8  153.83   14.07
   0  -9  -8  301.38   28.07
   0  -9   8  348.26   28.22
   0   9  -8  277.17   28.07
   0   9  -8  383.53   30.01
   0   9   8  298.82   27.94
   0   9   8  357.88   29.58
   1  -9   8   65.20    6.64
   1   9   8   61.30    6.07
  -1   9  -8   66.16    6.85
  -1   9  -8   78.06    9.43
   1   9   8   44.34    5.77
   1   9   8   47.34    7.59
   2   9   8  434.80   36.21
   2   9   8  402.07   37.14
   2   9   8  409.36   35.97
  -2   9  -8  400.57   37.25
  -2   9  -8  435.93   36.90
   3   9   8  327.18   27.98
  -3   9  -8  318.85   29.30
   3   9   8  282.43   29.26
   3   9   8  350.36   28.22
  -4   9  -8   96.99   12.47
   4   9   8   98.92    9.62
   4   9   8  106.27    9.89
   4   9   8   94.10   12.22
  -5   9  -8   83.07   10.78
   5   9   8   80.40    8.09
   5   9   8   72.67    9.43
  -6  -9  -8   94.60    9.06
  -6   9  -8   92.92   12.21
   6   9   8   73.64    8.41
  -7  -9  -8   55.87    6.79
  -7   9  -8   36.50    9.64
  -8  -9  -8  196.00   18.96
  -8   9  -8  197.58   22.12
  -9  -9  -8   -2.42    5.11
  -9   9  -8    6.88    8.75
 -10  -9  -8   28.60    7.37
 -10   9  -8   29.74   10.94
 -11   9  -8   24.06   10.39
  11  10  -8    1.42   11.84
 -11  10   8   -1.41   10.45
 -10  10   8    6.78    9.78
  10  10  -8   11.03   10.11
  -9 -10   8   44.48    6.79
  -9  10   8   39.60   10.63
   9  10  -8   36.19   10.82
  -8 -10   8   -0.42    3.59
  -8  10   8   11.10    7.45
   8  10  -8   24.96    9.74
   7  10  -8   23.30    8.42
  -7  10   8   17.64    7.35
  -6  10   8   25.03    6.84
   6  10  -8   25.72    7.82
  -5  10   8  203.95   19.57
   5  10  -8  191.61   20.32
  -4  10   8   14.12    4.66
   4  10  -8    2.05    5.46
  -3  10   8   10.32    4.25
   3  10  -8   -1.02    4.94
  -2  10   8   58.14    6.91
  -2  10   8   47.06    7.30
   1 -10  -8  128.86   13.23
  -1 -10   8  136.95   12.47
  -1  10   8  148.46   12.97
   1  10  -8  142.74   12.38
  -1  10   8  121.01   14.30
   0 -10  -8    8.96    2.45
   0 -10   8    3.15    2.72
   0  10  -8   14.19    3.07
   0  10   8   16.08    3.08
   0  10   8   17.33    5.26
   1 -10   8   22.46    4.07
   1  10   8    8.15    5.18
  -1  10  -8   22.70    5.77
   1  10   8   19.65    3.38
   1  10   8   18.69    3.09
  -1  10  -8   23.64    4.19
   2  10   8   51.96    5.59
  -2  10  -8   55.87    7.05
  -2  10  -8   50.02    7.71
   2  10   8   45.09    7.60
   2  10   8   47.44    5.31
   3  10   8   42.34    4.99
  -3  10  -8   33.39    6.72
   3  10   8   40.93    7.65
   3  10   8   44.93    4.79
   4  10   8   86.94    7.81
   4  10   8   78.93    7.99
  -4  10  -8   63.15   10.03
   4  10   8   87.75   10.94
  -5  10  -8    4.32    5.82
   5  10   8    4.65    6.62
   5  10   8    9.28    2.92
   5  10   8   14.00    3.02
   6  10   8    1.92    6.83
   6  10   8   -5.52    2.77
  -6  10  -8    9.61    6.41
   6  10   8    9.05    3.22
  -7 -10  -8   28.73    5.01
  -7  10  -8   24.33    8.58
  -8 -10  -8    5.03    4.19
  -8  10  -8    7.69    8.49
  -9  10  -8   10.03    9.02
 -10  10  -8  -10.69   10.89
 -10  11   8   26.89   13.67
  10  11  -8   36.89   12.23
  -9  11   8   13.47    9.10
   9  11  -8    0.97   10.15
   8  11  -8   13.43    9.31
  -8  11   8    8.86    8.10
  -7  11   8  208.08   22.54
   7  11  -8  234.73   24.02
  -6  11   8  150.61   16.79
   6  11  -8  157.22   18.24
  -5  11   8   82.55   10.74
   5  11  -8   91.14   12.19
   4  11  -8    2.17    6.05
  -4  11   8   20.56    5.41
   3  11  -8  175.79   17.93
  -3  11   8  146.15   16.98
  -3  11   8  184.19   16.41
   2  11  -8  397.77   35.29
  -2  11   8  390.04   33.88
  -2  11   8  362.25   34.66
  -1 -11   8   37.88    4.94
   1  11  -8   53.45    8.36
  -1  11   8   50.32    6.06
  -1  11   8   53.59    7.85
   0 -11   8   82.06    7.86
   0 -11  -8   70.69    7.37
   0  11  -8   68.35    7.75
   0  11   8   78.03    9.75
   0  11  -8   70.91    9.95
   0  11   8   75.49    7.70
   1 -11   8  140.44   11.56
   1  11   8  110.58   10.81
  -1  11  -8  118.73   11.68
   1  11   8  115.36   14.28
  -1  11  -8  115.81   13.74
   1  11   8  104.38   10.90
   2  11   8  254.83   20.86
  -2  11  -8  224.14   21.73
   2  11   8  238.25   20.63
   2  11   8  207.33   22.87
  -2  11  -8  241.05   22.94
   3  11   8   23.41    6.88
   3  11   8   24.44    3.49
  -3  11  -8   24.45    5.62
   4  11   8   12.37    6.63
  -4  11  -8    9.15    5.41
   5  11   8    3.83    6.80
  -5  11  -8   -1.32    5.63
   6  11   8   77.40    8.94
  -6  11  -8  106.31   13.06
   6  11   8  118.76   10.32
   6  11   8   99.78   12.97
  -7  11  -8   42.59   15.00
   7  11   8   37.56    9.57
   7  11   8   46.73    5.51
   8  11   8   34.06   10.08
  -8  11  -8   47.53   10.99
  -9  11  -8    2.51    9.38
   9  11   8   12.70    9.28
  10  11   8   13.67    9.44
 -10  11  -8   21.29   10.39
 -10  12   8    9.63    9.84
  -9  12   8   10.59    9.19
   9  12  -8   19.63   10.95
  -8  12   8   15.70    8.09
   8  12  -8   18.86   10.21
  -7  12   8    4.77    7.39
   7  12  -8    8.97    8.86
  -6  12   8   35.06    8.07
   6  12  -8   44.48    9.91
   5  12  -8   63.63   10.98
  -5  12   8   71.23    9.88
   4  12  -8   42.92    9.32
  -4  12   8   51.27    7.76
  -3  12   8  111.02   14.09
   3  12  -8  124.50   15.14
  -3  12   8  152.07   17.26
  -2  12   8   14.61    4.33
   2  12  -8   23.06    6.67
  -2  12   8    4.28    5.52
  -1 -12   8   22.85    3.95
  -1  12   8   33.96    7.38
  -1  12   8   38.67    5.10
   1  12  -8   33.40    7.43
   0 -12  -8   63.72    7.16
   0  12   8   66.11    7.60
   0  12   8   72.43   10.07
   0  12  -8   83.92    7.61
   0  12  -8   68.41   10.01
  -1  12  -8   69.67    8.14
  -1  12  -8   72.07    9.99
   1  12   8   70.22    7.37
   1  12   8   74.54   10.18
   1  12   8   65.09    7.13
   2  12   8   13.44    2.74
  -2  12  -8   17.31    6.49
   2  12   8   10.30    2.62
   2  12   8   14.12    6.67
  -2  12  -8    9.10    4.23
   3  12   8    5.64    6.52
   4  12   8   50.22    9.88
  -4  12  -8   69.28    9.10
  -5  12  -8   45.23    8.44
   5  12   8   41.94    9.68
  -6  12  -8    4.82    6.74
   7  12   8   24.90    9.32
  -7  12  -8   17.54    8.39
   8  12   8    5.42    9.65
  -8  12  -8   -3.90    8.11
  -9  12  -8   19.32    9.79
   9  12   8   15.19   10.28
   9  13  -8    9.82   10.93
  -9  13   8    5.23    9.47
  -8  13   8    3.65    8.53
   8  13  -8    1.55    9.78
   7  13  -8   95.13   14.45
  -7  13   8   81.50   12.42
   6  13  -8   54.51   11.39
  -6  13   8   57.19    9.77
   5  13  -8    9.20    8.10
  -5  13   8   -0.32    5.59
  -4  13   8    2.28    5.47
   4  13  -8    4.04    7.16
  -3  13   8   39.86    7.79
  -3  13   8   34.31    6.46
   3  13  -8   42.44    8.92
  -2  13   8   93.09   10.35
  -2  13   8   83.75   11.64
   2  13  -8   95.74   12.46
  -1  13   8    6.32    3.57
   1  13  -8   -4.22    6.01
  -1  13   8    5.09    6.37
   0 -13  -8   12.41    2.88
   0 -13   8   -0.51    5.39
   0  13  -8    4.25    6.40
   0  13   8   10.86    3.51
   0  13   8   14.95    6.89
   0  13  -8    9.27    3.06
  -1  13  -8   28.70    4.69
  -1  13  -8   20.32    7.10
   1  13   8   17.79    3.54
   1  13   8   18.38    7.16
   1  13   8   12.23    3.86
  -2  13  -8    8.69    6.66
  -2  13  -8    5.00    4.36
   2  13   8    3.61    6.81
   3  13   8    1.07    7.09
  -3  13  -8    0.34    4.55
   4  13   8    3.40    7.02
  -4  13  -8   -3.31    4.96
  -5  13  -8   -6.62    5.68
   5  13   8   -2.00    8.18
  -6  13  -8   -2.54    6.28
   6  13   8   -2.72    8.69
   7  13   8   21.53   10.23
  -7  13  -8   40.32    9.29
  -8  13  -8    7.49    8.06
   8  13   8    2.17    9.05
  -9  13  -8   15.12   12.31
   9  13   8   -5.18   10.21
   9  14  -8    5.40   12.43
  -8  14   8    2.27    8.75
   8  14  -8   12.98   11.28
   7  14  -8   -4.75    9.84
  -7  14   8  -13.36    7.19
   6  14  -8   -0.82    8.59
   5  14  -8   38.63   10.08
  -5  14   8   36.37    8.19
  -4  14   8   44.43    7.77
   4  14  -8   35.81    9.50
  -3  14   8   13.78    5.70
  -3  14   8   12.94    7.13
   3  14  -8   13.33    7.65
  -2  14   8   11.54    4.92
  -2  14   8    8.25    7.03
   2  14  -8   18.21    7.80
  -1  14   8   16.09    4.64
  -1  14   8   20.12    7.46
   1  14  -8   22.02    8.01
   0 -14  -8   96.67    9.65
   0 -14   8  122.03   11.06
   0  14  -8  115.37   13.91
   0  14  -8   93.19    9.84
   0  14   8   90.25   10.13
   0  14   8   91.70   13.02
   1  14   8   34.89    5.19
   1  14   8   27.15    8.51
  -1  14  -8   28.31    8.58
   1  14   8   37.19    4.84
  -1  14  -8   43.84    5.84
   2  14   8   48.42    9.22
  -2  14  -8   34.80    6.12
  -2  14  -8   24.39    8.56
   3  14   8    6.00    7.84
  -3  14  -8   31.90    6.30
  -4  14  -8   38.27    7.36
   4  14   8   26.69    9.68
  -5  14  -8   36.43    8.24
   5  14   8   25.01    9.84
  -6  14  -8   11.38    8.53
   6  14   8    6.70    9.44
   7  14   8   -1.99    9.61
  -7  14  -8   14.25    7.98
  -8  14  -8    1.22    8.41
   8  14   8   16.46   10.79
   9  14   8   12.06   11.18
  -8  15   8    2.26    8.76
   8  15  -8   -9.88   11.31
   7  15  -8    3.49    9.83
  -7  15   8   -7.42    7.60
  -6  15   8   -7.17    6.72
   6  15  -8    3.95    9.30
  -5  15   8    4.82    6.50
   5  15  -8   14.44    9.28
   4  15  -8   -0.72    7.96
  -4  15   8    7.49    5.93
  -3  15   8   16.27    6.10
   3  15  -8    9.40    8.84
  -3  15   8    7.23    7.16
  -2  15   8    2.98    7.36
   2  15  -8    9.89    7.85
  -1  15   8   17.77    4.48
  -1  15   8    5.78    7.70
   1  15  -8   10.45    7.89
   0 -15   8   -1.79    6.32
   0  15   8   18.58    8.34
   0  15  -8   -0.63    7.17
   0  15  -8   16.82    3.48
   0  15   8   16.55    4.08
   1  15   8   11.14    8.16
  -1  15  -8    6.43    7.60
   1  15   8    9.54    3.38
   1  15   8   10.19    3.05
  -1  15  -8   13.14    4.24
  -2  15  -8    0.61    4.22
   2  15   8   -1.00    7.52
  -2  15  -8   -2.20    8.20
  -3  15  -8   12.10    5.39
   3  15   8   11.33    8.76
  -4  15  -8   -3.61    5.36
   4  15   8    3.50    9.00
  -5  15  -8   26.03    7.42
   5  15   8   25.24   10.56
   6  15   8   -5.42    9.39
  -6  15  -8   -0.72    6.90
  -7  15  -8    4.87    7.76
   7  15   8  -10.01    9.60
   8  15   8    6.29   11.42
  -8  15  -8   12.60    9.56
  -8  16   8   12.54   10.75
   8  16  -8   -6.18   11.64
  -7  16   8   -1.04    8.55
   7  16  -8    3.43   10.61
  -6  16   8   15.95    8.21
   6  16  -8   17.44   10.61
   5  16  -8   48.45   11.44
  -5  16   8   36.32    9.15
  -4  16   8    3.64    6.23
   4  16  -8    2.94    8.64
  -3  16   8    3.04    5.44
   3  16  -8    6.18    8.33
  -3  16   8    3.83    7.96
  -2  16   8   44.82    7.30
   2  16  -8   44.01   10.51
  -2  16   8   32.39    9.52
  -1  16   8   52.26   11.33
   1  16  -8   85.92   12.50
  -1  16   8   71.61    9.02
   0  16  -8    6.54    7.76
   0  16   8    8.39    4.18
   0  16   8    6.82    8.67
   0  16  -8    6.72    2.99
  -1  16  -8    6.90    4.10
  -1  16  -8    7.38    8.39
   1  16   8    5.12    8.45
  -2  16  -8   30.12    9.84
  -2  16  -8   40.36    8.20
  -3  16  -8   65.57    9.48
   3  16   8   73.99   12.81
  -4  16  -8    9.55    5.89
   4  16   8    3.62    9.29
   5  16   8    2.88   10.19
  -5  16  -8    3.96    6.46
  -6  16  -8    3.46    7.64
   6  16   8    7.87   10.69
  -7  16  -8   36.90    9.44
  -7  17   8   24.03   10.52
   7  17  -8   20.42   12.63
  -6  17   8    8.78    8.80
   6  17  -8    7.51    9.89
  -5  17   8    2.56    7.22
   5  17  -8    5.53   10.07
   4  17  -8    4.24    9.26
  -4  17   8   21.54    7.25
   3  17  -8   22.82    9.76
  -3  17   8   11.91    6.63
   2  17  -8    5.69    9.02
  -2  17   8   10.16    5.99
   1  17  -8    8.85    8.01
  -1  17   8   10.14    5.27
   0  17  -8   -1.00    7.85
   0  17   8   -1.61    4.17
   0  17   8    7.54    9.26
   1  17   8    2.62    8.96
  -1  17  -8   18.12    4.51
  -1  17  -8   17.08    9.04
   2  17   8    2.51    9.03
  -2  17  -8    2.66    6.30
  -2  17  -8   -2.91    8.38
   3  17   8   -6.57    9.13
  -3  17  -8    0.63    5.81
  -4  17  -8   16.90    6.75
   4  17   8   14.37   10.50
  -5  17  -8    3.91    6.60
   5  17   8   -3.62    9.81
  -6  17  -8   11.49    7.49
   6  17   8    9.33   13.55
  -6  18   8   16.36    9.73
   6  18  -8   22.62   11.75
  -5  18   8    3.36    7.84
   5  18  -8   11.48   15.87
  -4  18   8   -1.29    7.52
   4  18  -8    8.84   10.15
  -3  18   8   10.59    7.47
   3  18  -8   29.51   10.49
  -2  18   8   35.97    7.97
  -2  18   8   41.61   10.47
   2  18  -8   32.95   10.57
   1  18  -8   26.35   10.03
  -1  18   8   48.90    7.10
  -1  18   8   26.33   10.37
   0  18   8    3.60    6.30
   0  18   8    5.80    8.96
   0  18  -8   25.68    9.88
   1  18   8   64.00   12.55
  -1  18  -8   38.98   11.10
  -1  18  -8   46.03    6.38
  -2  18  -8   30.66   10.24
  -2  18  -8   34.75    6.51
   2  18   8   11.59   10.64
  -3  18  -8   68.52    9.65
   3  18   8   48.74   13.09
   4  18   8  -10.86    9.96
  -4  18  -8   12.37    6.49
  -5  18  -8   38.11    9.07
   5  18   8   37.58   15.77
  -5  19   8   -2.84    9.03
   5  19  -8   -2.07   10.83
   4  19  -8   27.56   11.25
   3  19  -8    4.61   10.26
  -3  19   8    0.27    7.51
  -2  19   8   -8.55    6.19
   2  19  -8   10.08    9.14
  -2  19   8   19.09    9.85
  -1  19   8   17.32   10.24
   1  19  -8   10.74    9.34
   0  19  -8    0.77    9.54
   0  19   8    8.30    9.67
  -1  19  -8    5.55    9.36
   1  19   8   -1.78    9.99
   2  19   8   17.16   10.52
  -3  19  -8    8.70    6.67
   3  19   8    9.86   10.76
  -4  19  -8   11.68    7.45
   3  20  -8   24.56   11.78
  -2  20   8   10.80   10.29
   2  20  -8    6.83   10.47
  -1  20   8   -8.10    9.58
   1  20  -8   -8.28    9.75
   0  20   8   27.23   11.86
   0  20  -8   32.84   12.11
   1  20   8   32.78   12.23
  -1  20  -8   34.85   11.37
   2  20   8   38.95   14.29
   3  20   8    6.73   11.50
 -12   0   9   -3.30    9.64
 -11   0   9    3.90    8.80
 -10   0   9    4.79    8.33
  -9   0   9   13.44    7.60
  -7   0   9    8.06    5.28
  -6   0   9   11.28    4.94
  -5   0   9   14.44    4.16
  -4   0   9    4.59    2.95
   4   0  -9   -3.57    2.38
  -3   0   9   -3.12    2.23
   3   0  -9   -0.03    2.01
   2   0  -9   -0.16    1.17
   2   0  -9    0.98    1.29
  -2   0   9   -3.62    1.50
   1   0  -9    2.10    1.15
  -1   0   9    4.08    1.53
   0   0   9    1.14    1.30
   0   0   9    4.71    1.46
   1   0   9    1.23    1.50
  -1   0  -9   -0.13    1.58
   2   0   9    0.75    2.03
  -2   0  -9    2.98    2.03
   3   0   9   -5.45    2.28
  -3   0  -9    2.84    2.89
  -4   0  -9   -1.00    3.13
  -5   0  -9   -3.21    3.48
  -6   0  -9   -0.53    4.67
  -7   0  -9   -5.57    5.00
  -8   0  -9   -0.78    5.94
  -9   0  -9    3.25    6.40
 -10   0  -9   18.89    8.11
 -11   0  -9   -5.06    7.78
 -12   0  -9    6.56    9.99
 -12  -1   9   25.00   11.08
 -12   1   9   16.83   10.45
 -11  -1   9    4.88    8.90
 -11   1   9   17.94   10.53
 -10  -1   9   34.62    9.95
  -9  -1   9  281.11   28.13
  -9   1   9  301.75   28.78
  -8  -1   9    7.43    6.19
  -8   1   9   12.74    6.68
  -7   1   9   13.27    5.62
  -6  -1   9   27.33    5.68
  -6   1   9   23.67    5.82
  -5  -1   9 1310.44  104.12
  -5   1   9 1110.87  104.07
  -4  -1   9   66.06    7.47
   4   1  -9   66.16    7.13
  -4   1   9   81.66    7.91
  -3  -1   9   -1.70    2.31
   3  -1  -9   -3.67    1.98
  -3   1   9   -1.99    2.43
   3   1  -9   -3.95    1.90
   2  -1  -9   79.96    6.81
  -2  -1   9   73.30    6.97
   2   1  -9   73.29    6.67
   2   1  -9   67.98    6.90
  -2   1   9   63.85    6.77
  -1  -1   9 3794.71  320.62
  -1  -1   9 3944.50  320.57
   1  -1  -9 3681.01  320.61
   1   1  -9 3614.33  320.61
   1   1  -9 3740.71  320.60
   0  -1   9 2294.28  194.43
   0  -1   9 2265.81  194.35
   0   1   9 2283.43  194.43
   0   1  -9 2305.24  194.44
   0   1   9 2222.13  194.32
   1  -1   9   16.82    2.86
  -1  -1  -9   22.50    3.16
   1   1   9   23.60    3.00
  -1   1  -9   19.62    2.99
  -2  -1  -9   42.94    5.22
  -2   1  -9   45.90    5.33
   2   1   9   48.60    5.18
   3  -1   9  852.20   72.74
  -3  -1  -9  847.91   72.69
   3   1   9  811.72   72.63
  -3   1  -9  856.17   72.83
  -4  -1  -9  329.30   29.73
  -4   1  -9  336.33   29.88
  -5  -1  -9   -2.18    3.56
  -5   1  -9   -0.25    3.75
  -6  -1  -9   77.33    9.91
  -6   1  -9   87.08   10.13
  -7  -1  -9  187.65   19.59
  -7   1  -9  210.33   20.02
  -8  -1  -9   80.77   11.43
  -8   1  -9   85.46   12.05
  -9  -1  -9   -0.89    6.62
  -9   1  -9    7.04    6.50
 -10  -1  -9   47.64   10.18
 -10   1  -9   51.33   11.07
 -11  -1  -9    1.59    8.08
 -11   1  -9   12.05    8.99
 -12  -1  -9    8.83    9.42
 -12  -2   9   23.90    9.96
 -12   2   9   36.96   11.77
 -11  -2   9   27.75    9.93
 -11   2   9   18.92   11.42
 -10  -2   9   21.85    8.57
 -10   2   9   16.04    9.14
  -9  -2   9   14.32    7.19
  -9   2   9   28.53    8.30
  -8  -2   9   63.57    9.86
  -8   2   9   86.15   10.85
  -7  -2   9   86.23    9.89
  -7   2   9   60.70    9.72
  -6  -2   9   16.19    5.02
  -6   2   9   18.98    5.32
  -5  -2   9   18.23    4.12
  -5   2   9   24.32    4.68
   4   2  -9   37.88    4.78
   3  -2  -9   39.42    4.79
  -3  -2   9   40.45    4.69
  -3   2   9   32.81    4.73
   3   2  -9   33.49    4.15
   3   2  -9   44.99    4.81
  -2  -2   9   23.73    3.05
  -2   2   9   26.85    3.30
   2   2  -9   23.23    2.91
   2   2  -9   29.11    3.63
  -1  -2   9  262.16   21.88
  -1  -2   9  253.23   21.76
  -1  -2   9  258.92   21.98
   1  -2  -9  231.57   21.77
   1   2  -9  231.82   21.99
  -1   2   9  265.20   21.82
   0  -2  -9   32.06    3.39
   0  -2   9   27.99    3.68
   0  -2   9   30.52    4.14
   0   2  -9   32.50    4.09
   0   2   9   33.49    3.79
   0   2  -9   35.90    3.79
   1  -2   9    2.00    1.68
   1   2   9    3.52    1.69
  -1   2  -9   -0.39    1.74
  -2  -2  -9  111.99   10.69
   2  -2   9  106.79   10.86
   2   2   9  124.40   10.76
  -2   2  -9  114.49   11.04
  -3  -2  -9   16.64    3.50
   3  -2   9   17.15    3.80
  -3   2  -9   20.94    4.21
   3   2   9   15.57    3.50
  -4  -2  -9  167.39   16.00
  -4   2  -9  166.72   16.38
   4   2   9  178.68   16.01
  -5  -2  -9   13.57    4.06
  -5   2  -9   10.75    4.62
  -6  -2  -9   60.22    8.04
  -6   2  -9   50.28    8.27
  -7  -2  -9  123.34   13.94
  -7   2  -9  134.44   14.78
  -8  -2  -9   -4.13    5.23
  -8   2  -9    4.81    6.34
  -9  -2  -9    1.69    6.28
  -9   2  -9    3.06    6.93
 -10   2  -9   17.88    8.84
 -11  -2  -9   13.02    9.11
 -11   2  -9   16.30    9.21
 -12  -2  -9    2.25    9.52
 -12   2  -9   -3.44    8.84
 -12  -3   9   15.79   10.02
 -12   3   9    2.82   11.06
 -11  -3   9   18.46    9.25
 -11   3   9   35.79   10.70
 -10  -3   9   22.66    8.21
 -10   3   9   24.15    9.87
  -9  -3   9  109.41   13.63
  -9   3   9  101.71   14.16
  -8   3   9   28.88    7.68
  -7   3   9   36.13    7.27
  -6  -3   9   63.88    8.09
  -6   3   9   67.84    9.02
  -5  -3   9  151.66   14.89
   5   3  -9  168.43   14.48
  -5   3   9  155.97   15.29
  -4  -3   9    4.21    2.71
   4   3  -9    5.24    2.13
  -4   3   9    7.33    3.24
   3  -3  -9   -6.32    2.27
  -3  -3   9   -1.87    2.11
   3   3  -9    1.20    2.83
  -3   3   9    0.63    2.68
   3   3  -9   -2.88    1.62
   2  -3  -9   70.03    6.66
  -2  -3   9   65.88    6.29
   2   3  -9   76.11    7.41
   2   3  -9   61.47    6.13
  -2   3   9   62.10    6.58
  -1  -3   9  662.80   58.92
  -1  -3   9  714.21   58.67
  -1  -3   9  709.90   58.76
   1  -3  -9  613.84   58.68
  -1   3   9  684.66   58.69
  -1   3   9  699.38   58.56
   1   3  -9  698.98   59.02
   0  -3   9  121.25   10.63
   0  -3  -9   99.57   10.06
   0  -3   9  104.66   10.24
   0   3  -9  130.31   10.41
   0   3  -9  112.62   10.69
   1  -3   9    9.19    2.92
   1  -3   9    8.62    2.33
   1   3   9   10.97    2.20
  -1   3  -9    9.33    2.39
   2  -3   9   95.87    9.56
  -2  -3  -9  101.81    9.32
   2   3   9  100.72    9.37
  -2   3  -9   90.98    9.83
  -3  -3  -9  370.57   33.80
   3   3   9  394.11   33.86
  -3   3  -9  395.95   34.28
  -4  -3  -9   -0.97    2.72
   4   3   9    0.23    2.81
  -4   3  -9    0.57    3.38
  -5  -3  -9    8.87    3.66
  -5   3  -9   -6.22    3.89
  -6  -3  -9   41.12    7.04
  -6   3  -9   50.78    8.10
  -7  -3  -9  145.68   15.22
  -7   3  -9  143.50   16.13
  -8  -3  -9    5.60    5.67
  -8   3  -9    9.86    6.96
  -9  -3  -9    4.64    6.19
  -9   3  -9   14.28   11.91
 -10  -3  -9   34.50    8.99
 -10   3  -9   38.18   10.35
 -11  -3  -9   -8.23    7.48
 -11   3  -9   18.41    9.38
 -12  -3  -9   21.91    9.78
 -12   3  -9   19.09   10.81
 -12  -4   9   42.37   11.07
 -12   4   9   33.60   15.99
 -11   4   9   28.09   11.42
 -10  -4   9   -0.04    7.77
 -10   4   9   22.31    9.42
  -9  -4   9   16.17    6.93
  -9   4   9   22.15    8.64
  -8  -4   9   24.81    6.68
  -8   4   9   24.25    7.23
  -7   4   9   45.18    8.07
  -6  -4   9   19.73    4.74
  -6   4   9   25.31    6.05
  -5  -4   9  102.61    9.50
  -5   4   9   96.87   10.13
   5   4  -9   81.95    8.71
  -4   4   9   93.23    9.00
   4   4  -9   84.78    9.35
   4   4  -9   79.01    7.87
   3  -4  -9   37.39    4.61
  -3   4   9   34.54    4.61
   3   4  -9   44.86    5.45
   3   4  -9   26.64    3.77
   2  -4  -9    3.71    2.33
  -2  -4   9    9.48    1.91
   2   4  -9    6.04    3.09
  -2   4   9   -2.28    2.38
  -1  -4   9    3.23    2.69
  -1  -4   9    2.41    1.69
   1  -4  -9    3.80    1.85
   1  -4  -9    7.30    1.97
  -1  -4   9    7.53    1.80
  -1   4   9    4.00    2.01
  -1   4   9    4.19    2.09
   1   4  -9    3.64    2.93
   0  -4   9   41.44    5.23
   0  -4  -9   34.39    3.89
   0  -4   9   34.83    4.23
   0   4  -9   43.49    5.21
   0   4   9   32.49    4.05
   0   4   9   33.69    4.60
   0   4  -9   43.27    4.41
   1  -4   9   20.45    5.84
   1  -4   9   20.06    3.24
   1   4   9   16.64    2.98
  -1   4  -9   20.86    3.50
   1   4   9   18.16    3.07
   2  -4   9   32.94    5.02
   2  -4   9   39.08    5.80
  -2  -4  -9   35.71    4.32
  -2   4  -9   30.78    5.15
   2   4   9   37.56    4.66
  -3  -4  -9   74.67    7.82
   3   4   9   72.64    8.07
  -3   4  -9   83.11    8.79
  -4  -4  -9  103.20   10.09
  -4   4  -9   98.72   10.78
   4   4   9  102.00   10.04
  -5  -4  -9   55.85    7.21
  -5   4  -9   63.31    8.65
  -6  -4  -9   -0.56    4.34
  -6   4  -9    8.88    5.35
  -7  -4  -9  110.81   13.58
  -7   4  -9  111.05   13.62
  -8  -4  -9   27.42    6.83
  -8   4  -9   35.45    8.78
  -9  -4  -9    6.17    6.78
  -9   4  -9    9.03    7.85
 -10  -4  -9   -2.50    6.86
 -10   4  -9    6.33    8.84
 -11  -4  -9   35.53    9.82
 -11   4  -9   19.66   10.86
 -12  -5   9    9.14    9.86
 -12   5   9   13.52   11.27
 -11  -5   9   40.31    9.73
 -11   5   9   27.03   10.75
 -10  -5   9   20.20    7.80
 -10   5   9   27.13    9.71
  -9  -5   9   17.86    7.10
  -8  -5   9  105.25   12.98
  -8   5   9   99.13   13.17
  -7  -5   9   55.60    7.27
  -7   5   9   25.66    7.45
  -6  -5   9   84.65    9.19
  -6   5   9   68.26    9.50
   5  -5  -9   67.45    8.00
  -5  -5   9   60.01    7.47
   5   5  -9   68.37    8.43
   5   5  -9   66.78    6.66
  -5   5   9   71.05    8.43
   4  -5  -9  182.44   16.00
  -4  -5   9  152.56   15.02
   4   5  -9  187.18   16.28
   4   5  -9  173.14   14.81
  -4   5   9  145.50   15.54
   3   5  -9    8.04    1.84
   3   5  -9    9.69    3.95
  -3   5   9   11.97    3.17
   2  -5  -9   69.92    7.76
  -2  -5   9   68.61    7.99
  -2  -5   9   80.63    7.05
   2  -5  -9   63.76    7.53
  -2  -5   9   65.59    6.87
  -2   5   9   72.19    7.44
  -2   5   9   88.63    7.78
   2   5  -9   79.70    8.81
   1  -5  -9   80.17    7.54
   1  -5  -9   77.71    7.66
  -1  -5   9   77.25    7.16
  -1  -5   9   70.24    7.29
  -1  -5   9   69.42    8.42
  -1   5   9   83.74    7.95
  -1   5   9   73.19    7.45
   1   5  -9   74.58    8.90
   0  -5   9  166.11   15.27
   0  -5  -9  161.16   15.03
   0   5   9  171.99   15.11
   0   5   9  184.32   15.59
   1  -5   9   -2.35    3.34
   1  -5   9   -0.64    2.72
  -1   5  -9    1.47    3.30
  -1   5  -9   -0.37    2.53
   1   5   9    1.80    2.01
   1   5   9    3.75    1.81
   1   5   9    1.91    2.77
   2  -5   9  155.66   15.05
   2   5   9  164.76   14.64
  -2   5  -9  166.01   15.17
   2   5   9  158.47   14.42
  -3  -5  -9    8.15    2.67
  -3   5  -9    4.29    3.49
  -4  -5  -9  180.40   16.81
  -4   5  -9  186.45   17.80
   4   5   9  186.10   16.81
  -5  -5  -9   20.01    4.42
  -5   5  -9   22.99    6.53
  -6  -5  -9   28.12    5.71
  -6   5  -9   30.26    7.05
  -7  -5  -9    1.35    4.52
  -7   5  -9   11.54    6.46
  -8  -5  -9   16.82    6.30
  -8   5  -9   13.70    7.71
  -9  -5  -9   19.18    7.12
  -9   5  -9    7.17    8.14
 -10  -5  -9  -16.93    6.00
 -10   5  -9   17.38    8.88
 -11  -5  -9   30.61    9.93
 -11   5  -9   22.45    9.55
 -12  -6   9   18.34    9.05
 -12   6   9   -5.69   10.24
 -11  -6   9   23.65    8.61
 -11   6   9   17.35   10.60
 -10  -6   9   55.79   10.14
 -10   6   9   92.72   13.47
  -9  -6   9    3.53    5.98
  -9   6   9   26.95    9.09
  -8  -6   9    4.53    5.56
  -8   6   9    6.97    7.25
  -7  -6   9   12.54    4.91
  -7   6   9   11.11    6.45
   7   6  -9    9.26    5.64
  -6  -6   9  128.43   13.11
  -6   6   9  125.94   14.35
   6   6  -9  140.59   12.34
   6   6  -9  133.60   14.22
  -5  -6   9   44.01    5.39
  -5   6   9   33.47    6.81
   5   6  -9   31.94    6.03
   4  -6  -9   10.08    3.97
   4   6  -9    2.49    1.75
   4   6  -9    6.32    4.48
  -4   6   9    9.02    3.47
   3  -6  -9    8.26    3.83
  -3   6   9    8.25    3.32
   3   6  -9    8.95    4.12
  -2  -6   9   71.93    6.69
  -2  -6   9   59.56    7.89
  -2  -6   9   61.26    6.52
   2  -6  -9   78.43    8.01
   2  -6  -9   73.72    7.38
  -2   6   9   71.12    8.29
   2   6  -9   81.65    9.24
  -2   6   9   67.51    7.23
   1  -6  -9   15.81    3.59
  -1  -6   9   20.66    2.91
   1  -6  -9   18.07    2.98
  -1  -6   9    8.85    3.79
  -1   6   9   20.22    4.38
   1   6  -9   22.97    4.94
  -1   6   9   17.48    3.01
   0  -6   9   23.84    4.85
   0  -6   9   15.23    3.52
   0  -6  -9   33.26    3.38
   0   6  -9   24.56    5.08
   0   6   9   28.94    3.37
   0   6  -9   14.44    3.46
   0   6   9   32.14    4.65
   1  -6   9   33.66    4.99
  -1   6  -9   38.34    6.12
   1   6   9   45.27    5.57
  -1   6  -9   36.01    5.12
   1   6   9   39.38    4.47
   1   6   9   40.83    4.68
   2  -6   9    7.03    3.09
   2   6   9   10.70    2.62
   2   6   9    9.64    2.68
  -2   6  -9   13.86    3.65
  -3   6  -9    6.54    3.88
  -4  -6  -9   93.08    8.99
   4   6   9   92.06    9.00
  -4   6  -9   75.35   10.30
  -5  -6  -9   77.55    8.84
  -5   6  -9   84.05   10.55
  -6  -6  -9    4.58    3.75
  -6   6  -9    4.85    5.46
  -7  -6  -9   -0.19    4.36
  -7   6  -9   -9.36    5.73
  -8  -6  -9   21.67    6.33
  -8   6  -9   29.13    8.80
  -9  -6  -9   40.06    8.64
  -9   6  -9   66.03   11.65
 -10  -6  -9   -5.82    6.40
 -10   6  -9    1.51    8.22
 -11  -6  -9   12.95    7.90
 -11   6  -9   23.54   17.14
 -11  -7   9   35.95    8.86
 -11   7   9   45.12   12.00
  11   7  -9   29.41   10.92
 -10  -7   9   29.61    7.49
 -10   7   9   46.50   10.33
  10   7  -9   15.79    9.83
  -9  -7   9   17.85    6.53
   9   7  -9   21.05    8.87
  -9   7   9   30.46    9.11
  -8  -7   9   52.02    8.37
   8   7  -9   57.99   10.00
  -8   7   9   69.82   10.46
  -7  -7   9   25.13    5.34
   7   7  -9   20.04    6.92
  -7   7   9   30.05    7.33
  -6  -7   9   65.98    7.89
   6   7  -9   64.54    6.88
   6   7  -9   65.35    9.16
  -6   7   9   70.58    9.27
  -5  -7   9   87.36    8.64
  -5   7   9   79.25   10.21
   5   7  -9   80.32    7.90
   5   7  -9   85.68   10.74
   4  -7  -9  315.30   31.55
  -4  -7   9  377.57   30.79
   4   7  -9  349.87   31.89
  -4   7   9  370.82   31.50
  -3  -7   9    1.61    1.98
   3  -7  -9   -8.77    3.51
  -3  -7   9    0.00    1.68
  -3   7   9    0.98    3.05
   3   7  -9    6.80    4.47
  -2  -7   9   45.31    4.98
  -2  -7   9   52.95    5.13
  -2   7   9   50.89    6.73
   2   7  -9   57.07    7.75
  -2   7   9   47.26    5.79
   1  -7  -9   38.52    4.93
  -1  -7   9   35.90    4.71
  -1   7   9   47.77    4.91
  -1   7   9   39.56    5.87
   1   7  -9   39.67    6.64
   0  -7   9  152.08   13.42
   0   7   9  139.95   13.11
   0   7  -9  185.11   15.23
   0   7  -9  121.37   13.26
   0   7   9  155.73   14.39
   1  -7   9    0.51    2.73
   1   7   9    1.92    3.93
  -1   7  -9    4.02    3.82
   1   7   9    3.56    2.06
   1   7   9   -2.64    1.99
  -1   7  -9   -1.32    2.60
   2   7   9   51.35    6.74
   2   7   9   42.96    5.22
   2   7   9   40.89    4.84
  -2   7  -9   49.86    6.09
   3   7   9    1.20    2.34
  -3   7  -9   -0.04    3.48
   3   7   9    4.32    2.46
  -4  -7  -9  387.34   33.88
   4   7   9  383.44   33.93
  -4   7  -9  392.69   34.98
  -5  -7  -9    4.83    3.21
   5   7   9   -4.60    2.93
  -5   7  -9   -1.66    4.72
  -6  -7  -9   -2.24    3.80
  -6   7  -9    0.80    5.67
  -7  -7  -9    5.38    4.54
  -7   7  -9    1.21    6.35
  -8  -7  -9   65.91    9.39
  -8   7  -9   86.47   17.18
  -9  -7  -9    0.78    5.51
  -9   7  -9    4.30    8.18
 -10  -7  -9   -3.01    6.07
 -10   7  -9   10.19    9.29
 -11  -7  -9   34.65    8.86
 -11   7  -9   42.59   12.67
 -11  -8   9   25.75    9.06
 -11   8   9    3.30   13.78
  11   8  -9  -16.86   10.15
 -10  -8   9  116.74   12.84
 -10   8   9   86.97   15.10
  10   8  -9  106.13   16.04
  -9  -8   9    2.25    5.24
  -9   8   9    7.77    7.41
   9   8  -9    9.25    9.23
  -8  -8   9   36.74    7.06
   8   8  -9   48.26   10.09
  -8   8   9   63.65   10.45
  -7  -8   9   14.77    4.55
  -7   8   9   13.01    6.72
   7   8  -9   15.42    6.88
   7   8  -9   11.11    3.21
  -6  -8   9  145.15   13.87
  -6   8   9  160.85   15.77
   6   8  -9  135.42   16.20
  -5  -8   9   46.54    5.59
  -5   8   9   44.84    6.92
   5   8  -9   27.16    7.04
   5   8  -9   39.73    4.56
  -4  -8   9  152.82   12.64
  -4  -8   9  137.25   12.52
   4   8  -9  130.33   14.65
  -4   8   9  129.30   13.86
  -3  -8   9   78.26    7.37
   3  -8  -9   74.54    9.04
   3   8  -9   75.73    9.56
  -3   8   9   84.47    8.64
  -2  -8   9  321.49   28.18
  -2  -8   9  317.61   28.02
   2  -8  -9  322.86   29.19
   2   8  -9  326.07   29.87
  -2   8   9  345.97   29.27
  -2   8   9  320.29   28.52
  -1  -8   9    0.64    2.16
   1  -8  -9    6.86    3.55
   1  -8  -9    1.45    2.36
  -1   8   9   -0.91    3.92
   1   8  -9    5.80    4.57
  -1   8   9    3.44    2.66
   0  -8  -9  122.77   11.28
   0  -8   9  132.85   11.71
   0   8   9  125.32   13.08
   0   8  -9  109.47   11.46
   0   8   9  120.75   11.33
   0   8  -9  148.21   13.87
   1  -8   9  129.37   12.65
   1   8   9  137.65   13.86
  -1   8  -9  125.47   12.69
   1   8   9  132.62   12.02
   1   8   9  137.00   12.27
  -1   8  -9  137.53   14.19
   2   8   9  221.47   19.35
   2   8   9  195.58   17.91
  -2   8  -9  184.71   18.55
   2   8   9  204.55   17.71
  -3   8  -9   39.64    6.52
   3   8   9   48.49    5.33
   3   8   9   43.01    4.88
   3   8   9   32.40    6.52
   4   8   9   30.74    5.22
  -4   8  -9   41.90    8.77
   4   8   9   40.12    4.81
  -5  -8  -9   62.92    7.56
  -5   8  -9   80.05   10.18
   5   8   9   64.86    7.35
  -6  -8  -9   60.40    7.56
  -6   8  -9   69.10   10.22
  -7  -8  -9   35.16    6.18
  -7   8  -9   28.93    8.72
  -8  -8  -9    1.78    6.20
  -8   8  -9    5.51    7.75
  -9  -8  -9   61.03    8.83
  -9   8  -9   50.13   11.71
 -10  -8  -9   26.91    7.89
 -10   8  -9   46.86   11.46
 -11  -8  -9    9.27    7.96
 -11   8  -9   20.72   10.86
  11   9  -9    4.88   11.44
 -11   9   9   -4.79   10.34
 -10  -9   9    0.66    5.47
 -10   9   9    7.96    8.98
  10   9  -9   16.06   10.27
  -9  -9   9    8.76    5.26
   9   9  -9   10.65    8.63
  -9   9   9   19.35    8.88
  -8  -9   9    3.72    4.36
  -8   9   9   12.22    7.81
   8   9  -9    8.65    7.97
  -7  -9   9    1.39    3.62
  -7   9   9   22.75    7.12
   7   9  -9   12.82    7.39
   7   9  -9    8.30    3.03
   6   9  -9   27.35    7.69
   6   9  -9   25.57    3.53
  -6   9   9   32.55    7.11
  -5   9   9   19.00    5.59
   5   9  -9   19.98    6.53
   4   9  -9    0.87    5.24
  -4   9   9   25.22    5.34
  -3   9   9    2.27    3.53
   3   9  -9    5.80    5.18
  -2  -9   9   59.36    5.62
  -2   9   9   60.63    6.87
  -2   9   9   50.63    7.21
   1  -9  -9    7.90    2.79
  -1  -9   9    5.17    2.59
  -1   9   9    4.47    2.68
  -1   9   9    8.60    4.27
   1   9  -9    4.29    4.41
   0  -9  -9  141.89   13.32
   0  -9   9  171.53   13.84
   0   9   9  131.27   14.83
   0   9  -9  137.22   13.61
   0   9  -9  176.13   16.20
   0   9   9  144.43   13.38
   1  -9   9    0.77    2.75
   1   9   9    3.46    2.46
  -1   9  -9   -2.42    3.98
  -1   9  -9    5.00    3.10
   1   9   9    4.76    4.28
   1   9   9    4.82    2.30
   2   9   9   37.76    4.24
   2   9   9   36.50    4.45
   2   9   9   31.64    6.37
  -2   9  -9   29.04    5.36
   3   9   9    2.09    5.46
   3   9   9    2.09    2.67
   3   9   9    1.32    2.28
  -3   9  -9    0.61    4.04
   4   9   9   83.86   12.15
   4   9   9   99.15   10.07
  -4   9  -9  113.93   12.03
   4   9   9  109.21    9.85
   5   9   9    6.30    3.27
  -5   9  -9   14.15    6.11
   5   9   9   18.96    3.65
  -6  -9  -9   -3.85    3.37
  -6   9  -9   -1.92    6.09
  -7  -9  -9   62.64    8.02
  -7   9  -9   60.82   10.67
  -8  -9  -9   24.26    5.84
  -8   9  -9   32.80    9.55
  -9  -9  -9    7.35    5.57
  -9   9  -9    2.42    8.12
 -10  -9  -9   -2.56    6.07
 -10   9  -9   14.37   10.18
 -11  10   9   15.14   10.92
  11  10  -9    1.78   14.28
 -10  10   9   33.17   10.81
  10  10  -9   31.65   12.13
  -9 -10   9   10.15    5.25
  -9  10   9   24.95    9.15
   9  10  -9   -7.76    8.90
  -8 -10   9  105.43   10.70
  -8  10   9  100.51   14.04
   8  10  -9  111.64   15.86
   7  10  -9   95.85   13.62
  -7  10   9  102.85   13.01
   6  10  -9  105.95   14.09
  -6  10   9  125.32   13.79
  -5  10   9   21.30    5.84
   5  10  -9   20.85    6.67
   4  10  -9    7.96    5.84
  -4  10   9   14.67    4.91
   3  10  -9  184.25   19.37
  -3  10   9  198.23   18.10
  -2  10   9  205.86   19.56
   2  10  -9  199.91   20.28
  -2  10   9  208.04   18.69
  -1 -10   9    0.61    2.29
  -1  10   9    1.11    3.05
  -1  10   9    9.77    4.83
   1  10  -9    4.46    5.42
   0 -10  -9  128.39   11.59
   0 -10   9  120.91   13.34
   0  10   9  112.16   13.38
   0  10  -9  116.31   11.86
   0  10  -9  146.24   14.76
   0  10   9  133.97   11.72
   1 -10   9  113.00   10.08
   1  10   9   93.47   11.68
   1  10   9   97.88    9.46
  -1  10  -9   94.51   10.29
  -1  10  -9  101.01   12.09
  -2  10  -9  422.92   36.47
   2  10   9  418.19   35.48
   2  10   9  431.83   35.74
  -2  10  -9  354.43   36.88
   2  10   9  415.23   36.96
   3  10   9    8.37    6.03
   3  10   9   17.75    3.02
  -3  10  -9    7.18    4.63
   4  10   9    8.07    6.27
   4  10   9    7.56    2.68
  -4  10  -9    3.53    5.00
   4  10   9    4.20    2.79
  -5  10  -9   66.04   10.12
   5  10   9   69.88   10.37
   5  10   9   73.38    7.46
  -6  10  -9  157.49   17.09
   6  10   9  170.68   14.15
   6  10   9  123.93   17.42
   6  10   9  140.04   14.02
  -7  10  -9   72.52   12.09
  -8 -10  -9   -2.21    4.12
  -8  10  -9   -4.36    7.93
  -9 -10  -9   15.26    5.26
  -9  10  -9    3.57    8.47
  10  11  -9   -1.70   10.52
  -9  11   9   13.05    8.62
   9  11  -9    8.08   10.37
  -8  11   9    4.86    7.38
   8  11  -9    4.16    9.38
  -7  11   9   32.86    8.89
   7  11  -9   34.87    9.29
   6  11  -9   23.49    8.05
  -6  11   9   19.32    7.07
   5  11  -9   21.02    7.66
  -5  11   9   28.79    6.63
   4  11  -9   31.34    7.76
  -4  11   9   25.36    5.81
   3  11  -9   14.02    6.03
  -3  11   9   18.22    4.97
   2  11  -9  107.56   12.34
  -2  11   9   73.53    9.24
  -2  11   9   86.16   10.79
  -1 -11   9   44.88    5.71
  -1  11   9   60.39    6.56
   1  11  -9   59.92    8.84
  -1  11   9   48.74    8.07
   0 -11  -9    2.51    2.46
   0 -11   9    0.63    3.36
   0  11  -9    0.87    5.03
   0  11   9    3.84    2.87
   0  11  -9    2.70    2.80
   0  11   9    5.40    5.36
   1  11   9    8.32    2.83
   1  11   9    9.37    6.43
   1  11   9    8.04    3.43
  -1  11  -9   10.00    5.63
  -1  11  -9    8.15    3.77
  -2  11  -9   98.55   11.95
   2  11   9   89.87   11.96
   2  11   9   87.72    8.58
   2  11   9   82.73    8.39
  -2  11  -9   85.20    9.75
   3  11   9   50.24    8.76
   3  11   9   54.61    6.02
   3  11   9   49.61    5.84
  -3  11  -9   67.84    8.10
   4  11   9    5.56    2.58
   4  11   9   -0.08    6.58
  -4  11  -9   -4.76    4.66
   4  11   9    5.89    2.67
   5  11   9   -0.84    7.03
   5  11   9    1.67    2.70
  -5  11  -9   13.11    6.00
   6  11   9   48.39    5.32
   6  11   9   30.08    9.30
  -6  11  -9   34.69    8.86
   7  11   9   22.57    8.70
   7  11   9   21.72    4.03
  -7  11  -9    6.09    7.59
  -8  11  -9  -14.01    7.44
   8  11   9   -7.10    7.49
  -9  11  -9   29.42   11.34
   9  11   9   16.05    9.06
 -10  11  -9    3.57    9.71
  10  11   9    2.34    9.32
 -10  12   9   11.98   10.86
   9  12  -9    1.45   10.92
  -9  12   9   36.37   10.19
  -8  12   9   33.49    9.06
   8  12  -9   14.28   10.81
  -7  12   9  137.01   15.54
   7  12  -9  100.26   15.63
   6  12  -9   31.89    9.59
  -6  12   9   26.46    7.48
  -5  12   9   25.37    6.52
   5  12  -9   18.80    7.94
   4  12  -9    7.13    7.02
  -4  12   9   26.44    5.72
   3  12  -9   64.08    9.90
  -3  12   9   73.09    8.68
  -3  12   9   55.56    9.01
  -2  12   9   37.33    5.94
  -2  12   9   39.06   10.59
   2  12  -9   30.54    7.89
  -1 -12   9   -4.85    2.52
  -1  12   9    1.39    3.35
   1  12  -9   -2.39    5.84
  -1  12   9   -4.25    6.60
   0 -12   9   -4.55    3.07
   0 -12  -9    5.61    2.58
   0  12   9    6.83    6.06
   0  12  -9    4.81    3.00
   0  12  -9   -1.33    5.74
   0  12   9    7.24    3.06
   1  12   9   80.19   10.32
   1  12   9   65.32    7.44
  -1  12  -9   67.63    8.22
   1  12   9   71.56    7.30
  -1  12  -9   67.12   10.16
  -2  12  -9  305.37   29.01
   2  12   9  316.26   26.83
   2  12   9  289.38   28.90
   2  12   9  284.89   27.20
  -2  12  -9  329.69   27.80
  -3  12  -9   18.78    5.38
   3  12   9   11.10    6.88
  -4  12  -9   14.92    5.89
   4  12   9   13.64    7.46
  -5  12  -9   29.74    7.52
   5  12   9   19.04    8.46
   6  12   9  156.18   20.68
  -6  12  -9  179.31   18.75
   7  12   9   -8.15    8.39
  -7  12  -9   16.59    8.14
   8  12   9   10.34    9.87
  -8  12  -9   13.97    8.90
   9  12   9   -9.31    9.56
  -9  12  -9   -3.35    8.52
   9  13  -9   19.85   11.80
  -9  13   9   39.33   11.05
  -8  13   9    8.72    8.66
   8  13  -9    8.98   10.47
  -7  13   9   20.06    8.19
   7  13  -9   17.79    9.83
   6  13  -9    6.67    8.46
  -6  13   9    4.70    6.94
  -5  13   9   57.05    8.72
   5  13  -9   41.64   10.11
  -4  13   9   16.09    5.73
   4  13  -9   23.08    8.09
  -3  13   9   -5.79    5.88
   3  13  -9    3.81    6.72
  -3  13   9   10.03    4.97
  -2  13   9   31.68    5.60
  -2  13   9   29.29    7.38
   2  13  -9   39.39    8.51
  -1  13   9   45.60    8.85
   1  13  -9   56.23    9.66
  -1  13   9   52.49    6.55
   0 -13   9   48.40    5.94
   0  13  -9   48.27    5.96
   0  13   9   44.31    5.89
   0  13  -9   36.92    9.06
   0  13   9   45.12    8.72
  -1  13  -9    1.84    3.92
   1  13   9    1.18    6.45
  -1  13  -9    6.43    6.38
   1  13   9   -3.15    2.80
   1  13   9    3.84    2.78
  -2  13  -9   37.97    8.18
  -2  13  -9   37.93    6.38
   2  13   9   42.47    8.53
   2  13   9   32.17    4.42
   3  13   9   74.83   11.47
  -3  13  -9   67.27    9.23
   4  13   9   40.29    9.77
  -4  13  -9   57.26    8.48
   5  13   9   12.96    8.74
  -5  13  -9   19.71    6.99
   6  13   9   16.51    9.87
  -6  13  -9   23.24    7.53
   7  13   9    3.90    9.08
  -7  13  -9   -4.36    7.38
   8  13   9    9.70    9.43
  -8  13  -9  -11.74    7.11
   9  13   9    4.25   10.09
  -9  14   9   -4.34    9.91
   9  14  -9   13.10   12.20
   8  14  -9   -5.12   10.60
  -8  14   9   26.24    9.37
  -7  14   9   17.05    8.60
   7  14  -9   34.80   11.70
  -6  14   9    4.04    9.07
   6  14  -9    7.77    9.13
   5  14  -9   61.10   10.94
  -5  14   9   45.49    8.95
  -4  14   9   15.54    6.30
   4  14  -9   24.06    8.95
  -3  14   9   45.49    8.59
  -3  14   9   34.91    6.80
   3  14  -9   40.43    9.38
  -2  14   9   42.41    8.65
  -2  14   9   38.50    6.69
   2  14  -9   35.99    9.30
  -1  14   9   62.68    7.11
   1  14  -9   52.17   10.38
  -1  14   9   39.00    9.01
   0 -14   9   38.98    5.74
   0  14   9   47.69    5.88
   0  14  -9   44.55    5.57
   0  14   9   33.69    8.87
   0  14  -9   46.86    9.36
   1  14   9   28.29    4.19
  -1  14  -9   17.33    7.62
   1  14   9   18.73    4.04
  -1  14  -9   39.71    5.23
   1  14   9   20.23    8.23
  -2  14  -9   56.66   10.38
   2  14   9   38.46    9.99
  -2  14  -9   71.08    8.25
   3  14   9   39.68    9.40
  -3  14  -9   36.16    6.67
  -4  14  -9   15.36    6.03
   4  14   9    0.39    8.20
   5  14   9   17.57    9.29
  -5  14  -9   14.54    6.68
  -6  14  -9  111.10   13.65
   6  14   9   82.88   14.50
   7  14   9   13.87    9.96
  -7  14  -9    4.72    7.78
  -8  14  -9   15.98    8.78
   8  14   9    7.58   10.21
   8  15  -9   -3.20   16.54
  -8  15   9    6.40    9.20
  -7  15   9    9.07    8.60
   7  15  -9   -4.79   10.18
  -6  15   9    1.43    6.84
   6  15  -9    6.05    9.26
  -5  15   9   17.60    7.32
   5  15  -9   16.09    9.10
   4  15  -9   12.11    8.79
  -4  15   9   19.92    6.67
  -3  15   9   31.46    6.87
  -3  15   9   25.99    8.47
   3  15  -9   37.66    9.62
  -2  15   9   -6.83    6.84
  -2  15   9   -6.28    4.53
   2  15  -9    3.52    8.83
  -1  15   9   12.55    4.31
  -1  15   9   10.22    7.39
   1  15  -9    3.93    7.75
   0 -15   9   43.99    5.73
   0  15  -9   36.28    5.16
   0  15   9   39.40    5.73
   0  15  -9   45.57    9.30
   0  15   9   30.28    9.25
   1  15   9   21.35    5.81
  -1  15  -9   21.36    4.74
   1  15   9   18.75    8.36
  -1  15  -9   17.04    8.33
   1  15   9   26.62    4.26
  -2  15  -9    4.65    4.47
   2  15   9    7.19    8.05
   3  15   9   -2.53    8.13
  -3  15  -9   -3.43    4.64
   4  15   9   22.98    9.86
  -4  15  -9   36.06    7.75
   5  15   9   18.81   10.19
  -5  15  -9   24.91    7.01
  -6  15  -9    6.84    7.27
   6  15   9    7.22   10.27
   7  15   9  -12.34    9.55
  -7  15  -9    6.53    7.46
   8  15   9  -11.13   10.08
  -8  15  -9   -2.02    8.08
   7  16  -9    4.90   10.78
  -7  16   9   -3.10    8.98
   6  16  -9   23.56   10.63
  -6  16   9   11.51    8.20
   5  16  -9   12.59    9.63
  -5  16   9    1.87    7.49
  -4  16   9   14.96    6.84
   4  16  -9   13.64    9.50
  -3  16   9   -0.28    5.26
  -3  16   9    1.48    7.57
   3  16  -9   14.79    8.88
   2  16  -9   38.03   10.07
  -2  16   9   46.48    7.27
  -2  16   9   33.90    9.53
  -1  16   9   49.26   10.92
  -1  16   9   55.93    7.81
   1  16  -9   59.12   10.78
   0  16  -9   30.08    9.39
   0  16   9   31.87    9.46
   0  16  -9   37.01    4.72
   0  16   9   31.50    5.59
  -1  16  -9   21.36    4.70
   1  16   9   13.71    9.01
  -1  16  -9   19.76    8.98
  -2  16  -9   26.66    9.57
   3  16   9   24.58   10.20
  -3  16  -9   34.63    6.90
  -4  16  -9    7.95    5.72
   4  16   9    2.55    9.38
  -5  16  -9   29.24   10.14
   5  16   9   31.78   11.50
  -6  16  -9   13.33    7.57
   6  16   9   11.02   11.13
   7  16   9   14.83   12.99
  -7  16  -9   19.75    9.20
  -7  17   9   19.15    9.93
   7  17  -9   11.90   11.14
  -6  17   9    4.72    8.22
   6  17  -9   14.34   11.15
  -5  17   9   -8.11    6.84
   5  17  -9   18.95   10.28
  -4  17   9    2.77    6.75
   4  17  -9   -1.43    8.74
  -3  17   9   60.16   10.06
   3  17  -9  101.10   14.49
  -2  17   9   14.41    6.32
   2  17  -9   29.02   10.11
  -1  17   9   -8.42    4.55
   1  17  -9   -2.12    7.82
   0  17   9    1.98    4.45
   0  17  -9   24.70    8.93
   0  17   9    6.67    9.61
  -1  17  -9  100.88   10.95
   1  17   9  106.55   15.19
  -1  17  -9  101.83   14.98
  -2  17  -9   25.14    6.00
   2  17   9   18.82    9.93
  -2  17  -9   29.23   10.21
   3  17   9   -6.89    9.35
  -3  17  -9    1.94    5.64
  -4  17  -9    0.84    6.43
   4  17   9   16.16   10.63
   5  17   9   27.22   11.44
  -5  17  -9   19.41    8.18
  -6  17  -9   16.41    8.66
  -6  18   9   50.75   11.17
   6  18  -9   54.70   13.32
  -5  18   9  -23.22    7.01
   4  18  -9    5.77    9.78
  -4  18   9    3.77    7.63
  -3  18   9   -4.34    6.88
   3  18  -9   -0.11    9.53
  -2  18   9   47.65    8.73
  -2  18   9   55.32   11.67
   2  18  -9   70.29   12.41
   1  18  -9   24.81   10.26
  -1  18   9   20.87    6.19
  -1  18   9   19.83    9.50
   0  18  -9    1.98    8.11
   0  18   9   -5.58    8.73
   0  18   9   -3.56    6.01
   1  18   9   17.10   10.19
  -1  18  -9   25.73    5.03
  -1  18  -9    8.23    9.63
  -2  18  -9   25.04    6.14
   2  18   9   21.67   10.59
   3  18   9   38.71   11.97
  -3  18  -9   51.78    8.63
  -4  18  -9   11.55    7.09
   4  18   9   25.27   11.32
  -5  18  -9   36.03    8.73
   5  18   9   29.26   20.28
  -4  19   9   10.69    9.58
   4  19  -9   -2.21   10.46
   3  19  -9   54.76   18.23
  -3  19   9   25.40    9.03
  -2  19   9   57.96   11.76
   2  19  -9   36.93   11.36
  -2  19   9   40.74    8.33
   1  19  -9   17.78    9.70
  -1  19   9   16.91    9.92
   0  19   9    6.97    9.94
   0  19  -9   14.78   10.07
   1  19   9   14.32   10.44
  -1  19  -9   20.82   10.18
   2  19   9   53.51   13.08
  -3  19  -9    8.04    6.55
   3  19   9    3.95   10.70
  -4  19  -9    2.44    7.79
   3  20  -9   15.68   11.27
  -2  20   9   58.94   12.46
   2  20  -9   35.95   12.34
  -1  20   9    0.43    9.67
   1  20  -9    5.81    9.83
   0  20   9   19.19   10.74
   0  20  -9   11.32   11.08
   1  20   9   21.28   11.90
  -1  20  -9   45.97   12.21
   2  20   9    5.54   13.46
 -12   0  10   12.76   10.21
 -11   0  10    1.52    8.90
 -10   0  10  173.18   19.77
  -9   0  10   56.54   10.31
  -8   0  10   24.44    7.03
  -7   0  10   10.55    5.48
  -6   0  10  112.97   12.01
  -5   0  10  294.61   26.24
   4   0 -10    0.34   22.29
  -4   0  10   18.72   19.86
   3   0 -10    4.28    2.18
  -3   0  10    3.40    2.55
   2   0 -10   22.52    3.06
  -2   0  10   26.95    3.27
  -1   0  10 1822.22  150.97
   1   0 -10 1708.68  150.93
   0   0  10   42.94    4.41
   0   0  10   39.70    4.63
   1   0  10    5.78    1.88
  -1   0 -10    3.76    1.86
   2   0  10   38.61    4.75
  -2   0 -10   35.74    4.71
  -3   0 -10   42.18    5.92
   3   0  10   46.87    5.84
  -4   0 -10   26.73    5.03
  -5   0 -10    0.46    3.95
  -6   0 -10   67.82   10.07
  -7   0 -10   12.09    5.62
  -8   0 -10    8.41    6.13
  -9   0 -10    6.88    6.96
 -10   0 -10   -5.98    7.67
 -11   0 -10   32.19    9.98
 -12  -1  10    6.96   10.28
 -12   1  10    8.43    9.61
 -11  -1  10   11.34    9.65
 -11   1  10    6.92    9.44
 -10  -1  10   15.13    8.22
 -10   1  10    6.82   10.29
  -9  -1  10   25.16    8.21
  -9   1  10   31.52    8.46
  -8  -1  10   22.80    6.62
  -8   1  10   13.76    6.71
  -7  -1  10    0.17    5.12
  -7   1  10    9.59    5.75
  -6  -1  10   15.14    5.18
  -6   1  10   19.24    5.04
   5  -1 -10   38.26   27.51
  -5  -1  10  -10.27   24.27
  -5   1  10   -7.40   21.88
   5   1 -10   39.86   30.63
  -4  -1  10   17.22    3.79
   4   1 -10   12.95    3.03
  -4   1  10   13.02    3.36
  -3  -1  10    8.69    2.72
   3  -1 -10   12.54    2.91
  -3   1  10   10.34    3.02
   3   1 -10   16.28    2.60
  -2  -1  10   97.37    9.24
  -2   1  10  100.98    9.32
   2   1 -10  105.57    9.42
   2   1 -10  100.57    9.18
  -1  -1  10  181.28   16.94
  -1  -1  10  206.69   17.14
   1  -1 -10  188.40   16.90
   1   1 -10  179.75   16.98
   1   1 -10  195.54   16.90
  -1   1  10  209.51   16.99
   0  -1  10   31.25    3.73
   0  -1  10   28.45    3.45
   0   1  10   24.68    3.23
   0   1  10   22.72    3.32
  -1  -1 -10    1.02    1.67
   1  -1  10    0.83    1.58
   1   1  10    0.19    1.70
  -1   1 -10   -0.23    1.69
   2  -1  10   25.12    3.71
  -2  -1 -10   25.00    3.66
   2   1  10   27.10    4.05
  -2   1 -10   19.10    3.72
  -3  -1 -10   23.22    4.42
   3  -1  10   31.54    4.50
   3   1  10   28.84    4.61
  -3   1 -10   27.54    4.70
  -4  -1 -10    0.72    3.21
  -4   1 -10   -2.08    3.61
  -5  -1 -10   26.63    5.28
  -5   1 -10   25.77    5.25
  -6  -1 -10   80.00   10.30
  -6   1 -10   90.10   10.45
  -7  -1 -10   25.29    6.78
  -7   1 -10   36.02    7.27
  -8  -1 -10   -2.13    5.78
  -8   1 -10  -11.19    5.90
  -9  -1 -10   12.28    7.29
  -9   1 -10    0.68    6.32
 -10  -1 -10    1.03    7.32
 -10   1 -10    7.45    7.73
 -11  -1 -10   22.57    9.80
 -11   1 -10   14.71    9.04
 -12  -1 -10   12.50    9.33
 -12   1 -10   10.24   10.28
 -12  -2  10   30.19   10.35
 -12   2  10   18.54   10.43
 -11  -2  10    2.69    8.79
 -11   2  10   -2.84    9.85
 -10  -2  10   89.64   14.30
 -10   2  10  140.72   16.09
  -9  -2  10    7.42    6.98
  -9   2  10   24.74    8.28
  -8  -2  10   30.59    6.99
  -8   2  10   33.43    7.82
  -7  -2  10   12.46    5.34
  -7   2  10   11.59    5.86
  -6  -2  10  103.99   11.28
  -5  -2  10  110.68   10.89
  -5   2  10  111.74   11.47
  -4  -2  10   14.43    3.47
   4   2 -10   12.32    2.63
  -4   2  10   17.27    3.54
  -3  -2  10    4.24    2.40
   3  -2 -10    1.90    2.60
   3   2 -10    0.53    2.54
   3   2 -10    4.59    2.09
  -3   2  10    0.73    2.80
  -2  -2  10   54.48    5.63
   2  -2 -10   55.44    5.64
   2   2 -10   65.62    6.33
   2   2 -10   53.61    5.35
  -2   2  10   51.90    5.74
  -1  -2  10  231.16   20.27
   1  -2 -10  232.39   20.08
  -1  -2  10  246.60   20.21
  -1   2  10  224.11   20.09
   1   2 -10  215.40   20.29
   0  -2  10   22.22    3.17
   0  -2  10   22.12    2.99
   0   2  10   18.58    2.73
   0   2 -10   20.15    2.94
   1  -2  10   29.47    4.03
   1  -2  10   33.63    4.42
  -1  -2 -10   35.02    3.92
   1   2  10   31.79    4.00
  -1   2 -10   26.34    3.97
   2  -2  10  107.15   10.99
  -2  -2 -10  119.96   11.01
  -2   2 -10  121.75   11.19
  -3  -2 -10   77.57    8.38
  -3   2 -10   75.05    8.89
   3   2  10   88.03    8.41
  -4  -2 -10    5.97    3.23
  -4   2 -10    0.20    3.47
  -5  -2 -10   -1.77    3.71
  -5   2 -10    1.17    4.23
  -6  -2 -10   57.90    8.06
  -6   2 -10   51.23    8.25
  -7  -2 -10   32.40    6.88
  -7   2 -10   33.26    7.85
  -8  -2 -10  -10.23    5.42
  -8   2 -10    0.56    6.33
  -9  -2 -10   -5.45    6.10
  -9   2 -10    2.60    7.00
 -10  -2 -10   -1.14    7.10
 -10   2 -10   -1.09    7.98
 -11  -2 -10   -3.27    8.14
 -11   2 -10   -2.52    8.90
 -12  -2 -10    4.51    9.25
 -12   2 -10   13.29    9.79
 -12  -3  10   17.46    9.62
 -12   3  10   31.00   13.16
 -11  -3  10   12.02    9.01
 -11   3  10   32.73   10.97
 -10  -3  10   16.60    8.02
 -10   3  10   17.12    9.38
  -9  -3  10   10.96    7.42
  -9   3  10   26.40    8.38
  -8  -3  10   34.81    7.41
  -8   3  10   31.66    7.94
  -7  -3  10   46.89    7.20
  -7   3  10   30.13    7.04
  -6  -3  10   25.96    5.48
  -6   3  10   30.78    6.11
  -5  -3  10   84.53    8.84
  -5   3  10   77.87    9.28
  -4  -3  10   35.11    4.60
   4   3 -10   29.88    5.14
   4   3 -10   34.03    4.03
  -4   3  10   32.72    4.87
  -3  -3  10   38.83    4.73
   3  -3 -10   48.53    5.66
   3   3 -10   49.35    5.65
   3   3 -10   29.90    4.27
  -3   3  10   45.13    5.17
   2  -3 -10   22.47    3.33
  -2  -3  10   25.42    3.30
  -2  -3  10   20.72    3.29
  -2   3  10   14.28    3.06
   2   3 -10   21.84    2.77
   2   3 -10   26.87    4.05
  -1  -3  10    6.04    2.47
   1  -3 -10    8.01    2.06
  -1  -3  10    5.36    2.19
  -1  -3  10    6.67    1.78
  -1   3  10    3.90    2.07
   1   3 -10    3.62    2.59
   0  -3 -10   16.13    2.22
   0  -3  10   10.59    2.87
   0  -3  10   18.86    2.58
   0   3  10   11.21    2.16
   0   3 -10   10.08    2.85
   0   3 -10   16.93    2.66
   1  -3  10    3.84    2.89
   1  -3  10    5.73    2.44
   1   3  10    2.62    1.97
  -1   3 -10    2.35    2.18
   1   3  10    2.82    1.83
   2  -3  10   57.39    6.58
  -2  -3 -10   49.76    5.98
  -2   3 -10   59.40    6.71
   2   3  10   52.91    6.44
  -3  -3 -10    8.97    2.97
  -3   3 -10    6.16    3.55
   3   3  10   10.06    2.96
  -4  -3 -10   33.65    4.96
  -4   3 -10   29.36    5.49
  -5  -3 -10   61.89    7.80
  -5   3 -10   63.53    8.68
  -6  -3 -10  273.65   26.66
  -6   3 -10  308.53   27.41
  -7  -3 -10   18.02    5.96
  -7   3 -10   20.01    6.66
  -8  -3 -10   10.84    5.88
  -8   3 -10   12.15    7.22
  -9  -3 -10   24.81    7.21
  -9   3 -10    5.67    9.74
 -10   3 -10   51.15   11.45
 -11  -3 -10   15.93    9.18
 -11   3 -10   23.23    9.80
 -12  -4  10   16.92    9.78
 -12   4  10   -1.69   12.32
 -11   4  10   17.30   10.36
 -10  -4  10    3.08    7.67
 -10   4  10   15.75    8.58
  -9  -4  10   14.89    6.67
  -9   4  10   25.93    8.53
  -8  -4  10   32.40    6.96
  -8   4  10   22.35    7.65
  -7  -4  10   32.37    6.14
  -7   4  10   21.36    6.61
  -6  -4  10   46.35    6.68
  -6   4  10   42.79    7.40
  -5  -4  10   20.05    4.07
   5   4 -10    7.62    2.64
   5   4 -10    5.40    3.70
  -5   4  10   22.14    4.57
  -4  -4  10   46.59    5.38
   4  -4 -10   34.84    5.62
   4   4 -10   49.05    4.89
   4   4 -10   55.92    6.95
  -4   4  10   38.36    5.78
  -3  -4  10   15.79    2.80
   3  -4 -10    5.17    2.94
   3   4 -10   15.96    3.99
   3   4 -10   17.04    2.33
  -3   4  10    8.19    3.29
  -2  -4  10   28.70    3.70
   2  -4 -10   26.21    3.91
  -2  -4  10   30.64    4.19
   2  -4 -10   28.78    3.66
  -2   4  10   20.70    3.71
   2   4 -10   30.64    4.89
  -1  -4  10   36.41    4.05
  -1  -4  10   32.64    4.75
   1  -4 -10   30.25    3.91
  -1  -4  10   34.10    3.94
   1   4 -10   36.14    5.02
  -1   4  10   32.62    3.97
  -1   4  10   29.41    3.87
   0  -4  10  118.45   12.41
   0  -4  10  133.86   11.97
   0  -4 -10  119.46   11.64
   0   4  10  139.14   11.92
   0   4  10  133.17   11.77
   0   4 -10  136.06   11.97
   0   4 -10  130.08   12.56
   1  -4  10   -0.39    3.18
   1  -4  10    2.51    4.00
   1   4  10   -1.82    1.90
   1   4  10    1.56    1.94
  -1   4 -10   -3.66    2.20
   2  -4  10   43.48    5.97
   2  -4  10   23.22    4.60
  -2  -4 -10   27.01    4.03
  -2   4 -10   39.66    5.11
   2   4  10   38.05    4.83
  -3  -4 -10    9.57    2.89
   3   4  10   11.30    3.00
  -3   4 -10    7.17    3.79
  -4  -4 -10   93.79    9.52
  -4   4 -10   93.41   10.25
   4   4  10   91.96    9.43
  -5  -4 -10    2.64    3.69
  -6  -4 -10  166.21   16.88
  -6   4 -10  183.14   18.01
  -7  -4 -10    5.00    4.84
  -7   4 -10   -6.71    5.99
  -8  -4 -10   18.13    6.23
  -8   4 -10    6.15    7.33
  -9  -4 -10   -2.14    6.33
  -9   4 -10   19.89    8.55
 -10  -4 -10   50.24   10.16
 -10   4 -10   54.40   11.93
 -11  -4 -10   -7.15    7.51
 -11   4 -10   10.22   10.15
 -12  -5  10    8.15    9.43
 -12   5  10    2.58   10.77
 -11  -5  10    5.28    8.26
 -11   5  10   28.81   10.91
 -10  -5  10    0.60    7.48
 -10   5  10    4.13    8.23
  -9  -5  10    8.09    6.72
  -9   5  10    5.87   10.28
  -8   5  10    8.28    7.08
  -7  -5  10   29.04    6.10
  -7   5  10   23.72    6.89
  -6  -5  10   14.63    4.29
   6   5 -10    0.81    4.48
   5  -5 -10    5.55    3.40
  -5  -5  10   10.21    3.55
   5   5 -10    8.55    2.45
  -5   5  10   10.12    4.43
   5   5 -10    4.28    4.01
   4  -5 -10    2.25    3.26
  -4   5  10   11.37    3.49
   4   5 -10    7.80    2.24
  -3  -5  10   19.94    3.60
   3   5 -10   18.22    2.72
  -3   5  10   17.48    3.67
   3   5 -10   21.94    4.63
  -2  -5  10   43.25    5.35
  -2  -5  10   58.57    5.57
   2  -5 -10   52.66    5.89
   2  -5 -10   54.97    6.32
  -2  -5  10   47.74    6.58
  -2   5  10   52.58    6.16
   2   5 -10   68.79    7.34
  -2   5  10   52.84    6.00
   1  -5 -10    5.95    2.40
  -1  -5  10    2.07    2.10
  -1  -5  10    6.57    2.16
   1  -5 -10    8.02    2.24
  -1  -5  10    0.96    3.05
  -1   5  10    6.62    2.79
   1   5 -10    6.82    3.72
  -1   5  10    1.78    2.30
   0  -5 -10   32.52    3.92
   0  -5  10   35.72    5.43
   0  -5  10   31.24    4.26
   0   5  10   34.92    4.71
   0   5 -10   27.47    5.07
   0   5  10   37.65    4.16
   0   5 -10   36.39    4.41
   1  -5  10    2.03    2.32
   1  -5  10    2.75    3.61
   1   5  10    1.58    1.94
  -1   5 -10   -0.83    2.48
   1   5  10    1.95    2.28
   2  -5  10   92.50    9.22
   2   5  10   77.22    8.56
  -2   5 -10   96.05    9.44
   2   5  10   89.06    8.49
  -3  -5 -10   89.81    8.49
  -3   5 -10   81.16    9.18
   3   5  10   81.47    8.53
  -4  -5 -10   90.72    9.32
   4   5  10   85.83    9.12
  -4   5 -10   96.14   10.42
  -5  -5 -10   35.50    5.61
  -5   5 -10   41.63    7.18
  -6  -5 -10  199.32   19.41
  -6   5 -10  214.22   20.79
  -7  -5 -10   10.23    5.47
  -7   5 -10   -9.31    5.76
  -8  -5 -10   32.88    7.14
  -8   5 -10   28.53    8.63
  -9  -5 -10    4.47    6.70
  -9   5 -10   49.14   10.12
 -10  -5 -10   62.36   10.45
 -10   5 -10   56.23   12.40
 -11  -5 -10   14.11    8.93
 -11   5 -10   38.41   11.30
 -11  -6  10   20.87    8.26
 -11   6  10    4.86    9.79
 -10  -6  10   14.62    7.25
 -10   6  10   29.56    9.60
  -9  -6  10   89.11   11.85
  -9   6  10   92.45   13.54
  -8  -6  10   34.86    6.88
  -8   6  10   25.40    7.94
   8   6 -10   37.17    8.20
  -7  -6  10   27.89    5.49
   7   6 -10   18.49    6.51
  -7   6  10   22.30    6.95
  -6  -6  10   10.97    4.22
  -6   6  10    6.73    5.15
   6   6 -10    5.61    2.96
   6   6 -10    2.58    5.19
  -5  -6  10  250.79   20.11
   5  -6 -10  193.06   20.53
   5   6 -10  201.62   20.84
   5   6 -10  240.44   19.69
  -5   6  10  217.37   20.76
  -4  -6  10  115.55   10.43
   4  -6 -10  116.45   11.82
  -4   6  10  100.98   11.14
   4   6 -10  100.63   11.71
   4   6 -10  114.29   10.10
   3  -6 -10    3.48    3.40
  -3  -6  10    7.70    2.06
  -3  -6  10    7.39    2.41
   3   6 -10   11.16    4.52
  -3   6  10    9.66    3.14
  -2  -6  10   12.38    2.41
   2  -6 -10   15.03    3.64
  -2  -6  10    7.66    3.74
  -2  -6  10   11.13    2.36
   2   6 -10   18.28    4.94
  -2   6  10    7.99    3.01
  -1  -6  10  337.28   32.02
   1  -6 -10  343.34   31.35
  -1  -6  10  372.57   31.38
   1  -6 -10  390.56   31.57
  -1   6  10  345.95   31.30
   1   6 -10  373.17   32.44
   0  -6  10   69.14    8.34
   0  -6  10  110.52   10.00
   0  -6 -10   91.01    8.27
   0   6  10   87.01    8.21
   0   6 -10   69.20    8.36
   0   6 -10  108.17   10.29
   1  -6  10  104.97   10.39
   1   6  10  103.99   10.88
  -1   6 -10  135.28   10.67
  -1   6 -10  111.50   11.47
   1   6  10   99.23    9.86
   1   6  10   94.21   10.06
  -2   6 -10  141.13   12.11
   2   6  10  112.65   11.15
   2   6  10  112.14   10.98
   3   6  10  198.98   16.86
  -3   6 -10  166.66   17.46
  -4  -6 -10  171.02   15.28
   4   6  10  166.84   15.25
  -4   6 -10  152.58   16.33
  -5  -6 -10   -2.41    3.27
  -5   6 -10   -3.07    4.41
  -6  -6 -10  112.78   12.22
  -6   6 -10  126.17   14.14
  -7  -6 -10   -5.15    4.41
  -7   6 -10  -10.10    5.80
  -8  -6 -10   81.61   10.85
  -8   6 -10   90.57   13.10
  -9  -6 -10   -6.46    5.38
  -9   6 -10   -7.34    7.24
 -10  -6 -10   68.99   11.31
 -10   6 -10   93.76   14.64
 -11  -6 -10    6.39    7.79
 -11  -7  10   20.24    8.79
  11   7 -10   23.26   11.31
 -11   7  10   27.24   11.35
 -10  -7  10    0.40    6.03
  10   7 -10    0.68    8.89
 -10   7  10   -1.50    8.56
  -9  -7  10   36.91    8.16
  -9   7  10   50.00   10.42
   9   7 -10   59.69   10.64
  -8  -7  10    6.21    5.57
   8   7 -10   18.26    7.76
  -8   7  10   32.14    8.33
  -7  -7  10   17.34    5.09
   7   7 -10   22.29    6.93
  -7   7  10   21.85    6.61
  -6  -7  10   16.16    4.31
   6   7 -10   11.61    2.99
   6   7 -10   15.14    5.72
  -6   7  10   17.84    5.82
  -5  -7  10   53.89    6.65
  -5   7  10   45.49    7.41
   5   7 -10   57.31    8.09
   5   7 -10   56.72    5.77
   4  -7 -10  117.69   11.62
  -4   7  10   97.43   11.42
   4   7 -10  121.91   12.31
   3  -7 -10   59.41    7.76
  -3  -7  10   66.55    6.09
  -3  -7  10   56.33    5.90
  -3   7  10   53.09    7.10
   3   7 -10   64.43    8.55
  -2  -7  10   63.60    6.16
   2  -7 -10   62.31    7.94
  -2  -7  10   55.71    6.23
  -2   7  10   70.91    7.80
   2   7 -10   61.41    8.65
  -2   7  10   68.16    7.03
  -1  -7  10   22.61    3.46
   1  -7 -10   23.90    3.64
   1  -7 -10   23.53    4.57
   1   7 -10   21.74    5.52
  -1   7  10   23.53    3.64
  -1   7  10   25.99    4.63
   0  -7 -10  109.40   10.19
   0  -7  10  104.07   10.51
   0   7  10  123.86   11.58
   0   7 -10   99.65   10.45
   0   7  10  119.22   10.26
   1  -7  10   74.46    8.67
  -1   7 -10   87.76   10.17
   1   7  10   94.52    9.78
  -1   7 -10   83.86    8.74
   1   7  10   82.07    8.04
   2   7  10   98.32    9.81
   2   7  10  105.40   11.43
  -2   7 -10  119.53   11.03
   2   7  10  107.54   10.50
   3   7  10    8.70    2.75
  -3   7 -10    1.27    3.80
   3   7  10   11.29    3.00
  -4  -7 -10  128.05   11.92
   4   7  10  122.41   11.93
  -4   7 -10  119.09   13.26
  -5  -7 -10   17.59    4.06
  -5   7 -10   21.87    6.09
  -6  -7 -10   90.56   10.02
  -6   7 -10   82.21   11.72
  -7  -7 -10   -0.78    4.63
  -7   7 -10   -5.20    6.42
  -8  -7 -10   85.05   10.86
  -9  -7 -10    8.88    5.53
  -9   7 -10   13.15    8.18
 -10  -7 -10   77.64   12.19
 -10   7 -10   72.18   13.51
 -11  -7 -10   23.68    8.18
 -11   7 -10    9.46   10.47
 -11  -8  10   10.34   10.90
 -11   8  10   -1.34   11.07
  11   8 -10  -16.08   10.58
 -10  -8  10   10.71    6.48
 -10   8  10   21.91    9.38
  10   8 -10    9.03    9.92
  -9  -8  10  113.57   14.58
  -9   8  10  155.46   17.73
   9   8 -10  165.95   20.29
  -8  -8  10    4.10    5.03
  -8   8  10   27.58   12.85
   8   8 -10   16.43    7.72
  -7  -8  10   -4.42    4.01
   7   8 -10    2.01    6.34
  -7   8  10    7.66    6.29
   7   8 -10    0.97    4.91
  -6  -8  10    7.83    3.58
  -6   8  10   18.56    5.88
   6   8 -10    6.42    2.69
   6   8 -10    4.44    6.03
  -5  -8  10  359.02   31.95
  -5   8  10  368.50   32.69
   5   8 -10  359.30   33.12
  -4  -8  10   35.37    4.31
  -4   8  10   42.56    6.54
   4   8 -10   35.03    6.72
   3  -8 -10   25.90    4.64
  -3  -8  10   18.29    3.12
   3   8 -10   18.86    5.27
  -3   8  10   29.21    4.55
  -2  -8  10   43.84    4.52
  -2  -8  10   40.44    4.59
   2  -8 -10   34.13    6.10
  -2   8  10   37.98    5.99
   2   8 -10   42.43    7.19
  -2   8  10   40.95    5.08
  -1  -8  10  269.91   23.78
   1  -8 -10  272.91   24.50
   1  -8 -10  259.17   23.82
   1   8 -10  299.58   25.67
  -1   8  10  287.65   24.79
  -1   8  10  249.52   23.75
   0  -8  10   60.70    7.56
   0  -8 -10   65.49    6.88
   0   8 -10   65.16    7.32
   0   8 -10   95.16   10.18
   0   8  10   76.64    7.02
   1  -8  10   62.71    7.44
   1   8  10   71.24    6.89
   1   8  10   76.17    9.39
  -1   8 -10   60.44    7.46
   1   8  10   63.38    7.35
  -1   8 -10   83.03    9.49
   2   8  10   69.50    8.30
  -2   8 -10   69.36    8.00
   2   8  10   64.09    6.96
   2   8  10   73.72    7.54
   3   8  10  111.99   13.16
  -3   8 -10  128.35   12.96
   3   8  10  131.31   11.69
   4   8  10  126.51   11.56
   4   8  10  116.90   11.69
  -4   8 -10  123.27   13.83
  -5  -8 -10   14.01    3.92
  -5   8 -10   13.14    5.99
   5   8  10   14.33    4.03
  -6  -8 -10   64.06    7.95
  -6   8 -10   58.08   10.10
  -7  -8 -10    6.92    4.48
  -7   8 -10   -3.15    6.67
  -8  -8 -10   16.26    5.82
  -8   8 -10   13.81    8.24
  -9  -8 -10    1.66    6.01
  -9   8 -10   15.79    8.86
 -10  -8 -10   32.20    8.07
 -10   8 -10   22.05   10.35
 -11   8 -10    1.33    9.85
 -11   9  10    3.42   10.08
  11   9 -10   22.96   11.31
 -10  -9  10   19.58    6.62
  10   9 -10   20.26   10.56
 -10   9  10   28.72    9.63
  -9  -9  10   23.95    6.15
  -9   9  10   25.12    9.17
   9   9 -10   26.87   10.40
  -8  -9  10   31.40    6.22
   8   9 -10   46.02   10.28
  -8   9  10   53.94    9.63
  -7  -9  10   40.89    6.36
   7   9 -10   39.27    9.26
   7   9 -10   50.25    5.74
  -7   9  10   58.02    9.12
  -6  -9  10    2.67    3.50
   6   9 -10    2.17    6.48
  -6   9  10   10.36    5.84
  -5  -9  10   50.17    6.11
  -5  -9  10   57.11    5.61
   5   9 -10   47.09    8.67
  -5   9  10   55.12    8.03
  -4  -9  10   60.90    6.41
   4   9 -10   66.10    9.45
  -4   9  10   74.73    8.59
  -3  -9  10  167.01   14.58
  -3  -9  10  159.89   14.71
  -3   9  10  174.30   15.64
  -2  -9  10    4.69    1.99
  -2  -9  10    4.91    2.19
  -2   9  10    3.03    3.51
  -2   9  10    1.26    3.16
   2   9 -10   -3.00    4.64
  -1  -9  10    0.49    2.60
   1   9 -10    4.01    4.59
  -1   9  10    6.86    3.21
  -1   9  10   10.79    4.31
   0  -9 -10  131.61   12.41
   0  -9  10  158.91   14.51
   0   9  10  121.45   13.88
   0   9  10  148.21   12.48
   0   9 -10  120.55   12.66
   0   9 -10  145.00   14.52
   1  -9  10  302.19   25.48
  -1   9 -10  276.46   26.35
   1   9  10  265.05   25.98
  -1   9 -10  278.20   25.44
   1   9  10  308.50   25.25
   1   9  10  277.39   24.92
  -2   9 -10   31.22    5.76
   2   9  10   41.18    4.52
   2   9  10   27.66    6.32
   2   9  10   37.50    6.24
   3   9  10  134.94   18.76
   3   9  10  175.96   14.84
  -3   9 -10  159.45   16.10
   4   9  10  136.79   12.94
   4   9  10  112.87   14.88
  -4   9 -10  143.41   14.64
   4   9  10  148.08   12.81
   5   9  10   70.49    8.23
   5   9  10   83.21    8.37
  -5   9 -10   87.23   11.23
  -6  -9 -10   -4.14    3.57
  -6   9 -10   -4.12    5.89
  -7  -9 -10   38.34    6.16
  -7   9 -10   18.14    8.11
  -8   9 -10   54.23   11.39
  -9  -9 -10   23.56    6.72
  -9   9 -10   19.01    9.31
 -10  -9 -10    2.65    6.75
 -10   9 -10    0.40    9.73
  10  10 -10    8.47   10.72
 -10  10  10   13.86    9.73
  -9 -10  10   20.31    6.39
  -9  10  10   22.26    8.84
   9  10 -10   15.06   10.19
  -8 -10  10    5.17    4.02
   8  10 -10    2.59    9.07
  -8  10  10   19.72    8.02
   7  10 -10    0.88    7.57
  -7  10  10    8.16    7.07
   6  10 -10    1.23    6.72
  -6  10  10   25.44    6.54
  -5  10  10   95.03   11.67
   5  10 -10  103.22   13.25
  -4  10  10   25.48    5.78
   4  10 -10   20.52    6.59
  -3  10  10  101.57   10.85
   3  10 -10  110.12   13.11
  -2 -10  10   46.75    5.89
  -2 -10  10   62.15    5.64
   2  10 -10   50.91    8.30
  -2  10  10   63.52    7.09
  -2  10  10   50.52    7.48
  -1 -10  10   97.21    9.37
  -1  10  10   93.68   11.31
  -1  10  10   96.46    9.70
   1  10 -10   94.49   12.09
   0 -10 -10   17.88    3.23
   0 -10  10   17.82    3.71
   0  10  10   16.39    5.49
   0  10 -10   22.14    5.86
   0  10  10   19.08    3.51
   0  10 -10   21.38    3.72
   1  10  10   61.87    7.04
   1  10  10   61.95    6.80
  -1  10 -10  102.31   10.21
   1  10  10   53.25    8.59
   2  10  10   15.98    3.11
  -2  10 -10   16.76    4.48
   2  10  10    9.29    5.40
   3  10  10   -3.37    5.61
  -3  10 -10   -2.21    4.20
   3  10  10   -0.26    2.63
   3  10  10    0.87    2.74
   4  10  10    9.08    6.40
   4  10  10   17.82    3.40
  -4  10 -10   14.55    5.79
   5  10  10   42.19    8.32
   5  10  10   32.06    5.18
   5  10  10   48.26    5.23
  -5  10 -10   29.31    7.65
   6  10  10   25.81    4.52
  -6  10 -10   15.84    7.32
   6  10  10   18.83    7.82
  -7  10 -10    0.51    8.80
  -8 -10 -10    6.93    4.33
  -8  10 -10   -4.70    7.92
  -9 -10 -10    2.59    5.16
  -9  10 -10    7.31    8.64
 -10  10 -10   15.47   11.99
  10  11 -10  -11.49   10.71
   9  11 -10   10.57   10.47
  -9  11  10   25.01    9.20
   8  11 -10   22.10   10.53
  -8  11  10   52.16   10.31
   7  11 -10  106.20   14.96
  -6  11  10    2.56    6.12
   6  11 -10   -2.79    7.02
   5  11 -10   14.47    7.45
  -5  11  10   24.13    6.07
  -4  11  10   18.65    5.47
   4  11 -10   13.19    6.68
  -3  11  10  251.15   23.17
   3  11 -10  234.95   23.95
   2  11 -10   34.02    7.36
  -2  11  10   28.52    5.09
  -2  11  10   34.60    6.47
  -1 -11  10    0.45    2.58
   1  11 -10   -4.77    5.25
  -1  11  10   -1.42    4.97
  -1  11  10    4.56    3.30
   0 -11  10   36.83    5.09
   0 -11 -10   39.18    4.82
   0  11  10   37.72    4.89
   0  11  10   34.95    7.34
   0  11 -10   38.47    5.13
   0  11 -10   33.94    7.57
   1  11  10  560.30   49.18
   1  11  10  600.32   49.49
   1  11  10  501.00   51.05
  -1  11 -10  594.84   51.02
  -1  11 -10  585.93   49.77
   2  11  10  112.77   13.15
  -2  11 -10   97.10   13.03
   2  11  10  104.47    9.85
  -2  11 -10  100.64   11.40
   3  11  10   38.70    5.11
   3  11  10   40.70    8.20
   3  11  10   46.74    5.44
   4  11  10   31.64    3.93
   4  11  10   18.44    7.11
   4  11  10   21.55    3.90
  -4  11 -10   27.80    6.41
   5  11  10  183.12   22.44
  -5  11 -10  235.69   21.71
   5  11  10  221.36   19.23
   6  11  10  124.59   10.41
  -6  11 -10  108.43   13.88
   6  11  10   82.36   10.19
   6  11  10  113.38   14.22
   7  11  10   33.38    9.71
   7  11  10   51.35    6.00
  -7  11 -10   35.59    9.68
   8  11  10    8.93    8.65
  -8  11 -10   -2.18    7.94
   8  11  10   12.65    4.35
   9  11  10   80.65   13.10
  -9  11 -10   96.80   14.97
 -10  11 -10   12.40   10.93
  10  11  10   22.57    9.73
 -10  12  10   18.81   10.84
   9  12 -10    6.27   10.60
  -9  12  10   20.79    9.08
   8  12 -10   18.72   10.51
  -8  12  10    3.49    7.95
  -7  12  10   30.58    8.40
   7  12 -10   27.87   10.06
  -6  12  10   28.89    7.42
   6  12 -10    9.61    8.55
  -5  12  10   14.42    6.20
   5  12 -10   -4.58    6.96
   4  12 -10   36.15    8.64
  -4  12  10   36.24    6.53
   3  12 -10   42.90    9.23
  -3  12  10   55.85    9.58
  -3  12  10   53.92    7.28
   2  12 -10   43.48    8.95
  -2  12  10   68.21    7.51
  -1 -12  10   25.12    3.84
   1  12 -10   21.49    7.41
  -1  12  10   30.98    4.75
   0 -12  10   37.47    5.36
   0  12 -10   37.75    5.16
   0  12  10   26.87    7.60
   0  12  10   41.97    5.15
   0  12 -10   38.62    8.28
   1  12  10   88.65    9.44
   1  12  10   76.30   11.60
  -1  12 -10   90.32   12.10
  -1  12 -10  105.46   10.07
   1  12  10   97.66    9.29
   2  12  10    9.19    6.26
  -2  12 -10    2.22    4.13
  -2  12 -10    4.72    6.42
   2  12  10   11.68    2.86
   2  12  10    5.09    3.39
   3  12  10   -3.71    6.50
  -3  12 -10    0.07    4.61
   3  12  10    5.64    2.69
   4  12  10   67.97   11.44
  -4  12 -10   90.52   10.74
   4  12  10   76.13    7.68
  -5  12 -10   40.21    8.44
   5  12  10   31.61    9.36
  -6  12 -10   18.02    7.04
   6  12  10   13.93    8.81
   7  12  10   -1.68    8.93
  -7  12 -10    7.46    7.36
  -8  12 -10   11.13    8.18
   8  12  10    8.25    9.12
   9  12  10   -1.36   12.23
  -9  12 -10    8.36    8.99
   9  13 -10   -1.99   10.51
  -9  13  10   16.93    9.62
   8  13 -10    9.09   10.43
  -8  13  10   17.19    8.46
   7  13 -10   77.63   14.32
  -7  13  10   84.71   12.22
   6  13 -10   44.55   10.50
  -6  13  10   30.27    8.09
  -5  13  10   10.03    6.30
   5  13 -10   23.92    8.66
  -4  13  10   14.43    5.85
   4  13 -10    2.97    7.07
   3  13 -10  213.51   23.77
  -3  13  10  232.40   22.76
  -3  13  10  239.98   21.69
  -2  13  10   14.88    4.73
  -2  13  10   12.06    6.58
   2  13 -10   14.55    7.40
  -1 -13  10    1.96    3.68
   1  13 -10   19.99    7.27
  -1  13  10    6.33    3.81
  -1  13  10   10.20    6.59
   0 -13  10    1.24    3.39
   0  13 -10   14.50    3.44
   0  13  10    6.39    6.55
   0  13  10   17.40    3.81
   0  13 -10    5.64    6.80
   1  13  10  388.79   38.41
   1  13  10  411.69   36.32
   1  13  10  421.35   36.54
  -1  13 -10  435.23   38.78
  -1  13 -10  430.66   36.99
  -2  13 -10   -2.75    6.62
   2  13  10    3.90    6.80
  -2  13 -10    0.88    4.06
   2  13  10    4.61    2.82
   2  13  10   -1.30    2.57
  -3  13 -10    1.81    4.28
   3  13  10    5.50    7.31
  -4  13 -10    3.34    5.10
   4  13  10   11.65    7.88
   5  13  10  250.54   26.92
  -5  13 -10  248.41   24.43
   6  13  10   20.04    9.95
  -6  13 -10   33.87   12.64
   7  13  10   -4.92    8.71
  -7  13 -10    8.96    7.47
   8  13  10   15.01    9.73
  -8  13 -10    7.59    8.29
  -9  13 -10   91.13   20.00
   9  13  10   75.15   14.42
  -9  14  10   11.57    9.59
   9  14 -10   -5.96   11.26
  -8  14  10    7.97    8.39
   8  14 -10   15.25   11.11
  -7  14  10   11.85    8.00
   7  14 -10    0.46    9.79
  -6  14  10    7.32    7.42
   6  14 -10    3.83    8.97
  -5  14  10   68.54   10.14
   5  14 -10   65.64   11.96
   4  14 -10   21.62    9.75
  -4  14  10   10.56    5.79
  -3  14  10    3.87    6.90
  -3  14  10   10.42    5.39
   3  14 -10    1.57    7.24
   2  14 -10   13.89    7.74
  -2  14  10   12.82    5.04
  -2  14  10   21.27    7.21
  -1  14  10   81.69   12.09
  -1  14  10   83.65    9.77
   1  14 -10   96.90   13.11
   0 -14  10   98.62   10.24
   0  14 -10   99.90   13.63
   0  14  10   99.38   10.42
   0  14 -10   98.58   10.00
   0  14  10  107.50   13.29
   1  14  10   34.26    4.97
  -1  14 -10   35.09    8.64
   1  14  10   36.28    9.04
   1  14  10   32.19    4.79
   2  14  10   15.07    3.15
  -2  14 -10    8.52    4.88
  -2  14 -10    5.58    7.33
   2  14  10   10.21    7.94
   3  14  10   29.33    8.87
  -3  14 -10   18.61    6.25
   4  14  10   65.55   11.87
  -4  14 -10   75.02   10.33
  -5  14 -10    6.65    6.19
   5  14  10   20.72    9.79
   6  14  10   23.49   10.85
  -6  14 -10   24.09    8.41
  -7  14 -10   -6.92    7.61
   7  14  10   -0.25    9.88
  -8  14 -10   19.23    9.52
   8  15 -10    7.37   17.57
  -8  15  10   15.84    9.63
  -7  15  10    9.39    8.67
   7  15 -10   20.05   11.07
   6  15 -10   51.53   12.29
  -6  15  10   48.86    9.82
   5  15 -10    9.47    9.23
  -5  15  10    9.95    6.64
   4  15 -10    5.10    8.32
  -4  15  10    0.21    5.71
  -3  15  10   44.70    7.68
  -3  15  10   44.30    9.24
   3  15 -10   41.58   10.10
  -2  15  10   96.92   12.75
  -2  15  10   82.30   10.58
  -1  15  10    5.39    7.29
  -1  15  10    2.71    4.31
   1  15 -10   -1.85    7.45
   0 -15  10    3.80    4.24
   0  15 -10   14.51    3.60
   0  15  10   11.69    4.26
   0  15  10   10.69    7.79
   0  15 -10   22.40    8.40
   1  15  10   94.61   12.91
  -1  15 -10   92.61   10.17
   1  15  10   81.05    9.29
  -1  15 -10   95.27   14.14
   1  15  10   92.60    9.28
  -2  15 -10   51.31   11.03
   2  15  10   42.75   10.10
   3  15  10   37.06   10.31
  -3  15 -10   44.90    7.68
   4  15  10   28.31   10.09
  -4  15 -10    3.08    5.84
  -5  15 -10   95.02   13.43
   5  15  10  129.89   16.50
   6  15  10    2.62    9.69
  -6  15 -10   11.38    7.15
   7  15  10    9.20   10.61
  -7  15 -10   19.50    8.23
   8  15  10    9.73   10.87
  -8  15 -10   15.35    8.80
   7  16 -10    7.57   10.62
  -7  16  10    5.77    8.33
   6  16 -10   11.67   10.10
  -6  16  10   -9.90    7.41
   5  16 -10   35.12   11.12
   4  16 -10   20.13    9.99
  -4  16  10   30.24    7.63
   3  16 -10   17.94    9.23
  -3  16  10    8.68    5.69
  -3  16  10   13.58    7.60
   2  16 -10    2.63    8.53
  -2  16  10    5.69    7.87
  -2  16  10   -0.57    4.83
  -1  16  10   18.43    5.47
   1  16 -10   21.56    8.65
  -1  16  10    9.19    8.55
   0  16 -10   55.72    6.62
   0  16  10   54.32    7.20
   0  16 -10   54.20   10.87
   0  16  10   48.30   10.78
   1  16  10    1.04    3.49
  -1  16 -10   14.37    8.01
  -1  16 -10    7.15    4.21
   1  16  10   11.82    8.77
  -2  16 -10   -1.38    7.95
  -2  16 -10    0.55    4.43
  -3  16 -10   31.27    6.97
   3  16  10   25.07   10.79
  -4  16 -10   31.53    7.45
   4  16  10   18.16   10.27
   5  16  10    1.09   10.22
  -6  16 -10   -9.53    6.65
   6  16  10    4.74   10.36
   7  16  10   -5.86   10.95
  -7  16 -10    2.71    8.13
   7  17 -10   20.65   12.32
  -7  17  10   26.13    9.91
  -6  17  10   44.25   10.10
   6  17 -10   21.28   14.11
   5  17 -10   10.04    9.56
  -5  17  10   -5.19    7.43
   4  17 -10    2.63    9.25
  -4  17  10   -2.76    6.87
  -3  17  10   23.48    7.61
   3  17 -10   38.60   10.96
  -2  17  10   94.92   11.11
  -2  17  10  100.47   16.91
   2  17 -10   71.54   13.58
   1  17 -10   -6.35    8.23
  -1  17  10   -3.09    5.01
  -1  17  10   -7.38   13.46
   0  17  10   22.58    5.51
   0  17 -10   45.23   10.51
   0  17  10   47.06   11.99
  -1  17 -10   17.23    4.59
  -1  17 -10   18.61    9.48
   1  17  10   19.62    9.91
  -2  17 -10  113.29   12.07
   2  17  10   89.91   14.93
   3  17  10   31.89   11.34
  -3  17 -10   39.99    7.55
   4  17  10   20.56   11.19
  -4  17 -10   17.51    7.30
  -5  17 -10   14.55    7.77
   5  17  10   17.34   11.18
  -6  17 -10   64.03   11.48
  -6  18  10   20.74    9.31
   6  18 -10   13.10   11.38
  -5  18  10   -5.27    8.09
   4  18 -10   31.49   11.09
  -4  18  10   20.80    8.96
   3  18 -10   37.83   11.90
  -3  18  10   35.74    8.57
  -2  18  10   26.15    9.48
  -2  18  10    9.61    6.84
   2  18 -10   18.42    9.55
   1  18 -10   -5.11    7.94
  -1  18  10    9.66    8.70
  -1  18  10  -14.90    5.88
   0  18  10   -4.11    5.07
   0  18  10    4.82    9.07
   0  18 -10    7.49    9.01
   1  18  10   36.17   11.23
  -1  18 -10   36.67    5.79
  -1  18 -10   16.73    9.72
  -2  18 -10   10.98    5.32
   2  18  10   21.08   10.01
   3  18  10    5.73    9.88
  -3  18 -10    6.80    6.55
   4  18  10   -2.03   10.29
  -4  18 -10   -3.26    6.57
  -5  18 -10   11.14    8.21
  -4  19  10  -13.11    8.33
   4  19 -10   10.94   11.81
  -3  19  10   16.10    7.82
  -2  19  10   56.97   12.29
   2  19 -10   37.00   11.27
  -2  19  10   44.34    9.18
   1  19 -10    6.77    9.32
  -1  19  10    1.02    9.38
   0  19 -10   -8.30    8.90
   0  19  10   17.14   10.00
   1  19  10   -0.57   10.17
  -1  19 -10   -4.55    9.17
   2  19  10   21.04   11.35
  -3  19 -10    7.21    7.30
   3  19  10   -7.32   10.98
   4  19  10    7.16   13.54
   3  20 -10   29.07   11.33
  -2  20  10   42.57   11.27
   2  20 -10   52.71   12.73
  -1  20  10  -11.00    9.65
   1  20 -10   14.58   10.67
   0  20 -10   -1.69   10.04
   0  20  10    3.79    9.65
  -1  20 -10    4.17   10.40
   1  20  10    6.63   10.96
 -12   0  11    0.73    9.98
 -11   0  11    0.91    9.18
 -10   0  11   21.49   11.09
  -9   0  11   15.82    7.77
  -8   0  11   18.59    7.13
  -7   0  11    4.29    5.58
  -6   0  11    7.94    4.51
  -5   0  11    6.56    3.71
  -4   0  11   -0.62    3.02
  -3   0  11    1.07    2.49
   3   0 -11    1.31    1.99
   2   0 -11   -0.72    1.53
  -2   0  11   -2.23    1.94
  -1   0  11   -1.49    1.58
   1   0 -11   -2.22    1.12
   0   0  11    4.56    1.75
   0   0  11    0.80    1.61
  -1   0 -11    1.65    1.90
   2   0  11   -0.47    2.32
  -2   0 -11    0.17    2.44
  -3   0 -11   -0.23    2.79
   3   0  11   -1.95    2.79
  -4   0 -11   -0.48    3.25
  -5   0 -11   -2.70    3.84
  -6   0 -11   -5.43    4.27
  -7   0 -11   -2.83    5.14
  -8   0 -11   -0.35    6.15
  -9   0 -11  -13.71    6.10
 -10   0 -11    5.66    7.74
 -11   0 -11   -2.72    8.53
 -12  -1  11    4.53   10.49
 -12   1  11   -6.30    9.64
 -11  -1  11   -5.40    8.50
 -11   1  11   -1.71    8.51
 -10  -1  11   52.06   10.77
 -10   1  11   42.96   11.19
  -9  -1  11    6.22    7.14
  -9   1  11   15.75    7.46
  -8  -1  11   27.54    7.19
  -8   1  11   21.40    7.31
  -7  -1  11   70.70    8.78
  -7   1  11   47.01    8.51
  -6  -1  11  101.49   11.36
  -6   1  11  107.99   11.40
  -5  -1  11   20.45    4.39
  -5   1  11   16.13    4.30
  -4  -1  11    8.84    3.08
  -4   1  11    6.81    3.19
   4   1 -11    6.81    2.51
   3  -1 -11   30.05    4.15
  -3  -1  11   24.43    3.87
   3   1 -11   32.33    3.94
   3   1 -11   28.79    3.70
  -3   1  11   31.00    4.15
   2  -1 -11   64.91    6.32
  -2  -1  11   63.32    6.33
  -2   1  11   54.15    6.34
   2   1 -11   66.85    6.29
   2   1 -11   68.78    6.58
   1  -1 -11   21.28    3.20
  -1  -1  11   32.38    3.64
  -1  -1  11   32.50    3.57
   1   1 -11   30.30    3.62
   0  -1  11   91.08    8.29
   0  -1  11   89.25    8.30
   0   1  11   75.92    8.06
   0   1  11   91.95    8.30
  -1  -1 -11   80.76    7.58
  -1   1 -11   71.91    7.53
  -2  -1 -11   26.34    3.97
   2  -1  11   30.62    4.14
  -2   1 -11   23.17    4.07
   2   1  11   23.42    3.87
  -3  -1 -11    1.80    2.76
  -3   1 -11    4.44    3.17
   3   1  11    1.43    2.83
  -4  -1 -11   65.21    7.68
  -4   1 -11   59.24    7.92
  -5  -1 -11   -2.69    3.74
  -5   1 -11    1.12    4.02
  -6  -1 -11   -1.90    4.96
  -6   1 -11    6.63    4.84
  -7  -1 -11   25.00    6.64
  -7   1 -11   12.81    6.25
  -8  -1 -11   72.05   10.80
  -8   1 -11   70.86   10.97
  -9  -1 -11    1.50    6.46
  -9   1 -11   -8.25    6.66
 -10  -1 -11   -7.37    7.73
 -10   1 -11    1.08    8.04
 -11  -1 -11    7.35    8.88
 -11   1 -11   23.11    8.53
 -12  -2  11   10.08    9.58
 -12   2  11   11.91   11.05
 -11  -2  11   16.87    9.86
 -11   2  11   13.40   10.31
 -10  -2  11   19.38    9.18
 -10   2  11   42.71   10.20
  -9  -2  11   50.85    9.48
  -9   2  11   40.29    9.33
  -8  -2  11   71.52    9.72
  -8   2  11   51.22    9.49
  -7   2  11   92.34   11.42
  -6  -2  11   15.70    4.70
  -6   2  11    9.35    4.90
  -5  -2  11   33.76    5.27
  -5   2  11   33.03    5.45
  -4  -2  11   28.86    4.28
   4   2 -11   25.78    3.68
  -4   2  11   30.22    4.51
   3  -2 -11  772.70   64.65
   3   2 -11  720.23   64.36
  -3   2  11  780.29   64.51
   3   2 -11  724.96   64.55
  -2  -2  11   10.25    2.36
   2  -2 -11   12.09    2.49
   2   2 -11   12.82    2.18
   2   2 -11   12.21    3.09
  -2   2  11    7.96    2.51
  -1  -2  11   43.61    4.63
  -1  -2  11   36.85    4.99
  -1  -2  11   46.07    4.69
   1   2 -11   47.00    5.06
  -1   2  11   37.26    4.49
   0  -2  11  170.46   16.16
   0  -2  11  189.35   16.31
   0   2  11  188.05   16.21
   0   2 -11  178.26   16.17
   0   2  11  179.55   16.05
   1  -2  11  214.16   19.02
   1  -2  11  213.39   19.23
  -1   2 -11  210.04   19.03
  -2  -2 -11  128.30   12.29
   2  -2  11  139.51   12.53
  -2   2 -11  135.28   12.59
   2   2  11  123.93   12.35
  -3  -2 -11   -4.45    2.42
  -3   2 -11    4.05    3.30
   3   2  11    1.59    2.67
  -4  -2 -11   60.39    7.60
  -4   2 -11   70.92    8.36
  -5  -2 -11  234.69   21.73
  -5   2 -11  233.45   22.17
  -6  -2 -11  551.12   50.40
  -6   2 -11  575.49   50.29
  -7  -2 -11   -1.68    4.98
  -7   2 -11   -6.46    5.49
  -8  -2 -11   -4.21    5.64
  -8   2 -11    0.35    6.44
  -9  -2 -11   56.50   10.17
 -10  -2 -11   75.24   11.45
 -10   2 -11   43.35   11.42
 -11  -2 -11   -2.28    8.15
 -11   2 -11   12.34    9.48
 -12  -3  11    4.04    8.78
 -12   3  11    3.70   17.06
 -11  -3  11   32.03   10.03
 -11   3  11   40.72   11.12
 -10  -3  11    9.52    7.69
 -10   3  11   16.80    9.26
  -9  -3  11   19.98    7.37
  -9   3  11   12.14    7.96
  -8  -3  11   57.09    8.93
  -8   3  11   65.38   10.17
  -7  -3  11  100.04   11.90
  -7   3  11  113.78   12.82
  -6  -3  11   27.39    5.34
  -6   3  11   23.62    5.78
  -5  -3  11   22.44    4.44
  -5   3  11   19.27    4.54
  -4  -3  11   48.19    5.48
   4   3 -11   45.64    6.03
  -4   3  11   45.63    5.54
   4   3 -11   39.97    4.89
   3  -3 -11  159.44   14.70
  -3  -3  11  155.96   14.66
   3   3 -11  197.17   15.52
  -3   3  11  149.74   14.92
  -2  -3  11    1.83    2.39
  -2  -3  11    2.61    2.08
   2  -3 -11    3.03    2.10
  -2   3  11   -0.01    2.37
   2   3 -11    4.33    1.68
   2   3 -11    0.99    3.04
   1  -3 -11   45.43    4.89
  -1  -3  11   52.13    5.10
  -1  -3  11   46.11    4.94
  -1  -3  11   44.63    5.68
  -1   3  11   44.46    5.11
   1   3 -11   44.80    6.08
   0  -3  11   52.40    6.24
   0  -3  11   48.02    5.54
   0   3  11   57.55    5.43
   0   3 -11   51.08    5.67
   1  -3  11   62.79    7.90
   1  -3  11   66.29    7.02
  -1   3 -11   60.66    7.09
   1   3  11   74.31    6.75
   2  -3  11   12.59    3.61
  -2  -3 -11   18.65    3.34
   2   3  11   19.10    3.51
  -2   3 -11   19.12    4.04
  -3  -3 -11   27.41    4.49
  -3   3 -11   33.68    5.32
   3   3  11   34.34    4.67
  -4  -3 -11   19.62    4.10
  -4   3 -11   12.40    4.41
  -5  -3 -11  118.95   12.36
  -6  -3 -11   27.35    5.73
  -6   3 -11   18.52    6.38
  -7  -3 -11   37.55    7.57
  -7   3 -11   47.76    8.66
  -8  -3 -11   -1.40    5.81
  -8   3 -11   -3.03    6.55
  -9  -3 -11   16.91    7.26
  -9   3 -11   16.49    7.84
 -10  -3 -11   -4.41    7.60
 -10   3 -11   -0.91    8.38
 -11  -3 -11   22.90    9.15
 -11   3 -11   12.65    9.16
 -12  -4  11   14.64    9.68
 -12   4  11   11.96   11.46
 -11  -4  11    7.83   10.16
 -11   4  11   25.13   10.82
 -10  -4  11    5.61    7.41
 -10   4  11   26.33    9.82
  -9  -4  11   36.56    8.27
  -9   4  11   34.59    9.15
  -8  -4  11   82.54   10.99
  -8   4  11   87.12   11.77
  -7  -4  11  214.75   20.32
  -7   4  11  213.93   21.18
  -6  -4  11   11.43    4.48
  -6   4  11   11.81    5.27
  -5  -4  11   72.94    7.88
   5   4 -11   71.24    7.48
  -5   4  11   69.87    8.72
   4  -4 -11   37.89    5.24
  -4  -4  11   44.27    5.11
  -4   4  11   39.38    5.40
   4   4 -11   36.17    4.64
   4   4 -11   40.70    6.02
   3  -4 -11  738.20   57.90
  -3  -4  11  587.50   57.66
  -3   4  11  682.60   57.94
   3   4 -11  649.03   57.68
   3   4 -11  706.19   58.40
   2  -4 -11   62.00    5.69
  -2  -4  11   50.40    5.48
  -2  -4  11   54.12    5.53
   2  -4 -11   45.41    5.64
  -2  -4  11   49.23    6.37
  -2   4  11   43.22    5.85
   2   4 -11   68.39    7.29
  -1  -4  11   16.65    2.79
  -1  -4  11   14.14    3.70
  -1  -4  11   19.38    2.97
   1  -4 -11   18.29    2.82
   1   4 -11   18.14    3.96
  -1   4  11   17.51    2.87
  -1   4  11   13.83    3.05
   0  -4  11   52.78    7.01
   0  -4 -11   56.84    6.07
   0  -4  11   63.77    6.39
   0   4 -11   52.45    7.22
   0   4  11   55.75    6.07
   0   4 -11   63.80    6.40
   0   4  11   68.80    6.39
   1  -4  11 1175.32   97.28
   1   4  11 1040.73   96.97
  -1   4 -11 1182.62   97.31
   2  -4  11  243.33   22.95
  -2  -4 -11  257.83   22.07
   2  -4  11  220.19   22.23
  -2   4 -11  267.96   22.58
   2   4  11  255.14   22.21
  -3  -4 -11    7.09    2.82
  -3   4 -11    3.20    3.39
   3   4  11    7.24    2.86
  -4  -4 -11  148.70   13.65
  -4   4 -11  132.55   14.29
  -5  -4 -11  486.30   42.49
  -5   4 -11  477.26   43.08
  -6  -4 -11  282.52   24.92
  -6   4 -11  251.80   25.64
  -7  -4 -11   12.99    5.35
  -7   4 -11    1.18    6.42
  -8  -4 -11   14.01    6.18
  -8   4 -11   11.23    7.28
  -9  -4 -11   38.55    8.90
  -9   4 -11   57.37   10.99
 -10   4 -11   88.77   14.24
 -11  -4 -11   -9.43    7.94
 -11   4 -11    7.59    9.59
 -12  -5  11   10.74    9.88
 -12   5  11   15.03   11.40
 -11  -5  11   24.84    9.39
 -11   5  11   32.65   10.84
 -10  -5  11   41.64    9.79
 -10   5  11   46.56   10.91
  -9  -5  11   37.31    8.06
  -9   5  11   45.89   10.14
  -8  -5  11   72.94    9.67
  -8   5  11   68.22   10.79
  -7  -5  11   39.54    6.81
   7   5 -11   31.23    6.91
  -7   5  11   45.38    7.63
  -6  -5  11   86.43   10.80
   6   5 -11   98.91   11.59
  -6   5  11  134.44   12.13
  -5  -5  11  121.95   10.74
   5  -5 -11   83.56   10.90
  -5   5  11  109.02   13.77
   5   5 -11  100.55   11.44
   5   5 -11  123.24   10.25
   4  -5 -11  114.50   10.93
  -4  -5  11  101.47    9.99
   4   5 -11  102.69    9.68
  -4   5  11   97.13   10.62
   4   5 -11  110.42   11.84
   3  -5 -11   71.92    8.25
  -3  -5  11   82.52    7.47
   3   5 -11   73.71    7.20
  -3   5  11   75.09    8.07
   3   5 -11   75.05    9.31
  -2  -5  11   66.64    8.68
   2  -5 -11  101.45    8.53
  -2  -5  11   74.71    7.80
  -2  -5  11   91.38    8.02
   2   5 -11   83.13    9.91
  -2   5  11   78.08    8.23
   1  -5 -11  137.25   11.84
  -1  -5  11  133.12   11.94
  -1  -5  11  110.93   12.79
  -1  -5  11  137.37   11.84
  -1   5  11  126.68   11.86
   1   5 -11  124.51   13.17
   0  -5  11   55.55    6.32
   0  -5 -11   57.63    5.87
   0  -5  11   53.69    7.36
   0   5  11   62.82    6.08
   0   5 -11   59.54    6.31
   0   5 -11   59.96    7.46
   1  -5  11  454.23   45.92
   1  -5  11  620.36   45.71
   1   5  11  512.52   45.25
   1   5  11  511.07   45.49
   2   5  11   49.90    5.70
  -2   5 -11   54.61    6.55
   2   5  11   39.77    5.45
  -3  -5 -11  280.57   25.08
   3   5  11  291.48   25.23
  -3   5 -11  276.63   25.73
  -4  -5 -11  102.32   10.36
  -4   5 -11   99.02   11.35
  -5  -5 -11  150.44   14.72
  -5   5 -11  154.31   15.84
  -6  -5 -11   -2.12    4.00
  -6   5 -11   -4.48    5.12
  -7  -5 -11   22.28    6.03
  -7   5 -11   36.38    8.33
  -8  -5 -11   53.58    8.96
  -8   5 -11   63.23   10.90
  -9  -5 -11   72.74   11.60
  -9   5 -11  107.08   14.26
 -10  -5 -11    5.49    7.15
 -10   5 -11    6.16    8.30
 -11  -5 -11    8.81    8.04
 -11   5 -11   16.03   16.34
 -11  -6  11    8.28    8.64
 -11   6  11   31.75   10.46
  11   6 -11    4.56    9.60
 -10  -6  11    6.39    7.47
 -10   6  11   10.36    8.67
  10   6 -11    9.93    8.86
  -9  -6  11   12.64    6.93
  -9   6  11   28.12    8.85
   9   6 -11    2.74    7.68
  -8  -6  11   16.51    5.87
   8   6 -11   19.26    7.34
  -8   6  11   35.77    8.06
  -7  -6  11   58.52    6.97
   7   6 -11   36.63    8.02
  -7   6  11   39.55    8.24
  -6  -6  11    7.19    4.35
  -6   6  11   -3.40    5.19
   6   6 -11    5.60    5.29
   5  -6 -11   39.89    6.04
  -5  -6  11   51.20    6.14
   5   6 -11   41.61    5.10
  -5   6  11   43.29    6.64
   5   6 -11   46.97    7.06
  -4  -6  11  110.57   10.01
   4   6 -11   95.89   11.56
  -4   6  11  114.96   10.86
   4   6 -11   98.77    9.64
  -3  -6  11  193.75   17.43
   3  -6 -11  219.23   18.36
  -3  -6  11  204.57   17.58
   3   6 -11  223.18   19.34
  -3   6  11  162.82   17.80
  -2  -6  11   32.53    4.31
  -2  -6  11   36.23    5.18
   2  -6 -11   34.06    5.01
  -2   6  11   39.52    4.94
  -2   6  11   38.72    4.78
   2   6 -11   28.06    6.27
  -1  -6  11   74.81    9.34
  -1  -6  11   85.20    7.95
  -1  -6  11   79.52    8.08
   1  -6 -11   86.55    8.07
   1   6 -11   91.98   10.16
  -1   6  11   87.23    9.27
  -1   6  11   76.92    8.06
   0  -6 -11   60.62    6.67
   0   6  11   66.71    6.94
   0   6 -11   93.67    9.08
   0   6 -11   66.90    7.14
   1  -6  11  328.42   25.20
  -1   6 -11  271.99   25.67
   1   6  11  269.31   24.92
   1   6  11  265.52   24.68
   1   6  11  279.01   25.23
   2   6  11   61.24    6.34
   2   6  11   52.86    6.54
  -2   6 -11   67.42    7.48
   3   6  11  114.12    9.92
  -3   6 -11   78.12   10.36
  -4  -6 -11   82.52    8.75
   4   6  11   79.99    8.64
  -4   6 -11   87.51   10.37
  -5  -6 -11   85.22    9.73
  -5   6 -11   94.99   11.45
  -6  -6 -11   15.73    4.62
  -6   6 -11    4.00    5.91
  -7  -6 -11   17.54    5.82
  -7   6 -11    1.99    6.60
  -8  -6 -11   20.61    6.11
  -8   6 -11   12.42    8.40
  -9  -6 -11   -3.28    5.77
  -9   6 -11    2.54    7.52
 -10  -6 -11   11.14    7.29
 -10   6 -11   27.67   10.14
 -11  -6 -11   -2.41    7.37
 -11   6 -11    8.08    9.84
 -11  -7  11   12.91    8.40
 -11   7  11   20.48   10.81
  11   7 -11   12.12   10.32
 -10  -7  11  105.02   13.68
 -10   7  11  113.31   16.04
  10   7 -11  114.69   15.72
  -9  -7  11   57.71    9.12
  -9   7  11   57.35   10.88
   9   7 -11   65.99   11.54
  -8  -7  11    7.60    5.15
  -8   7  11    5.19    7.13
   8   7 -11   11.87    7.69
  -7  -7  11    4.21    4.73
  -7   7  11    6.11    5.92
   7   7 -11   14.70    6.51
  -6  -7  11  243.22   22.31
   6   7 -11  267.51   21.87
   6   7 -11  233.26   23.64
  -6   7  11  227.53   23.20
  -5  -7  11  217.47   18.94
  -5   7  11  169.62   19.61
   5   7 -11  200.20   20.38
   5   7 -11  239.26   18.82
   4  -7 -11   17.41    4.15
  -4  -7  11    8.04    2.92
   4   7 -11    0.00    4.31
  -4   7  11    8.92    3.96
  -3  -7  11    3.84    3.49
  -3  -7  11   -3.16    1.95
   3   7 -11    3.09    4.84
  -3   7  11   -0.31    3.17
   2  -7 -11  219.81   18.98
  -2  -7  11  203.60   18.20
   2   7 -11  195.26   19.98
  -2   7  11  216.15   18.93
  -2   7  11  192.87   18.40
   1  -7 -11  326.24   28.27
   1  -7 -11  325.88   28.48
  -1  -7  11  309.22   28.20
  -1   7  11  299.63   28.09
   1   7 -11  342.10   29.63
  -1   7  11  339.63   28.76
   0  -7 -11    2.35    2.04
   0  -7  11   -1.08    2.77
   0   7 -11    5.59    4.47
   0   7  11   11.75    2.67
   0   7 -11   -2.78    2.46
   1  -7  11    6.32    2.83
  -1   7 -11   -0.15    2.78
   1   7  11    6.00    4.11
   1   7  11    4.59    2.63
   1   7  11    5.95    2.51
  -1   7 -11   10.12    4.44
   2   7  11   72.82    8.51
   2   7  11   54.94    6.08
  -2   7 -11   60.23    7.47
   2   7  11   48.19    6.33
   3   7  11  303.02   26.26
  -3   7 -11  293.47   26.91
   3   7  11  289.65   25.93
  -4  -7 -11   41.88    5.41
   4   7  11   37.31    5.35
  -5  -7 -11   61.03    7.21
  -5   7 -11   46.85    8.63
  -6  -7 -11    4.04    4.17
  -6   7 -11   -2.01    5.14
  -7  -7 -11   40.85    7.15
  -7   7 -11   32.24    8.83
  -8  -7 -11   50.75    8.33
  -8   7 -11   45.85   10.47
  -9  -7 -11   48.58    9.15
  -9   7 -11   63.32   11.48
 -10  -7 -11   21.54    7.93
 -10   7 -11   18.75    9.80
 -11  -7 -11   16.13    9.07
 -11   7 -11   -1.76   10.13
  11   8 -11    1.27   11.75
 -11   8  11   11.81   10.87
 -10  -8  11   -1.06    6.44
  10   8 -11    0.48    9.50
 -10   8  11   12.58    8.37
   9   8 -11   64.38   14.24
  -9   8  11   75.47   12.21
  -8  -8  11   38.95    6.87
  -8   8  11   45.99   14.51
   8   8 -11   47.68    9.46
  -7  -8  11    3.04    4.32
  -7   8  11    5.88    6.37
   7   8 -11    1.51    6.25
  -6  -8  11    1.39    3.42
   6   8 -11    1.93    2.64
  -6   8  11    9.07    5.56
   6   8 -11    8.10    6.02
  -5  -8  11  232.93   20.25
   5   8 -11  222.03   22.06
  -5   8  11  220.27   21.32
  -4  -8  11  130.45   12.07
  -4  -8  11  151.73   12.52
   4  -8 -11  119.66   13.51
   4   8 -11  111.27   14.28
  -4   8  11  142.14   13.74
  -3  -8  11    2.63    2.31
  -3  -8  11    0.54    2.03
   3  -8 -11    6.19    3.65
  -3   8  11    4.76    3.56
   3   8 -11    4.09    4.60
  -2  -8  11   42.63    4.95
   2  -8 -11   51.65    6.11
  -2  -8  11   40.27    5.05
  -2   8  11   47.08    5.95
  -2   8  11   57.49    5.86
   2   8 -11   37.08    6.86
   1  -8 -11  183.31   17.31
  -1  -8  11  172.77   16.65
  -1   8  11  211.20   17.81
   1   8 -11  187.49   18.83
  -1   8  11  180.02   16.66
   0  -8  11  159.84   15.02
   0  -8 -11  147.39   14.63
   0   8 -11  146.48   14.94
   0   8  11  159.10   14.69
   0   8  11  197.13   16.60
   0   8 -11  208.84   17.05
   1  -8  11    5.36    2.89
   1   8  11    2.33    2.60
   1   8  11   -0.93    4.28
  -1   8 -11   -0.12    4.23
   1   8  11   -3.35    2.37
  -1   8 -11    3.07    2.98
   2   8  11   48.89    5.03
  -2   8 -11   34.90    5.96
   2   8  11   38.23    5.13
   2   8  11   37.47    6.28
   3   8  11  109.06   10.20
  -3   8 -11   98.63   11.43
   3   8  11  109.86   10.49
   3   8  11  100.72   11.73
   4   8  11   24.42    4.16
  -4   8 -11   12.26    5.46
   4   8  11   20.25    3.93
  -5  -8 -11   58.17    7.42
  -5   8 -11   77.45    9.97
  -6  -8 -11   59.21    7.57
  -6   8 -11   58.02    9.81
  -7  -8 -11   44.51    6.70
  -7   8 -11   24.62    8.62
  -8  -8 -11   40.07    7.13
  -8   8 -11   19.52    8.91
  -9  -8 -11   10.25    5.95
  -9   8 -11   -1.56    8.22
 -10  -8 -11   17.88    7.66
 -10   8 -11    8.04    8.99
 -11  -8 -11   30.85    9.50
 -11   8 -11   28.40   11.60
  11   9 -11   -0.21   10.59
 -11   9  11    2.94    9.95
 -10  -9  11   41.36    9.08
 -10   9  11   28.98   10.67
  10   9 -11   47.16   12.91
  -9  -9  11   38.61    7.09
   9   9 -11   41.94   10.99
  -9   9  11   41.18   10.19
  -8  -9  11   15.17    5.49
  -8   9  11   26.64    8.37
   8   9 -11   30.82    8.93
  -7  -9  11   10.90    4.58
  -7   9  11   22.01    7.25
   7   9 -11   19.43    8.22
   7   9 -11   19.60    3.64
  -6  -9  11   75.03    8.60
   6   9 -11   94.24   11.80
  -6   9  11   80.98   10.66
  -5  -9  11  139.48   12.93
  -5  -9  11  137.22   12.52
  -5   9  11  135.75   14.61
   5   9 -11  138.78   15.83
  -4  -9  11   87.20    7.35
  -4  -9  11   64.62    7.07
   4   9 -11   65.91    9.83
  -4   9  11   70.40    8.93
  -3  -9  11    9.29    2.39
  -3   9  11    8.98    3.95
  -2  -9  11   59.09    6.12
  -2  -9  11   62.08    6.32
   2   9 -11   56.44    8.53
  -2   9  11   60.41    7.04
  -2   9  11   60.93    7.94
  -1  -9  11  211.85   18.17
   1   9 -11  195.82   19.88
  -1   9  11  192.46   19.00
  -1   9  11  202.70   18.13
   0  -9 -11   44.10    5.39
   0  -9  11   46.96    5.99
   0   9 -11   50.72    5.88
   0   9 -11   42.52    7.22
   0   9  11   58.45    7.26
   0   9  11   46.25    5.65
   1   9  11   70.91    7.22
   1   9  11   65.56    8.49
   1   9  11   63.80    6.80
  -1   9 -11   64.77    8.79
  -1   9 -11   61.01    7.47
   2   9  11    8.80    2.92
  -2   9 -11    7.22    3.85
   2   9  11    3.33    2.76
   2   9  11    5.99    4.85
   3   9  11   10.16    3.26
  -3   9 -11    6.79    4.80
   3   9  11   17.50    3.42
   4   9  11   16.85    3.49
   4   9  11    5.06    5.58
   4   9  11    4.06    3.24
  -4   9 -11    5.07    4.96
   5   9  11    6.23    3.61
  -5   9 -11   -2.49    5.34
  -6   9 -11   -1.16    6.07
  -7  -9 -11    9.04    4.77
  -7   9 -11   13.09    7.76
  -8  -9 -11   11.32    5.11
  -8   9 -11    7.40    8.28
  -9  -9 -11    3.69    5.41
  -9   9 -11   11.39    8.44
 -10  -9 -11    9.07    6.70
 -10   9 -11    4.77   12.47
  10  10 -11   32.49   11.83
 -10  10  11   34.08   11.09
  -9  10  11   50.01   10.59
   9  10 -11   37.54   11.60
  -8 -10  11   70.39    8.91
  -8  10  11   94.42   12.25
   8  10 -11   68.09   13.02
   7  10 -11    0.22    7.65
  -7  10  11   -0.78    6.35
   6  10 -11   -6.81    6.71
  -6  10  11   10.56    6.25
  -5  10  11   67.19    8.77
   5  10 -11   50.96    9.41
  -4  10  11  134.82   13.30
   4  10 -11  116.42   15.02
  -3  10  11   71.81    8.65
   3  10 -11   69.64   10.01
  -2 -10  11   26.60    3.79
  -2 -10  11   26.31    3.48
  -2  10  11   25.43    4.68
   2  10 -11   31.93    6.67
  -2  10  11   25.66    5.55
  -1 -10  11  116.12   11.62
  -1  10  11  125.64   13.38
  -1  10  11  123.98   11.67
   1  10 -11  125.91   14.11
   0 -10  11  252.04   21.13
   0  10  11  241.87   20.82
   0  10 -11  215.87   21.00
   0  10  11  220.46   22.22
   0  10 -11  238.73   22.76
   1  10  11   74.47    9.29
  -1  10 -11   67.81    9.65
  -1  10 -11   66.65    8.20
   1  10  11   77.91    7.46
   1  10  11   67.78    7.66
   2  10  11  147.73   15.68
   2  10  11  151.27   13.66
   2  10  11  152.36   13.93
  -2  10 -11  143.58   14.89
   3  10  11   13.96    3.29
  -3  10 -11    6.66    4.67
   3  10  11   10.89    5.99
   3  10  11    7.85    3.33
   4  10  11   52.07    6.70
   4  10  11   58.16    6.70
   4  10  11   66.13    9.72
  -4  10 -11   61.61    8.76
   5  10  11   62.91    9.70
   5  10  11   65.68    6.97
   5  10  11   49.54    6.75
  -5  10 -11   52.06    9.17
   6  10  11   83.20    9.19
  -6  10 -11   86.22   12.11
  -7  10 -11   11.31   12.23
  -8 -10 -11   38.46    6.68
  -8  10 -11   33.97    9.65
  -9 -10 -11    0.42    4.83
  -9  10 -11   -6.95    8.60
 -10  10 -11   37.04   11.26
  10  11 -11    7.48   11.53
 -10  11  11   10.80   10.69
   9  11 -11    1.63   10.62
  -9  11  11    4.24    8.38
  -8  11  11   46.74    9.77
   8  11 -11   30.44   10.90
   7  11 -11    5.58    8.53
  -7  11  11   17.13    8.69
  -6  11  11   15.83    6.87
   6  11 -11    6.53    7.83
  -5  11  11    5.97    5.68
   5  11 -11    0.96    6.97
   4  11 -11   15.14    6.92
  -4  11  11   19.41    5.64
  -3  11  11   30.93    6.90
   3  11 -11   51.94    8.40
  -3  11  11   43.13    6.38
  -2  11  11   11.55    4.10
   2  11 -11    2.94    5.63
  -2  11  11    8.05    5.13
  -1 -11  11    1.13    2.83
  -1  11  11   -1.82    5.06
  -1  11  11    6.69    3.54
   1  11 -11    3.51    5.60
   0 -11  11   36.49    5.40
   0  11  11   32.42    7.13
   0  11 -11   38.90    5.27
   0  11 -11   35.24    7.37
   0  11  11   53.78    5.77
  -1  11 -11  104.91   12.60
   1  11  11   96.41    9.04
  -1  11 -11   78.78    9.88
   1  11  11   87.26   11.98
   1  11  11   92.55    9.36
   2  11  11   65.56    7.24
   2  11  11   67.28    7.53
  -2  11 -11   75.89    8.82
   2  11  11   73.56    9.95
   3  11  11   11.08    3.03
  -3  11 -11    0.36    4.45
   3  11  11    4.14    3.49
   3  11  11    4.96    6.42
   4  11  11   63.99    6.58
   4  11  11   51.12    9.41
   4  11  11   58.46    7.11
  -4  11 -11   54.01    8.51
   5  11  11   47.12    6.22
  -5  11 -11   42.15    8.55
   5  11  11   56.55    6.29
   5  11  11   43.85    9.94
  -6  11 -11   31.96    8.56
   6  11  11   43.34    5.34
   6  11  11   41.66    9.74
   6  11  11   30.53    5.61
   7  11  11   -2.88    3.73
  -7  11 -11   10.23    7.90
   7  11  11    6.92    8.11
  -8  11 -11   21.21    9.06
   8  11  11   15.61    8.74
   8  11  11   16.04    4.69
  -9  11 -11   41.18   10.91
   9  11  11   35.62   10.34
 -10  11 -11   14.68   10.52
  10  11  11    0.81    8.68
 -10  12  11    2.46    9.41
   9  12 -11    8.90   11.12
  -9  12  11   -4.55    7.65
  -8  12  11   74.20   12.39
   8  12 -11   72.60   13.57
  -7  12  11    7.76    7.66
   7  12 -11   15.25    9.62
   6  12 -11    1.08    8.07
  -6  12  11   18.10    6.74
  -5  12  11    5.11    5.73
   5  12 -11    8.68    7.46
  -4  12  11  114.31   12.23
   4  12 -11  101.87   13.88
   3  12 -11    3.15    6.46
  -3  12  11    1.37    4.64
  -2  12  11   -0.64    5.26
  -2  12  11    4.14    4.03
   2  12 -11    3.79    6.19
  -1 -12  11   -9.30    2.67
   1  12 -11   -3.79    6.18
  -1  12  11    6.77    3.64
   0 -12  11  295.87   24.77
   0  12  11  260.43   26.41
   0  12  11  288.74   24.66
   0  12 -11  272.79   24.76
   0  12 -11  254.67   26.69
   1  12  11   52.59    9.01
  -1  12 -11   59.31    7.12
   1  12  11   50.86    6.36
  -1  12 -11   44.11    9.22
   1  12  11   53.65    6.32
   2  12  11   88.43    9.04
   2  12  11   88.08    8.72
  -2  12 -11   80.61   10.18
   2  12  11  106.24   13.05
  -3  12 -11   17.02    5.79
   3  12  11   15.32    7.22
   3  12  11   24.23    3.57
  -4  12 -11  325.48   29.90
   4  12  11  279.62   30.76
   4  12  11  332.48   28.01
   4  12  11  330.15   28.34
   5  12  11   10.65    3.04
   5  12  11   12.48    7.89
  -5  12 -11    2.55    6.10
  -6  12 -11   32.21    8.43
   6  12  11   29.81   10.07
   6  12  11   34.40    4.53
   7  12  11   18.46    3.88
  -7  12 -11   12.86    7.42
   7  12  11   12.64    9.39
  -8  12 -11   63.48   11.65
   8  12  11   51.18   11.95
  -9  12 -11   13.33    9.54
  -9  13  11    9.80    9.31
   9  13 -11   13.94   11.83
  -8  13  11   -0.73    7.65
   8  13 -11    6.39    9.70
  -7  13  11   19.79    8.04
   7  13 -11   13.77    9.81
   6  13 -11   66.19   12.16
  -6  13  11   69.05   11.01
   5  13 -11   38.43   10.06
  -5  13  11   43.90    8.07
   4  13 -11    4.92    7.54
  -4  13  11    9.28    5.66
  -3  13  11    7.77    6.25
  -3  13  11    4.00    4.90
   3  13 -11   13.74    7.19
   2  13 -11   85.99   12.48
  -2  13  11   89.04   11.50
  -1 -13  11   60.32    6.20
  -1 -13  11   46.07    6.38
  -1  13  11   53.06    9.51
   1  13 -11   59.79   10.14
  -1  13  11   58.87    6.93
   0 -13  11   -0.86    3.44
   0  13 -11    3.67    2.97
   0  13  11   17.23    6.74
   0  13 -11    5.10    6.38
   1  13  11   23.71    4.08
  -1  13 -11   29.47    5.10
  -1  13 -11   23.49    7.45
   1  13  11   19.67    7.37
   1  13  11   16.41    3.97
   2  13  11   47.65    5.77
  -2  13 -11   40.80    6.92
  -2  13 -11   47.19    9.13
   2  13  11   40.55    5.15
   2  13  11   38.87    8.98
   3  13  11   45.17    5.69
   3  13  11   46.67    5.18
  -3  13 -11   40.43    7.55
   3  13  11   32.07    9.34
   4  13  11   17.76    8.26
  -4  13 -11    9.87    5.93
  -5  13 -11   32.80    8.19
  -6  13 -11   29.35   11.07
   6  13  11   14.55    9.71
  -7  13 -11    4.39    7.84
   7  13  11    1.15    8.96
   8  13  11    1.45    9.26
  -8  13 -11   10.91    8.56
   9  13  11    5.96   10.20
  -9  13 -11   15.24    8.95
  -9  14  11    5.14    9.73
   9  14 -11  -22.17   10.83
  -8  14  11   22.70    9.66
   8  14 -11   31.70   12.28
  -7  14  11   40.47    9.23
   7  14 -11   38.26   11.60
   6  14 -11   -0.43    8.79
  -6  14  11   11.79    7.11
   5  14 -11   12.11    8.59
  -5  14  11   11.41    6.60
   4  14 -11   66.44   16.93
  -4  14  11   69.43    9.62
  -3  14  11   48.12    9.18
   3  14 -11   71.16   11.35
  -3  14  11   47.41    7.80
  -2  14  11   10.22    6.64
  -2  14  11   12.10    4.75
   2  14 -11    3.83    7.75
  -1 -14  11    5.05    3.33
  -1  14  11    8.46    6.85
   1  14 -11    9.44    7.74
  -1  14  11   15.46    4.50
   0 -14  11  281.17   22.40
   0  14 -11  268.41   25.53
   0  14  11  226.58   22.23
   0  14  11  222.14   24.88
   0  14 -11  241.01   22.22
   1  14  11    2.01    3.27
  -1  14 -11   16.34    7.40
   1  14  11    8.02    3.53
   1  14  11   15.17    7.62
  -1  14 -11   11.12    3.95
   2  14  11    2.27    7.44
  -2  14 -11    2.65    7.02
  -2  14 -11    9.48    5.08
   2  14  11   -6.62    2.62
  -3  14 -11    1.29    4.98
   3  14  11   14.85    8.16
  -4  14 -11  189.92   19.56
   4  14  11  189.64   21.76
  -5  14 -11    3.85    6.35
   5  14  11   18.61    9.50
  -6  14 -11   -6.36    6.48
   6  14  11   13.53   10.03
   7  14  11   -9.65    9.75
  -7  14 -11    2.79    7.46
  -8  14 -11  102.33   15.37
  -8  15  11   17.57    9.63
   7  15 -11    8.86   10.43
  -7  15  11    3.75    7.59
   6  15 -11   26.65   10.38
  -6  15  11   27.54    8.80
   5  15 -11   23.76   10.10
  -4  15  11   21.35    7.01
   4  15 -11   20.48    9.73
   3  15 -11   27.89    9.43
  -3  15  11    4.88    7.32
  -3  15  11   10.49    5.42
  -2  15  11   43.31    9.49
  -2  15  11   53.83    7.66
   1  15 -11   69.29   13.88
  -1  15  11   93.67    9.96
  -1  15  11   80.14   12.21
   0 -15  11   30.85    6.27
   0  15  11   40.86    5.97
   0  15  11   44.64    9.80
   0  15 -11   41.79    5.31
   0  15 -11   29.11   11.01
   1  15  11   21.05    8.58
   1  15  11   12.11    3.73
  -1  15 -11   17.19    4.63
   1  15  11    4.28    3.47
   2  15  11    8.97    3.81
  -2  15 -11    7.43    4.90
   2  15  11    5.35    8.25
  -3  15 -11   12.91    5.91
   3  15  11   11.77    9.21
  -4  15 -11   23.13    7.16
   4  15  11   21.08    9.91
   5  15  11    2.19    9.40
  -5  15 -11   10.78    6.98
  -6  15 -11   -6.66    7.02
   6  15  11   -4.75    9.75
  -7  15 -11    6.67    8.14
   7  15  11    2.61   10.47
   8  15  11   -8.82   10.79
  -7  16  11   37.56    9.89
   7  16 -11   30.55   13.30
   6  16 -11   -2.01    9.55
  -6  16  11    7.67    7.42
   5  16 -11   11.78    9.70
  -5  16  11    9.08    7.46
   4  16 -11   38.69   10.99
  -4  16  11   34.99    8.01
  -3  16  11   87.32   10.89
  -3  16  11   84.91   12.60
   3  16 -11   81.16   13.88
  -2  16  11    8.91    5.51
  -2  16  11    6.91    7.82
   2  16 -11   11.18    9.17
  -1  16  11    4.77    8.02
   1  16 -11   -2.21    8.09
  -1  16  11    0.92    4.62
   0  16  11   54.25   11.07
   0  16  11   50.54    7.02
   0  16 -11   52.65   11.04
   0  16 -11   54.30    6.54
   1  16  11   99.75   14.96
   1  16  11  108.26   10.98
  -1  16 -11  109.87   15.23
  -1  16 -11  113.55   11.64
  -2  16 -11   27.21    6.01
   3  16  11    9.55    9.82
  -3  16 -11   21.69    6.09
  -4  16 -11  102.84   11.84
   4  16  11   55.80   13.46
  -5  16 -11   83.22   11.54
   5  16  11   59.54   13.47
  -6  16 -11   12.53    8.05
   6  16  11    8.49   10.58
   7  16  11   13.54   11.72
  -7  16 -11   13.33    8.99
   6  17 -11   14.68   17.39
  -6  17  11   -0.52    8.00
  -5  17  11   14.08    8.50
   5  17 -11   25.83   10.61
  -4  17  11   54.04    9.47
   4  17 -11   53.03   12.45
   3  17 -11    4.30    9.37
  -3  17  11    3.08    6.68
  -2  17  11    4.50    6.01
  -2  17  11    4.25    8.81
   2  17 -11   17.35    9.31
  -1  17  11   11.17    9.15
   1  17 -11   11.77    9.31
   0  17  11   22.61    5.42
   0  17  11   44.30   16.23
   0  17 -11   22.44    9.54
  -1  17 -11   10.89    4.34
   1  17  11   10.70    9.64
   1  17  11    1.49    3.94
  -1  17 -11    7.60    8.24
  -2  17 -11    5.86    5.25
   2  17  11    9.35    9.30
   3  17  11   -2.19    9.64
  -3  17 -11   10.02    6.45
   4  17  11   17.24   10.52
  -4  17 -11   15.02    7.06
   5  17  11    0.01    9.88
  -5  17 -11    2.39    7.09
   6  17  11   13.48   14.92
  -6  17 -11   19.28    8.65
  -5  18  11   10.07    8.55
   5  18 -11   -9.75   10.47
   4  18 -11   16.82   10.71
   3  18 -11   68.39   13.49
  -3  18  11   59.25    9.95
  -2  18  11   13.35    9.34
  -2  18  11    0.74    5.94
   2  18 -11    0.40    9.07
   1  18 -11    3.50    8.55
  -1  18  11   17.35    9.40
   0  18  11    3.51    5.56
   0  18 -11    6.09    8.95
   0  18  11   14.64    9.44
  -1  18 -11   75.91    8.84
  -1  18 -11   57.99   12.27
   1  18  11   65.89   13.49
  -2  18 -11   20.77    6.07
   2  18  11   14.41   10.89
   3  18  11   16.32   11.30
  -3  18 -11   23.25    7.01
  -4  18 -11   25.51    7.56
   4  18  11   17.95   11.51
  -5  18 -11   56.00   10.85
  -4  19  11    7.38    8.25
   4  19 -11    3.62   11.58
  -3  19  11    1.80    8.03
   3  19 -11   23.66   14.48
  -2  19  11   23.84    8.03
  -2  19  11   32.76   10.70
   2  19 -11   15.34   10.49
   1  19 -11   -9.52    8.66
  -1  19  11  -11.46    9.52
   0  19 -11    4.08    9.74
   0  19  11    7.22    9.88
  -1  19 -11    5.40    9.88
   1  19  11    0.21    9.67
   2  19  11   47.65   12.85
   3  19  11   -3.69   10.57
  -3  19 -11   -2.05    6.30
  -4  19 -11   13.72    8.22
   4  19  11   -8.43   10.83
  -2  20  11   11.60    9.85
   2  20 -11    3.49   10.02
  -1  20  11    9.71   10.29
   1  20 -11    3.92    9.84
   0  20 -11   12.52    9.93
   0  20  11    4.27   10.29
  -1  20 -11   20.55   11.41
   1  20  11   27.31   11.72
 -12   0  12    9.11   10.78
 -11   0  12    3.71    9.62
  -9   0  12   14.71    7.47
  -8   0  12  606.58   53.99
  -7   0  12   15.63    6.15
  -6   0  12   24.94    5.58
  -5   0  12   26.45    4.75
  -4   0  12  178.97   16.29
  -3   0  12   43.20    5.15
   3   0 -12   45.83    4.92
   3   0 -12   41.71    5.06
  -2   0  12   86.87    8.01
   2   0 -12   79.91    7.80
  -1   0  12    0.23    1.60
   1   0 -12   -0.72    1.36
   0   0  12   93.33    8.75
   0   0  12   93.08    9.14
   1   0  12   43.51    4.82
  -1   0 -12   35.38    4.69
  -2   0 -12   72.15    7.72
   2   0  12   68.84    7.45
  -3   0 -12   -1.32    2.74
  -4   0 -12    4.45    3.65
  -5   0 -12  194.99   18.84
  -6   0 -12   72.75    9.73
  -7   0 -12    1.55    5.62
  -8   0 -12   14.48    7.12
[truncated: 529,003 more chars]
