# Supplementary material for: Synthesis and crystal structure of the adduct between 2-pyridyl­selenyl chloride and isobutyro­nitrile
Source: Acta Crystallogr E Crystallogr Commun. 2024 Feb 6;80(Pt 3):247–51. doi: 10.1107/S2056989024000938 (PMC10915658; doi:10.1107/S2056989024000938)
Supplement: Supplementary file 2 [file e-80-00247-Isup2.hkl]

data_I                                                                          
_shelx_title ' mo_21kub210_0m_a.res in P2(1)/c'                                 
_shelx_refln_list_code          4                                               
_shelx_F_calc_maximum      879.45                                               
_exptl_crystal_F_000      2080.00                                               
_reflns_d_resolution_high  0.7697                                               
                                                                                
loop_                                                                           
 _space_group_symop_operation_xyz                                               
 'x, y, z'                                                                      
 '-x, y+1/2, -z+1/2'                                                            
 '-x, -y, -z'                                                                   
 'x, -y-1/2, z-1/2'                                                             
                                                                                
_cell_length_a     9.0543                                                       
_cell_length_b    15.0147                                                       
_cell_length_c    30.9320                                                       
_cell_angle_alpha  90.000                                                       
_cell_angle_beta   94.105                                                       
_cell_angle_gamma  90.000                                                       
                                                                                
_shelx_F_squared_multiplier     1.000                                           
                                                                                
loop_                                                                           
 _refln_index_h                                                                 
 _refln_index_k                                                                 
 _refln_index_l                                                                 
 _refln_F_squared_calc                                                          
 _refln_F_squared_meas                                                          
 _refln_F_squared_sigma                                                         
 _refln_observed_status                                                         
   1   0   0        108.76         80.72        33.87 o                         
   2   0   0          0.16        132.61        89.25 o                         
   3   0   0       3934.84       2858.95       243.40 o                         
   4   0   0     224419.42     194573.73     14026.78 o                         
   5   0   0       3644.74       4207.08       564.50 o                         
   6   0   0        101.48       -126.63       304.37 o                         
   8   0   0      60995.74      53340.27      4745.65 o                         
   9   0   0        523.07       1478.39       593.49 o                         
  10   0   0        614.47        572.13       669.01 o                         
  11   0   0       4638.88       6200.39      1049.67 o                         
   1   1   0         44.75        101.19        32.42 o                         
   2   1   0         87.17         77.94        56.06 o                         
   3   1   0       1982.04       4930.17      1128.47 o                         
   4   1   0        302.75        568.11       127.92 o                         
   5   1   0        664.12        504.15       220.10 o                         
   6   1   0          9.87       -229.70       229.70 o                         
   7   1   0       2749.98       7611.89       668.48 o                         
   8   1   0       1195.48       1748.62       383.07 o                         
   9   1   0        128.54        248.04       360.09 o                         
  10   1   0         16.18        876.73       451.15 o                         
  11   1   0       1815.42       3191.94       583.80 o                         
   1   2   0        118.37        297.81        49.23 o                         
   2   2   0        478.28        494.96        65.29 o                         
   3   2   0       8456.97       7828.49       425.55 o                         
   4   2   0     136718.41     120160.77      5138.69 o                         
   5   2   0         65.36       -160.81       171.57 o                         
   6   2   0         46.52         64.06       492.80 o                         
   7   2   0       9581.41       9818.66      1837.69 o                         
   8   2   0      26507.90      23453.03      1569.38 o                         
   9   2   0         72.50       -390.19       390.19 o                         
  10   2   0         45.23          3.54       427.24 o                         
  11   2   0       5814.62       5420.33       692.14 o                         
   1   3   0      11487.26      12169.55       695.72 o                         
   2   3   0        542.07        497.49        60.55 o                         
   3   3   0      16747.07      21928.69      1915.50 o                         
   4   3   0       3441.56       4976.73       276.64 o                         
   5   3   0        269.98        277.83       132.91 o                         
   6   3   0       1058.74        943.80       415.37 o                         
   7   3   0       7270.23       7537.10      1236.95 o                         
   8   3   0         84.08        168.19       371.89 o                         
   9   3   0        318.37        303.43       355.12 o                         
  10   3   0        102.31        828.81       417.67 o                         
  11   3   0       6113.09       7323.49       818.16 o                         
   0   4   0       3013.64       6027.84       337.88 o                         
   1   4   0      31806.67      35441.02      1240.14 o                         
   2   4   0       3114.27       2760.34       165.27 o                         
   3   4   0      33933.69      33125.25      1437.86 o                         
   4   4   0      18266.40      19722.79      1011.79 o                         
   5   4   0      18790.28      16648.36       872.53 o                         
   6   4   0       1356.64       1054.25       326.50 o                         
   7   4   0       6525.98       7063.50      1616.85 o                         
   8   4   0       1770.09       1881.93       611.80 o                         
   9   4   0       5553.70       4491.23       723.56 o                         
  10   4   0        295.45       1312.05       453.31 o                         
  11   4   0       1215.95       2586.14      1062.64 o                         
   1   5   0       4166.78       4439.91       191.93 o                         
   2   5   0        494.56        609.39       153.23 o                         
   3   5   0       4291.39       5255.93      1122.91 o                         
   4   5   0       4559.31       6949.13       841.80 o                         
   5   5   0      10327.27       9147.19       732.17 o                         
   6   5   0       1867.02       1841.18       206.64 o                         
   7   5   0       1566.12       2080.67       622.86 o                         
   8   5   0         43.89        -65.68       290.29 o                         
   9   5   0       5041.65       4344.26       545.79 o                         
  10   5   0       1247.31       1539.40       666.72 o                         
  11   5   0       1505.40       3619.22       610.35 o                         
   0   6   0      12060.98      18414.98       883.94 o                         
   1   6   0      24308.05      27597.62       987.85 o                         
   2   6   0       3262.30       3346.02       224.03 o                         
   3   6   0      19920.18      22604.56      1012.51 o                         
   4   6   0       3397.22       3379.11       542.04 o                         
   5   6   0      22771.37      21200.83      1090.37 o                         
   6   6   0       1742.02       1035.81       173.87 o                         
   7   6   0       1886.78       3081.25      1151.51 o                         
   8   6   0        186.94       -145.98       299.46 o                         
   9   6   0       9892.75       8795.94      1553.53 o                         
  10   6   0       1059.10       1324.94       435.44 o                         
  11   6   0        134.14       1291.19      1184.31 o                         
   1   7   0      20012.59      23742.52       858.20 o                         
   2   7   0        765.26        844.68       130.57 o                         
   3   7   0      20355.21      20915.56      1341.18 o                         
   4   7   0         22.84       8932.89       944.40 o                         
   5   7   0      23225.30      22202.10      1143.74 o                         
   6   7   0       1082.91        968.43       278.44 o                         
   7   7   0       1680.53       1910.01       323.17 o                         
   8   7   0        397.80        299.74       570.61 o                         
   9   7   0       9410.40       9765.62      2501.36 o                         
  10   7   0       1046.82        880.61       396.28 o                         
   0   8   0      13684.41      19212.11       982.11 o                         
   1   8   0       4886.04       5195.75       433.93 o                         
   2   8   0       1179.13       1655.83       206.69 o                         
   3   8   0      10040.16       9819.01       711.51 o                         
   4   8   0       4352.13       5532.80       886.04 o                         
   5   8   0      11874.19      11372.88       791.34 o                         
   6   8   0       1193.47       1310.53       210.38 o                         
   7   8   0        238.40       -372.25       372.25 o                         
   8   8   0        488.19        252.55       291.94 o                         
   9   8   0       3168.07       3403.16       481.35 o                         
  10   8   0        979.72       1547.01       725.46 o                         
   1   9   0      27724.85      33529.89      1474.45 o                         
   2   9   0          3.96        -28.01       134.50 o                         
   3   9   0      30652.11      27461.73      2605.87 o                         
   4   9   0        921.10       6162.25       767.42 o                         
   5   9   0      22172.91      20659.70      1387.09 o                         
   6   9   0        225.35        295.08       400.87 o                         
   7   9   0       9166.40       8864.24       583.54 o                         
   8   9   0       4103.73       4607.84       529.72 o                         
   9   9   0       3332.41       3562.24       553.06 o                         
  10   9   0         42.42        515.88       352.81 o                         
   0  10   0        183.26        351.50       129.71 o                         
   1  10   0        246.55        372.72       321.09 o                         
   2  10   0       4364.67       8075.33      1005.79 o                         
   3  10   0        784.73       1161.11       614.85 o                         
   4  10   0        722.14       1054.91       303.23 o                         
   5  10   0       9396.30       9091.19       745.72 o                         
   6  10   0        301.28       3173.28       828.45 o                         
   7  10   0        397.54        911.64       432.53 o                         
   8  10   0       2149.59       2302.99       288.58 o                         
   9  10   0        290.11        945.59       259.94 o                         
  10  10   0         26.59       2208.02       919.23 o                         
   1  11   0       6669.26       6979.27       438.12 o                         
   2  11   0       1932.20       2494.27       518.32 o                         
   3  11   0      14003.93      14277.70      1006.85 o                         
   4  11   0         42.39         53.27       275.45 o                         
   5  11   0       6330.89       7459.06       674.72 o                         
   6  11   0        458.53        768.45       393.42 o                         
   7  11   0      16565.79      14925.02      1633.25 o                         
   8  11   0       2382.87       3059.88       570.61 o                         
   9  11   0         16.86        254.42       491.61 o                         
   0  12   0      15034.68      16704.78      1103.74 o                         
   1  12   0         47.14       -148.79       148.79 o                         
   2  12   0       5690.02       6770.84       626.68 o                         
   3  12   0       1838.38       2419.05       370.23 o                         
   4  12   0       1975.57       2493.09       490.13 o                         
   5  12   0         69.24        202.06       337.17 o                         
   6  12   0       2130.44       3725.36       774.29 o                         
   7  12   0        715.47       1133.58       691.14 o                         
   8  12   0       2763.87       2479.08       730.04 o                         
   9  12   0        177.82       1034.06       520.94 o                         
   1  13   0        443.61        260.10       173.45 o                         
   2  13   0        212.50        257.78       224.69 o                         
   3  13   0         92.35        119.49       334.13 o                         
   4  13   0        391.44        512.21       337.46 o                         
   5  13   0        951.72        257.20       371.89 o                         
   6  13   0       1134.09       1623.90       449.01 o                         
   7  13   0       6003.21       5010.54       637.36 o                         
   8  13   0         23.21         51.96       477.99 o                         
   0  14   0       3543.01       3960.48       295.48 o                         
   1  14   0         62.50        302.79       180.71 o                         
   2  14   0        305.85        464.63       256.44 o                         
   3  14   0        218.68       -118.53       258.52 o                         
   4  14   0       3202.55       3457.12       769.33 o                         
   5  14   0       1078.97       1294.30       435.01 o                         
   6  14   0        222.97        979.07       426.15 o                         
   7  14   0        462.71       1329.18       499.11 o                         
   8  14   0        291.04        404.14       484.73 o                         
   1  15   0        165.90        166.83       222.28 o                         
   2  15   0         67.70        282.88       258.23 o                         
   3  15   0        143.93       -277.90       355.87 o                         
   4  15   0        178.42        462.72       364.51 o                         
   5  15   0       1057.64        838.17       426.66 o                         
   6  15   0         14.76       -181.85       479.95 o                         
   7  15   0         84.47        -46.86       460.16 o                         
   0  16   0         78.01       -321.92       576.71 o                         
   1  16   0       1114.98       1435.06       288.59 o                         
   2  16   0       3970.18       3246.65       385.33 o                         
   3  16   0        530.44        521.93       350.25 o                         
   4  16   0         79.40       -102.50       376.98 o                         
   5  16   0        909.87       1433.18       852.48 o                         
   6  16   0       1942.65       1618.21       501.65 o                         
   1  17   0          1.07        200.34       253.78 o                         
   2  17   0        428.88        170.54       432.51 o                         
   3  17   0         14.71        228.73       360.64 o                         
   4  17   0       1043.03        399.40       411.15 o                         
   5  17   0        228.66        536.65       437.98 o                         
   0  18   0       1140.53       1349.47       739.96 o                         
   1  18   0        398.79        688.71       500.72 o                         
   2  18   0       9432.50       8217.32       654.32 o                         
   3  18   0        757.04        619.58       382.09 o                         
   4  18   0        549.22        -65.54       400.83 o                         
   1  19   0       1467.42        955.41       533.92 o                         
   2  19   0        434.05         92.51       504.85 o                         
 -11   1   1        211.45       1057.75       497.12 o                         
 -10   1   1        438.72        806.17       441.86 o                         
  -9   1   1      23134.68      22371.27      1555.38 o                         
  -8   1   1       8818.88       8747.28       958.89 o                         
  -7   1   1          1.99       1273.19       434.06 o                         
  -6   1   1        405.79        281.74       241.55 o                         
  -5   1   1      94091.40      70629.78      3522.92 o                         
  -4   1   1        949.39       1355.32       145.78 o                         
  -3   1   1          1.18        -60.76       117.04 o                         
  -2   1   1         14.90         43.36        52.82 o                         
  -1   1   1     194127.86     141085.89      6942.46 o                         
   0   1   1        925.01         44.30        16.40 o                         
   1   1   1          0.50         -4.09        27.64 o                         
   2   1   1        307.16        451.31       112.89 o                         
   3   1   1      24257.92      20898.45       917.48 o                         
   4   1   1        472.76        591.74       175.00 o                         
   5   1   1        251.06         47.77       144.69 o                         
   6   1   1       1209.33       1846.82       432.53 o                         
   7   1   1      37731.39      35251.93      2403.34 o                         
   8   1   1       1332.99       1538.79       851.71 o                         
   9   1   1        203.94        584.36       378.69 o                         
  10   1   1       2189.56       1771.62       508.30 o                         
  11   1   1        468.57        545.96       476.55 o                         
 -11   2   1        533.39       1316.96       506.89 o                         
 -10   2   1         90.57       -219.46       435.35 o                         
  -9   2   1        984.01        935.09       410.65 o                         
  -7   2   1       1445.16       3506.03       604.93 o                         
  -6   2   1        365.83        457.60       240.28 o                         
  -5   2   1      11471.02       9261.89       527.38 o                         
  -4   2   1      11873.42      30138.82      3040.36 o                         
  -3   2   1        343.77        463.48        79.13 o                         
  -2   2   1         18.42        -49.72        49.72 o                         
  -1   2   1       8361.82      10295.98       401.02 o                         
   0   2   1       6840.73      10030.78       382.83 o                         
   1   2   1       1308.29       1392.71        95.41 o                         
   2   2   1       3114.79       3148.15       165.21 o                         
   3   2   1      15796.45      15224.68       676.28 o                         
   4   2   1        730.69       1050.77       135.02 o                         
   5   2   1        319.20          7.08       201.43 o                         
   6   2   1       5474.47       6074.07       730.80 o                         
   7   2   1      18162.41      15581.88      1993.69 o                         
   8   2   1        386.62       1194.53       346.39 o                         
   9   2   1        148.99        734.59       381.12 o                         
  10   2   1        205.53        239.02       424.76 o                         
  11   2   1       1172.40       2134.76       675.12 o                         
 -11   3   1          1.22       1513.26       564.19 o                         
 -10   3   1        128.33         37.94       393.41 o                         
  -9   3   1       7293.84       7924.79       750.66 o                         
  -8   3   1       4787.25       4529.40       534.37 o                         
  -7   3   1        352.41       1807.18       521.78 o                         
  -6   3   1        653.80        928.54       398.59 o                         
  -5   3   1      16850.49      12769.02       681.30 o                         
  -4   3   1      15158.14      13644.13       625.49 o                         
  -3   3   1         43.20       1689.01      1218.88 o                         
  -2   3   1       8318.71       7486.19       611.75 o                         
  -1   3   1      91293.90      98506.94      3741.84 o                         
   0   3   1       8251.38      10880.39       361.69 o                         
   1   3   1        175.92        126.60        38.39 o                         
   2   3   1        442.70        507.68       176.48 o                         
   3   3   1      84079.30      81940.12      3505.24 o                         
   4   3   1       8746.28       8690.28       426.89 o                         
   5   3   1         43.99         -7.80       130.45 o                         
   6   3   1        849.13       1969.66       398.20 o                         
   7   3   1      16500.71      15647.92      1480.68 o                         
   8   3   1        310.06        362.53       326.61 o                         
   9   3   1        404.60        439.37       372.07 o                         
  10   3   1        648.41       2707.71       497.48 o                         
  11   3   1       2002.26       3392.62       591.78 o                         
 -11   4   1        446.65       1986.85       993.98 o                         
 -10   4   1        587.46       1376.69       667.87 o                         
  -9   4   1       5276.73       4933.83      1113.75 o                         
  -8   4   1       1597.81       2571.54       641.55 o                         
  -7   4   1       1500.34       1968.92       346.05 o                         
  -6   4   1        425.92        119.77       283.78 o                         
  -5   4   1      15800.68      17262.81       968.86 o                         
  -4   4   1       6054.76      10451.88       936.56 o                         
  -3   4   1        697.63       3509.40      2672.50 o                         
  -2   4   1        640.12        818.84       101.97 o                         
  -1   4   1       7776.03      12872.45       575.09 o                         
   0   4   1       1384.71       2089.43        86.04 o                         
   1   4   1        312.26        360.09        73.54 o                         
   2   4   1       1805.06       1688.87       113.85 o                         
   3   4   1        413.57        890.85       246.78 o                         
   4   4   1       3185.54       3379.20       242.27 o                         
   5   4   1        526.77        407.44       216.68 o                         
   6   4   1       1665.05       2205.60       969.19 o                         
   7   4   1       6782.09       7328.99      1188.13 o                         
   8   4   1       1498.23       1176.02       393.51 o                         
   9   4   1         51.34       -241.61       329.48 o                         
  10   4   1       1064.02       1531.45       735.38 o                         
  11   4   1       5942.59       6572.66      1134.35 o                         
 -11   5   1        241.46       1335.39       504.07 o                         
 -10   5   1       2837.47       3438.66       808.61 o                         
  -9   5   1         78.76       1102.51       392.02 o                         
  -8   5   1       7374.57       6908.56       751.40 o                         
  -7   5   1       1050.27        958.17       699.91 o                         
  -6   5   1      10279.90       9345.04       540.96 o                         
  -5   5   1        531.58       2485.34       451.60 o                         
  -4   5   1      14654.25      14334.55       740.94 o                         
  -3   5   1       1320.57       1511.06       111.07 o                         
  -2   5   1       5774.57       4510.85       510.68 o                         
  -1   5   1       1237.09       1469.77       186.87 o                         
   0   5   1      24130.95      35643.08      1085.47 o                         
   1   5   1        639.91        750.29        76.13 o                         
   2   5   1      10889.44      12319.46      1066.13 o                         
   3   5   1      23160.35      22138.46       875.35 o                         
   4   5   1      15689.94      16317.70       848.20 o                         
   5   5   1        128.40        -29.96       114.98 o                         
   6   5   1         74.26       1624.05      1201.48 o                         
   7   5   1       6442.57       5698.08       543.14 o                         
   8   5   1       1523.23       1872.68       379.43 o                         
   9   5   1        222.97        582.98       376.84 o                         
  10   5   1         22.35       1953.39       514.92 o                         
  11   5   1       6659.19       8353.14      1959.36 o                         
 -11   6   1        289.41       1128.31       612.94 o                         
 -10   6   1       1813.83       2394.89       454.28 o                         
  -9   6   1         64.64       1138.34      1041.66 o                         
  -8   6   1       1337.38       1575.37       425.67 o                         
  -7   6   1        128.19        404.76       323.83 o                         
  -6   6   1        995.42        699.04       292.79 o                         
  -5   6   1        206.52        111.38       250.98 o                         
  -4   6   1       4151.90       3949.57       250.44 o                         
  -3   6   1        639.61       2882.36      1995.60 o                         
  -2   6   1         31.56        -83.51       106.84 o                         
  -1   6   1       8484.38      12974.13       937.12 o                         
   0   6   1       2240.86       3002.91       153.78 o                         
   1   6   1        329.41        288.81        86.58 o                         
   2   6   1        199.26        364.49       112.93 o                         
   3   6   1      18940.86      22764.01      1357.78 o                         
   4   6   1       5237.64       4579.19       332.49 o                         
   5   6   1       1301.13       1621.84       166.32 o                         
   6   6   1        292.38        152.23       284.73 o                         
   7   6   1       3300.83       3642.10       423.75 o                         
   8   6   1        983.62        757.62       323.47 o                         
   9   6   1        947.42        787.15      1034.03 o                         
  10   6   1          7.63       1822.72       446.61 o                         
  11   6   1       4373.63       5541.69       699.60 o                         
 -10   7   1       2988.57       3500.85       677.79 o                         
  -9   7   1       1705.63       2555.25       450.71 o                         
  -8   7   1       7298.88       6969.35       708.30 o                         
  -7   7   1        583.80        524.18       372.17 o                         
  -6   7   1       6355.05       6230.91       633.92 o                         
  -5   7   1       6908.26       9698.52      1290.57 o                         
  -4   7   1      23712.53      22466.45      2423.17 o                         
  -3   7   1        718.51        916.94       350.91 o                         
  -2   7   1      11932.29      11258.30       483.82 o                         
  -1   7   1        543.35       2125.78       552.12 o                         
   0   7   1       4448.33       5466.68       204.20 o                         
   1   7   1        818.58       1005.21       117.67 o                         
   2   7   1       6332.75       5920.49       333.20 o                         
   3   7   1       1432.03       1562.34       255.45 o                         
   4   7   1      33489.98      33187.42      1447.38 o                         
   5   7   1          3.29        353.07       407.76 o                         
   6   7   1        488.20        992.35       866.81 o                         
   7   7   1       4132.07       3782.65       423.45 o                         
   8   7   1       5041.32       5295.97       954.70 o                         
   9   7   1         64.89       1017.95      1283.86 o                         
  10   7   1          4.29        450.95       396.19 o                         
 -10   8   1        937.61       1740.00       550.77 o                         
  -9   8   1       4684.16       5744.00       698.00 o                         
  -8   8   1       9257.28       7757.92       677.87 o                         
  -7   8   1        545.11        760.53       532.93 o                         
  -6   8   1       2525.77       2663.46       219.99 o                         
  -5   8   1       6730.43       8398.86      1156.47 o                         
  -4   8   1      25119.75      21605.97      1398.69 o                         
  -3   8   1          0.41        389.96       215.04 o                         
  -2   8   1      11713.96      11751.81       556.37 o                         
  -1   8   1      11457.20      14135.29       654.77 o                         
   0   8   1      11440.17      13891.35       569.81 o                         
   1   8   1        469.20        296.57       164.83 o                         
   2   8   1       8515.48       7970.74       412.88 o                         
   3   8   1         35.45        551.05       381.04 o                         
   4   8   1      10622.06       9108.32       812.81 o                         
   5   8   1        302.76        848.73       152.96 o                         
   6   8   1       3847.34       4237.45       644.09 o                         
   7   8   1        124.89        -34.97       249.39 o                         
   8   8   1       1187.97       1275.24       336.51 o                         
   9   8   1       1253.98       1366.52       689.61 o                         
  10   8   1       3417.55       3389.59      1120.24 o                         
 -10   9   1        168.41        232.40       351.91 o                         
  -9   9   1        304.17        699.82       523.69 o                         
  -8   9   1       2280.95       2781.34       281.55 o                         
  -7   9   1         46.50        569.34       338.25 o                         
  -6   9   1       2224.45       1927.94       385.13 o                         
  -5   9   1       1119.12       2932.37       543.91 o                         
  -4   9   1      23491.54      22858.66      1491.74 o                         
  -3   9   1         55.64        655.18       236.09 o                         
  -2   9   1       3745.29       4256.05       314.58 o                         
  -1   9   1          6.23       -155.04       361.97 o                         
   0   9   1      22515.25      26073.57       933.61 o                         
   1   9   1        414.31        213.29       134.87 o                         
   2   9   1       7500.77       7370.11       548.00 o                         
   3   9   1        934.35       1009.31       259.56 o                         
   4   9   1      24154.91      22073.88      1797.64 o                         
   5   9   1        291.95       1870.14       644.60 o                         
   6   9   1        357.51        489.76       151.77 o                         
   7   9   1       1652.73       1629.90       251.65 o                         
   8   9   1       4326.18       5357.45       644.60 o                         
   9   9   1        126.85        408.85       311.55 o                         
  10   9   1        597.25        656.44       371.23 o                         
 -10  10   1       1328.90       2292.37       556.40 o                         
  -9  10   1       3676.78       4113.21       405.61 o                         
  -8  10   1       6825.59       6365.85       533.68 o                         
  -7  10   1        139.68        536.19       387.44 o                         
  -6  10   1       9815.11      11355.10      1360.91 o                         
  -5  10   1       4749.85       5382.35       535.33 o                         
  -4  10   1       4454.79       4302.67       472.58 o                         
  -3  10   1       1766.99       1962.45       303.65 o                         
  -2  10   1      45280.76      47360.68      2381.85 o                         
  -1  10   1       1432.01       1469.80       171.78 o                         
   0  10   1      13878.21      15686.35       640.61 o                         
   1  10   1       1503.35       2031.74       207.00 o                         
   2  10   1      67379.02      65323.82      3904.99 o                         
   3  10   1        300.60        -56.96       226.35 o                         
   4  10   1        783.58        525.89       280.72 o                         
   5  10   1         59.27       1837.87       708.30 o                         
   6  10   1      30045.09      27646.63      1822.58 o                         
   7  10   1       3749.62       2732.03       499.53 o                         
   8  10   1        118.75        386.78       219.42 o                         
   9  10   1         95.66        824.58       269.56 o                         
  10  10   1       7453.47       6221.84       758.25 o                         
  -9  11   1        307.43        -92.50       503.54 o                         
  -8  11   1        448.89        885.76       476.51 o                         
  -7  11   1       1001.98       2729.97       592.82 o                         
  -6  11   1        219.79          4.90       364.93 o                         
  -5  11   1       2695.47       3624.43       506.48 o                         
  -4  11   1         89.74       -166.59       264.71 o                         
  -3  11   1         93.58        532.84       359.30 o                         
  -2  11   1       1015.73       1428.09       305.50 o                         
  -1  11   1       4954.41       5220.78       477.28 o                         
   0  11   1       9982.52      10908.99       439.04 o                         
   1  11   1         12.91       -149.75       149.75 o                         
   2  11   1      11253.61      11255.13       667.60 o                         
   3  11   1       3646.68       4285.59       458.09 o                         
   4  11   1        419.77       -171.05       266.30 o                         
   5  11   1        255.76       3200.90      1582.14 o                         
   6  11   1       2368.73       2504.85       455.02 o                         
   7  11   1       1641.37       1380.75       639.26 o                         
   8  11   1        841.03        783.33       474.64 o                         
   9  11   1        318.28       1200.32       532.47 o                         
  -9  12   1       2572.63       2251.92       575.33 o                         
  -8  12   1        825.35        871.91       493.09 o                         
  -7  12   1         33.64       -285.32       474.46 o                         
  -6  12   1       6443.22       6500.47       732.71 o                         
  -5  12   1       1533.85       1830.76       408.09 o                         
  -4  12   1       1849.58       2225.46       375.48 o                         
  -3  12   1       1198.25       1274.94       268.57 o                         
  -2  12   1      22266.06      24628.26      1463.63 o                         
  -1  12   1        278.85        394.15       159.37 o                         
   0  12   1        213.18         56.80       207.99 o                         
   1  12   1       1068.34       1399.06       185.41 o                         
   2  12   1      52333.39      50850.29      2580.04 o                         
   3  12   1        175.29       -267.09       267.09 o                         
   4  12   1          6.64        121.60       299.59 o                         
   5  12   1        602.49       1400.59       447.79 o                         
   6  12   1      25416.07      21369.29      3176.48 o                         
   7  12   1       2972.23       2450.25       755.21 o                         
   8  12   1         13.14        375.23       455.81 o                         
   9  12   1        258.51       1396.90       532.24 o                         
  -8  13   1        214.98        542.31      1053.87 o                         
  -7  13   1        462.49        929.70       471.50 o                         
  -6  13   1         46.58        292.50       403.29 o                         
  -5  13   1       6111.92       5255.40       603.54 o                         
  -4  13   1       4133.96       4220.77       501.97 o                         
  -3  13   1        815.58        849.65       269.28 o                         
  -2  13   1        307.58         90.58       263.37 o                         
  -1  13   1      13952.77      14658.39       717.46 o                         
   0  13   1       2809.98       3158.30       202.60 o                         
   1  13   1         20.24        115.21       168.24 o                         
   2  13   1        667.35        762.23       243.83 o                         
   3  13   1       3286.18       3080.47       421.34 o                         
   4  13   1       3615.82       4038.18       608.75 o                         
   5  13   1       1417.35       2655.39       455.07 o                         
   6  13   1       3671.84       2689.94       497.27 o                         
   7  13   1        451.06        284.72       487.08 o                         
   8  13   1         14.13         88.06       469.48 o                         
  -8  14   1        399.45        331.62       506.40 o                         
  -7  14   1       1321.48        793.03       486.80 o                         
  -6  14   1        767.59        393.70       409.53 o                         
  -5  14   1       1702.09       1512.27       433.69 o                         
  -4  14   1       1536.31       1711.48       392.74 o                         
  -3  14   1        651.12        385.71       278.31 o                         
  -2  14   1       1373.00       1627.43       296.94 o                         
  -1  14   1       3617.33       3870.93       362.15 o                         
   0  14   1        981.31       1329.21       165.18 o                         
   1  14   1        229.75        121.58       176.27 o                         
   2  14   1       7853.95       7789.02       552.32 o                         
   3  14   1       1063.29       1054.39       336.25 o                         
   4  14   1          4.34        799.55       345.46 o                         
   5  14   1         12.10        419.50       402.86 o                         
   6  14   1       9728.82       9383.24       855.97 o                         
   7  14   1       1882.60       1702.81       525.61 o                         
   8  14   1         81.61        352.12       493.85 o                         
  -7  15   1        926.94        702.49       479.82 o                         
  -6  15   1         11.11       -395.69       811.28 o                         
  -5  15   1       3170.08       2499.38       489.16 o                         
  -4  15   1       5132.21       4657.76       566.61 o                         
  -3  15   1       1271.74       1661.35       320.74 o                         
  -2  15   1         20.06       -190.18       400.91 o                         
  -1  15   1       3453.94       3902.25       372.11 o                         
   0  15   1       8480.80       8336.72       392.90 o                         
   1  15   1       3424.47       3509.72       353.12 o                         
   2  15   1          9.81        -87.83       236.50 o                         
   3  15   1        711.01        206.97       545.81 o                         
   4  15   1       2870.34       3144.74       484.78 o                         
   5  15   1       3332.49       2912.53       510.46 o                         
   6  15   1        387.74        641.92       510.73 o                         
   7  15   1        198.83         19.74       468.53 o                         
  -6  16   1        291.19        155.28       561.45 o                         
  -5  16   1       2053.76       1373.61       480.00 o                         
  -4  16   1        686.19        595.17       570.99 o                         
  -3  16   1        916.56        497.81       500.04 o                         
  -2  16   1        693.91       1108.05       340.27 o                         
  -1  16   1       5968.99       6044.79       509.03 o                         
   0  16   1        705.41        983.16       193.21 o                         
   1  16   1       1593.63       2035.45       310.88 o                         
   2  16   1         23.23       -183.81       274.19 o                         
   3  16   1       7097.71       6457.17       639.68 o                         
   4  16   1          1.28        -23.20       373.72 o                         
   5  16   1        339.83        195.71       443.66 o                         
   6  16   1        178.17        127.45       450.50 o                         
  -5  17   1        618.11        400.44       577.85 o                         
  -4  17   1       4067.95       3183.73       533.61 o                         
  -3  17   1       6752.60       6521.51       664.72 o                         
  -2  17   1         75.40        234.03       391.11 o                         
  -1  17   1        790.80        638.88       340.10 o                         
   0  17   1       5013.81       5046.72       640.17 o                         
   1  17   1       6999.24       6590.74       517.16 o                         
   2  17   1         23.54        459.20       338.02 o                         
   3  17   1        382.07        199.05       350.72 o                         
   4  17   1       1613.67       1628.96       459.16 o                         
   5  17   1       1384.29        381.42       716.69 o                         
  -4  18   1        267.54        100.36       416.07 o                         
  -3  18   1         78.72        -49.46       375.09 o                         
  -2  18   1         43.74       1008.67       561.83 o                         
  -1  18   1       2427.00       2621.19       343.83 o                         
   0  18   1         32.32        379.64       762.84 o                         
   1  18   1        992.73       1133.30       291.02 o                         
   2  18   1          5.76        366.26       370.01 o                         
   3  18   1       4469.03       4457.26       596.16 o                         
   4  18   1         31.47       -165.59       393.86 o                         
  -2  19   1          3.06       -417.34       500.03 o                         
  -1  19   1       3813.35       3524.25       712.50 o                         
   0  19   1         86.58         76.51       494.83 o                         
   1  19   1       1625.72       1280.82       548.38 o                         
   2  19   1        508.26       1587.77       565.45 o                         
 -11   0   2        124.37        331.07       672.83 o                         
 -10   0   2       6641.61       6424.66      1022.21 o                         
  -9   0   2         21.60        558.40       541.62 o                         
  -6   0   2       3389.16       2801.92       481.35 o                         
  -5   0   2       1266.85       1188.51       344.04 o                         
  -4   0   2         27.16       1277.76       312.00 o                         
  -3   0   2          8.11        192.92       147.23 o                         
  -2   0   2        632.32        512.73        97.53 o                         
  -1   0   2       4976.29       3417.56       426.05 o                         
   1   0   2        446.70        529.04        64.16 o                         
   2   0   2      25030.50      21364.22      1316.16 o                         
   3   0   2       5028.81       5769.92       409.54 o                         
   4   0   2       1921.73       2327.62       253.90 o                         
   5   0   2       8827.69       6981.54       775.05 o                         
   6   0   2       9000.77       8801.68       973.39 o                         
   7   0   2          3.32         67.89       414.22 o                         
   8   0   2       1180.04       1979.58       567.56 o                         
   9   0   2       6243.97       5644.28       865.06 o                         
  10   0   2        726.88       1030.60       629.35 o                         
  11   0   2       2147.07       2218.35       715.55 o                         
 -11   1   2         41.00       1275.14       499.62 o                         
 -10   1   2        185.75        570.76       427.59 o                         
  -9   1   2        177.11       3735.10       517.83 o                         
  -7   1   2         20.06       2201.25      1037.09 o                         
  -6   1   2       2388.26       2668.99       344.31 o                         
  -4   1   2        130.83        248.93       116.15 o                         
  -3   1   2       1108.02        742.18        94.24 o                         
  -2   1   2      35191.71      26709.32      1148.93 o                         
  -1   1   2       2323.59       2376.80       165.59 o                         
   0   1   2        916.35        852.22        51.43 o                         
   1   1   2       1589.93       1493.15        85.23 o                         
   2   1   2      61390.49      58969.64      2522.53 o                         
   3   1   2       1051.42       1262.59       110.90 o                         
   4   1   2          0.66         45.73       117.07 o                         
   5   1   2         53.53        805.42       379.53 o                         
   6   1   2      16251.42      14397.06       991.08 o                         
   7   1   2       2334.74       3095.76       982.54 o                         
   8   1   2         60.16      12027.75      1326.58 o                         
   9   1   2         81.07        -31.14       375.41 o                         
  10   1   2       3486.32       1763.69       640.79 o                         
  11   1   2       2343.04       2782.50       544.53 o                         
 -11   2   2        142.77       1945.41       523.29 o                         
 -10   2   2       4610.82       5555.18       741.53 o                         
  -9   2   2        152.67        475.41       400.44 o                         
  -8   2   2        182.96       2122.41       514.16 o                         
  -7   2   2        809.84       1759.42       341.55 o                         
  -6   2   2       8971.25       8192.91       924.95 o                         
  -5   2   2        113.51       1557.12       398.20 o                         
  -4   2   2       1123.88       5902.88       666.72 o                         
  -3   2   2       4306.25       3191.10       182.49 o                         
  -2   2   2      30295.85      23182.80      1010.01 o                         
  -1   2   2         56.72        -37.24        40.85 o                         
   0   2   2        125.92        170.92        21.95 o                         
   1   2   2        235.64        296.75        40.16 o                         
   2   2   2       4169.11       3821.02       192.46 o                         
   3   2   2        520.52        694.35        91.06 o                         
   4   2   2        396.93        738.78       127.28 o                         
   5   2   2        296.54        712.50       289.12 o                         
   6   2   2      23432.13      20090.71      1319.28 o                         
   7   2   2       4745.62       3950.98       453.87 o                         
   8   2   2        679.03        625.19       331.59 o                         
   9   2   2       1418.12       1341.31       391.74 o                         
  10   2   2       3485.22       4625.38       615.63 o                         
  11   2   2       2017.00       2823.57       571.73 o                         
 -11   3   2         29.81        965.46       552.07 o                         
 -10   3   2        712.32        934.26       545.43 o                         
  -9   3   2       2783.38       3684.53       830.74 o                         
  -8   3   2       1706.25       2082.36       396.82 o                         
  -7   3   2        282.65        914.14       579.00 o                         
  -6   3   2       5726.08       5916.62       517.43 o                         
  -5   3   2       3280.45       4533.15       670.92 o                         
  -4   3   2       1982.27       3507.55       880.25 o                         
  -3   3   2       7346.13       6133.08       341.22 o                         
  -2   3   2      26037.06      23627.49      1148.53 o                         
  -1   3   2        552.70        465.76       112.32 o                         
   0   3   2          3.18        -23.15        30.56 o                         
   1   3   2      13758.85      15534.63       912.45 o                         
   2   3   2      99190.85     101376.80      4330.84 o                         
   3   3   2        695.55        647.96        94.14 o                         
   4   3   2        235.33        618.18       311.35 o                         
   5   3   2        233.32        513.99       141.91 o                         
   6   3   2      88024.66      76180.02      4679.88 o                         
   7   3   2       4888.24       4850.52       510.05 o                         
   8   3   2        245.04        261.97       535.90 o                         
   9   3   2        374.57         -2.03       740.34 o                         
  10   3   2      14484.13      12750.62      2835.49 o                         
  11   3   2       6349.05       6029.98       751.29 o                         
 -11   4   2        237.62       1612.88       688.85 o                         
 -10   4   2       2500.23       2625.96       524.59 o                         
  -9   4   2       2354.12       3421.57       943.26 o                         
  -8   4   2       1353.68       1848.37       613.33 o                         
  -7   4   2        725.08       1404.62       623.62 o                         
  -6   4   2       7437.78       5486.34       436.73 o                         
  -5   4   2       2988.45       3773.78       482.12 o                         
  -4   4   2       1207.24       1986.86       272.72 o                         
  -3   4   2      21523.62      20113.66      1201.49 o                         
  -2   4   2       1575.05       1620.49       124.86 o                         
  -1   4   2      14201.70      14052.96       552.29 o                         
   0   4   2        169.95        318.46        50.56 o                         
   1   4   2      17250.26      19699.85       851.33 o                         
   2   4   2      21751.99      20350.04       795.46 o                         
   3   4   2       8669.25       8135.44       386.56 o                         
   4   4   2         63.68         11.54       136.17 o                         
   5   4   2       2701.90       3811.42       583.57 o                         
   6   4   2      15848.13      14480.54      1304.08 o                         
   7   4   2       5024.21       4304.12       607.60 o                         
   8   4   2        349.67       -173.27       292.60 o                         
   9   4   2       1174.72       1330.17       432.91 o                         
  10   4   2       5613.56       4991.53      1737.76 o                         
  11   4   2       1625.60       1568.41       790.31 o                         
 -11   5   2        412.18       1474.59       505.69 o                         
 -10   5   2         46.57        667.65       414.87 o                         
  -9   5   2       1537.34        939.84       387.64 o                         
  -8   5   2        981.15       1368.73       834.55 o                         
  -7   5   2         58.51        246.44       266.27 o                         
  -6   5   2       1540.23       2600.98       649.92 o                         
  -5   5   2       4128.13       3570.53       379.64 o                         
  -4   5   2        751.17       1262.51       242.58 o                         
  -3   5   2       2418.66       2683.86       267.98 o                         
  -2   5   2      45228.75      44794.50      1934.63 o                         
  -1   5   2         72.60         30.71        75.31 o                         
   0   5   2       1829.31       2427.14       118.58 o                         
   1   5   2         14.95         79.87        52.88 o                         
   2   5   2      55418.68      59198.98      2281.51 o                         
   3   5   2       1203.29       1356.41       109.94 o                         
   4   5   2        525.73       2805.74       445.50 o                         
   5   5   2       1306.64       1301.87       225.34 o                         
   6   5   2      33807.28      32098.01      1644.57 o                         
   7   5   2        311.50        354.36       278.12 o                         
   8   5   2        120.01        272.28       442.07 o                         
   9   5   2       2502.32       3262.35      1506.61 o                         
  10   5   2      10712.90      11682.40      3144.44 o                         
  11   5   2        923.85       2396.81       547.69 o                         
 -11   6   2        235.06       1417.64       464.85 o                         
 -10   6   2          3.89        588.81       420.33 o                         
  -9   6   2      10850.00       8903.90      1017.63 o                         
  -8   6   2          5.21        344.14       625.15 o                         
  -7   6   2         20.96        401.99       612.94 o                         
  -6   6   2        890.32        776.09       335.04 o                         
  -5   6   2      33165.65      27662.26      1718.00 o                         
  -4   6   2         29.62        280.55       256.36 o                         
  -3   6   2         28.47        -25.71       496.31 o                         
  -2   6   2       5175.09       4983.10       342.43 o                         
  -1   6   2      60665.10      70084.44      2981.51 o                         
   0   6   2        697.31        961.76        77.85 o                         
   1   6   2       1511.98       2040.93       110.77 o                         
   2   6   2       9280.49       8309.25       425.80 o                         
   3   6   2      49629.73      51195.18      2194.16 o                         
   4   6   2        822.77        974.48       315.63 o                         
   5   6   2       6581.11       6340.88       498.93 o                         
   6   6   2       7965.80       6980.46       568.25 o                         
   7   6   2       2766.60       3138.91       396.53 o                         
   8   6   2          0.63       -247.53       274.34 o                         
   9   6   2       2814.69       2798.66       462.83 o                         
  10   6   2       6823.68       7224.03       736.64 o                         
  11   6   2       1596.09       1837.96       478.99 o                         
 -10   7   2        580.38       1500.33       430.76 o                         
  -9   7   2         49.77       1836.93       696.48 o                         
  -8   7   2         10.09        640.92       410.41 o                         
  -7   7   2       1407.45       1791.47       452.10 o                         
  -6   7   2       1852.43       2163.32       374.56 o                         
  -5   7   2       1379.72       1507.66       383.77 o                         
  -4   7   2        205.61       2916.38      2617.77 o                         
  -3   7   2      11477.64      10705.00       989.03 o                         
  -2   7   2       8059.21       7854.29       365.06 o                         
  -1   7   2        118.74        -98.81       107.15 o                         
   0   7   2        939.15       1269.93        85.56 o                         
   1   7   2       8063.38       8753.49       344.08 o                         
   2   7   2      10191.73      11860.74       564.41 o                         
   3   7   2         37.44         11.54       192.90 o                         
   4   7   2       3684.57       3697.01       266.34 o                         
   5   7   2      10065.02       9637.00       866.59 o                         
   6   7   2       4544.50       4465.81       510.97 o                         
   7   7   2       1003.65        513.83       279.90 o                         
   8   7   2       2399.82       2983.67       675.12 o                         
   9   7   2       3674.81       4261.99       539.80 o                         
  10   7   2       1088.70       1756.96       448.55 o                         
 -10   8   2         80.70        523.75       375.78 o                         
  -9   8   2      19317.10      18041.06      1812.90 o                         
  -8   8   2        915.19       2040.09       663.67 o                         
  -7   8   2       4694.79       4127.60       316.35 o                         
  -6   8   2        119.02        356.67       223.08 o                         
  -5   8   2      36681.65      33729.21      2130.38 o                         
  -3   8   2      10650.51       9650.04       704.87 o                         
  -2   8   2        151.54        294.82       134.15 o                         
  -1   8   2      54049.78      62679.68      2695.51 o                         
   0   8   2       4040.41       4909.21       277.02 o                         
   1   8   2      26636.72      32112.26      1246.89 o                         
   2   8   2       1074.59       1214.76       154.48 o                         
   3   8   2      16839.89      16825.43      1115.85 o                         
   4   8   2       1017.93       2520.72      1008.10 o                         
   5   8   2        142.62          1.47       190.80 o                         
   6   8   2       3670.68       3587.42       273.44 o                         
   7   8   2        892.16        418.90       257.64 o                         
   8   8   2        120.47        758.76       815.86 o                         
   9   8   2        882.09        665.56       421.56 o                         
  10   8   2       1332.26       1159.46       406.04 o                         
 -10   9   2       1913.10       2055.12       384.70 o                         
  -9   9   2       3296.74       3266.57       384.59 o                         
  -8   9   2        451.78        470.25       231.68 o                         
  -7   9   2       4366.04       4831.47       508.58 o                         
  -6   9   2        693.84        804.42       425.29 o                         
  -5   9   2       3342.90       3848.36       439.89 o                         
  -4   9   2       2496.82       6489.51       775.05 o                         
  -3   9   2      27514.79      25101.09      1600.82 o                         
  -2   9   2          3.98        -25.52       149.75 o                         
  -1   9   2        836.65       1056.39       327.19 o                         
   0   9   2       3353.17       3759.98       180.88 o                         
   1   9   2      42651.34      52829.99      2295.34 o                         
   2   9   2       1828.88       1853.41       187.10 o                         
   3   9   2       3355.79       3178.68       361.89 o                         
   4   9   2       5377.83       5438.85       501.90 o                         
   5   9   2      16901.10      16518.13      1149.72 o                         
   6   9   2        432.08        299.34       140.92 o                         
   7   9   2       1035.32        748.96       427.54 o                         
   8   9   2       2450.14       3622.74       494.32 o                         
   9   9   2       3195.59       3956.74       488.31 o                         
  10   9   2        430.23        573.15       360.01 o                         
 -10  10   2        150.45        860.41       536.67 o                         
  -9  10   2       5749.27       5668.03       488.20 o                         
  -8  10   2        627.79       1508.40       374.65 o                         
  -7  10   2       5166.76       5731.29       636.22 o                         
  -6  10   2        409.47       1439.33       378.79 o                         
  -5  10   2      29155.77      29293.47      2103.16 o                         
  -4  10   2         21.44        771.20       426.05 o                         
  -3  10   2      22777.04      20408.22      1339.76 o                         
  -2  10   2         74.06       1352.52       321.92 o                         
  -1  10   2       2813.71       3162.78       225.74 o                         
   0  10   2       1923.54       2715.84       201.58 o                         
   1  10   2      17516.32      20513.86       936.09 o                         
   2  10   2        107.40        191.76       182.71 o                         
   3  10   2        480.54        352.79       242.68 o                         
   4  10   2        127.80        619.47       516.83 o                         
   5  10   2       6444.51       6243.77       897.48 o                         
   6  10   2        193.37       1184.40       474.11 o                         
   7  10   2         88.79       -225.95       244.30 o                         
   8  10   2        364.55       1121.89       250.03 o                         
   9  10   2       1873.66       1943.67       498.94 o                         
  10  10   2        163.63        786.06       503.99 o                         
  -9  11   2       1971.51       2608.91       588.83 o                         
  -8  11   2         44.93        434.35       467.33 o                         
  -7  11   2      11576.15      12783.71      1074.25 o                         
  -6  11   2       3672.49       3790.64       600.74 o                         
  -5  11   2        372.53       1037.87       356.69 o                         
  -4  11   2          3.55        152.03       276.61 o                         
  -3  11   2      21846.93      20763.11      1374.66 o                         
  -2  11   2        191.82        561.93       467.24 o                         
  -1  11   2       1917.29       2383.52       216.92 o                         
   0  11   2        549.23        682.57       112.61 o                         
   1  11   2      37572.34      42165.95      1856.73 o                         
   2  11   2       3774.06       3941.42       339.61 o                         
   3  11   2       8523.51       7616.02       649.82 o                         
   4  11   2        206.82       1740.28       519.88 o                         
   5  11   2      22691.04      19925.35      1374.53 o                         
   6  11   2       3359.12       2631.36       463.56 o                         
   7  11   2         85.00        709.42       494.31 o                         
   8  11   2        501.57        458.31       808.23 o                         
   9  11   2       6859.53       6470.00       817.77 o                         
  -9  12   2         32.43        689.63       536.81 o                         
  -8  12   2        114.44        182.46       481.99 o                         
  -7  12   2       1646.61       1400.19       553.59 o                         
  -6  12   2       4747.29       5239.77       596.72 o                         
  -5  12   2         14.92        188.69       351.29 o                         
  -4  12   2       3316.77       3329.73       429.11 o                         
  -3  12   2       8979.67       8940.99       747.56 o                         
  -2  12   2       8035.01      10717.64      1075.15 o                         
  -1  12   2       1240.46       1259.75       202.62 o                         
   0  12   2       1609.79       2015.51       144.37 o                         
   1  12   2       8010.10       8199.41       447.70 o                         
   2  12   2       2398.45       2998.50       367.04 o                         
   3  12   2       2088.73       1966.76       441.30 o                         
   4  12   2        610.86       1981.92       575.95 o                         
   5  12   2      10546.21       9811.99       816.51 o                         
   6  12   2        115.42        360.03       580.14 o                         
   7  12   2       1976.96       2004.75       707.16 o                         
   8  12   2        536.17       1173.91       489.17 o                         
   9  12   2       2244.30       2518.57       606.30 o                         
  -8  13   2          3.63        512.57       506.36 o                         
  -7  13   2       5236.74       4841.75       642.32 o                         
  -6  13   2       5597.54       5180.66       629.35 o                         
  -5  13   2        342.97       1051.06       393.47 o                         
  -4  13   2        803.53       1433.59       361.79 o                         
  -3  13   2       9395.99       8857.68       609.73 o                         
  -2  13   2       3839.47       4278.25       384.32 o                         
  -1  13   2        719.82        332.87       173.47 o                         
   0  13   2       2167.60       3172.77       326.25 o                         
   1  13   2      28051.25      29626.17      1338.67 o                         
   2  13   2       1425.86       1454.56       264.49 o                         
   3  13   2        583.10        547.62       304.99 o                         
   4  13   2       2133.36       3512.55      1452.07 o                         
   5  13   2      17809.93      15982.10      1756.45 o                         
   6  13   2         47.60       -385.79       385.79 o                         
   7  13   2         16.64        177.62       444.52 o                         
   8  13   2        180.75       1397.81       529.70 o                         
  -8  14   2       1585.99       1410.29       549.99 o                         
  -7  14   2        254.94        145.40       468.33 o                         
  -6  14   2       6219.22       5189.62       631.76 o                         
  -5  14   2       8539.45       7547.40       727.06 o                         
  -4  14   2       2251.48       2197.38       411.45 o                         
  -3  14   2        246.14        178.85       272.47 o                         
  -2  14   2      11087.88      10686.93       689.93 o                         
  -1  14   2       5452.46       5798.33       452.90 o                         
   0  14   2       8695.57       9371.59       430.39 o                         
   1  14   2        533.96        790.54       289.25 o                         
   2  14   2        827.20        834.58       283.92 o                         
   3  14   2       5187.73       5296.93       548.33 o                         
   4  14   2       1942.72       1388.56       372.86 o                         
   5  14   2        911.78       1647.46       443.43 o                         
   6  14   2         26.35        703.37       423.95 o                         
   7  14   2        409.59        800.22       465.82 o                         
   8  14   2         53.10       -129.22       460.98 o                         
  -7  15   2        446.59        583.08       619.05 o                         
  -6  15   2       7246.56       5482.25       774.27 o                         
  -5  15   2        640.84        470.49       411.12 o                         
  -4  15   2        416.39        781.30       387.54 o                         
  -3  15   2       2460.81       2370.17       355.63 o                         
  -2  15   2       6918.83       7144.81       536.82 o                         
  -1  15   2        699.87        927.32       259.27 o                         
   0  15   2        799.57       1202.12       211.07 o                         
   1  15   2       4272.40       4381.98       389.28 o                         
   2  15   2       6473.26       5734.40       471.49 o                         
   3  15   2        342.48        146.15       321.42 o                         
   4  15   2       2160.01       2139.25       527.89 o                         
   5  15   2       4430.73       4052.85       572.23 o                         
   6  15   2       4533.26       4377.36       638.21 o                         
   7  15   2         10.85        -96.28       450.64 o                         
  -6  16   2       1080.26       1138.65       797.93 o                         
  -5  16   2       3465.97       3053.27       838.36 o                         
  -4  16   2       3494.25       3350.50       522.81 o                         
  -3  16   2       2141.80       2002.15       683.13 o                         
  -2  16   2        257.08        271.67       277.70 o                         
  -1  16   2       2425.26       2887.10       386.71 o                         
   0  16   2       4428.27       4917.37       627.37 o                         
   1  16   2       1023.29       1123.85       407.03 o                         
   2  16   2        778.64        929.14       378.37 o                         
   3  16   2        300.20        305.47       353.88 o                         
   4  16   2       1711.30       1758.97       530.94 o                         
   5  16   2        166.33       1269.97       461.06 o                         
   6  16   2         42.99         29.67       450.83 o                         
  -5  17   2       1790.76       1640.17       480.20 o                         
  -4  17   2         30.18        363.32       410.52 o                         
  -3  17   2         43.55       -392.33       399.73 o                         
  -2  17   2       6434.88       5910.66       510.15 o                         
  -1  17   2        534.30        638.62       296.47 o                         
   0  17   2        162.48        -61.94       444.12 o                         
   1  17   2          5.36        561.83       253.92 o                         
   2  17   2       7153.02       7123.12       566.78 o                         
   3  17   2          0.82       -335.83       335.83 o                         
   4  17   2        884.17        777.26       431.17 o                         
   5  17   2        146.78        207.71       414.49 o                         
  -4  18   2       2393.62       1929.00       479.24 o                         
  -3  18   2       1264.47        836.60       399.05 o                         
  -2  18   2       3119.38       2742.87       589.97 o                         
  -1  18   2         11.37       -173.29       250.78 o                         
   0  18   2        184.41        327.36       477.64 o                         
   1  18   2       1149.55       1572.76       316.69 o                         
   2  18   2       2637.38       2816.97       414.06 o                         
   3  18   2        601.74       1172.04       591.97 o                         
   4  18   2         49.05       -440.54       440.54 o                         
  -2  19   2       2921.60       3800.59       655.64 o                         
  -1  19   2        185.62        973.97       538.60 o                         
   0  19   2        464.01        629.12       519.09 o                         
   1  19   2         83.13        213.15       529.41 o                         
   2  19   2       2418.45       1923.37      1200.71 o                         
 -11   1   3       3152.48       4104.02       972.62 o                         
 -10   1   3        140.71        597.04       726.23 o                         
  -9   1   3          1.02       1468.79       408.31 o                         
  -8   1   3       1413.29       3065.77       689.61 o                         
  -7   1   3      24391.30      22787.69      1498.39 o                         
  -6   1   3        651.97        466.60       238.40 o                         
  -5   1   3        469.74        866.47       231.43 o                         
  -4   1   3       1899.36       2225.60       274.83 o                         
  -3   1   3      77370.91      61148.87      2622.17 o                         
  -2   1   3        192.60       1571.50       392.48 o                         
  -1   1   3         61.59        -18.26        27.91 o                         
   0   1   3       2412.03       3095.33       199.00 o                         
   1   1   3       9335.65       8232.40       365.38 o                         
   2   1   3         97.07         74.21        57.03 o                         
   3   1   3         51.71        -45.65        72.47 o                         
   4   1   3       4939.50       5482.34       519.42 o                         
   5   1   3      22225.90      19920.23      1287.84 o                         
   6   1   3        499.40        295.86       235.11 o                         
   7   1   3       3461.61       5773.48      2603.96 o                         
   8   1   3       4036.62       4235.82       511.51 o                         
   9   1   3       2421.93       1912.18       442.68 o                         
  10   1   3        163.96        907.02       606.46 o                         
  11   1   3        788.10       1561.76       510.12 o                         
 -11   2   3       8349.06       9238.25       913.10 o                         
 -10   2   3       1263.97       2358.23       548.56 o                         
  -9   2   3        429.67        930.79       414.40 o                         
  -8   2   3       2076.60       3935.49       491.57 o                         
  -7   2   3      19723.80      19193.39      1288.65 o                         
  -6   2   3        401.99       1398.52       271.37 o                         
  -5   2   3        992.95        668.74       203.29 o                         
  -4   2   3       4111.97       4476.56       311.10 o                         
  -3   2   3     100223.59      79043.77      3410.20 o                         
  -2   2   3        352.92        516.36        84.49 o                         
  -1   2   3       1380.15       1180.40        58.87 o                         
   0   2   3       8862.01       9653.31       341.83 o                         
   1   2   3      13795.53      14971.68       581.74 o                         
   2   2   3      18578.37      18591.97       813.72 o                         
   3   2   3        405.29        531.61        89.98 o                         
   4   2   3       1008.72       1219.51       164.45 o                         
   5   2   3      32320.75      29741.99      1522.23 o                         
   6   2   3      16343.83      14480.87       995.02 o                         
   7   2   3          1.67        623.38       651.47 o                         
   8   2   3        384.02        878.61       331.80 o                         
   9   2   3       4778.12       4299.88       545.15 o                         
  10   2   3       1284.47       1478.34       658.71 o                         
  11   2   3          1.91        526.59       472.46 o                         
 -11   3   3        957.56       2876.68       886.42 o                         
 -10   3   3        225.26        887.35       458.09 o                         
  -9   3   3          2.44        684.30       369.91 o                         
  -8   3   3       1613.68       2084.90      1175.54 o                         
  -7   3   3      12291.07      10977.32       818.73 o                         
  -6   3   3       4817.91       5713.48       507.86 o                         
  -5   3   3        130.71        235.02       164.35 o                         
  -4   3   3       6362.10       5439.29       450.89 o                         
  -3   3   3       5241.44       4911.49       484.46 o                         
  -2   3   3      19686.65      19051.94       774.32 o                         
  -1   3   3         40.59         23.61        31.96 o                         
   0   3   3       4917.32       6077.47       209.54 o                         
   1   3   3      48616.19      56791.72      2172.31 o                         
   2   3   3       5785.60       5573.72       302.92 o                         
   3   3   3        893.92        941.45       117.28 o                         
   4   3   3       1905.45       1842.27       312.77 o                         
   5   3   3       5540.88       4528.62       311.43 o                         
   6   3   3       6368.62       6493.09       828.45 o                         
   7   3   3        699.28        121.02       280.05 o                         
   8   3   3         14.66       -284.06       284.06 o                         
   9   3   3        612.42        639.51       363.24 o                         
  10   3   3       1204.86       1291.40       447.08 o                         
  11   3   3       1051.60        843.67       476.00 o                         
 -11   4   3       5719.66       6857.15       784.38 o                         
 -10   4   3       2310.94       3525.93       582.81 o                         
  -9   4   3       1595.70       2470.72       443.75 o                         
  -8   4   3        130.79        193.69       364.55 o                         
  -7   4   3      25787.18      23126.02      1952.12 o                         
  -6   4   3       3574.54       3248.07       319.38 o                         
  -5   4   3       2950.74       2635.12       304.01 o                         
  -4   4   3       3041.34       3386.02       236.76 o                         
  -3   4   3     152032.94     145754.50      6211.52 o                         
  -2   4   3       3139.84       3078.34       137.60 o                         
  -1   4   3       2577.88       2927.87       144.88 o                         
   0   4   3       2971.02       3775.82       174.83 o                         
   1   4   3     222324.55     249782.89      8680.67 o                         
   2   4   3       5857.93       5311.46       235.23 o                         
   3   4   3        773.43       1342.42       215.54 o                         
   4   4   3         45.75        149.50       110.81 o                         
   5   4   3      43462.13      38771.02      1958.85 o                         
   6   4   3       8989.87       8572.29       666.11 o                         
   7   4   3         20.12       -289.12       289.12 o                         
   8   4   3        621.67        101.27       300.11 o                         
   9   4   3       8880.80       7706.85      1112.61 o                         
  10   4   3       3830.37       3546.77       536.49 o                         
  11   4   3        159.50        785.67       513.39 o                         
 -11   5   3         35.97        934.38       476.81 o                         
 -10   5   3       8940.45       8727.14       821.49 o                         
  -9   5   3        130.00        369.62       356.82 o                         
  -8   5   3       4347.46       4255.21       517.59 o                         
  -7   5   3       2205.28       2571.69       541.24 o                         
  -6   5   3      22305.28      20301.97      1061.45 o                         
  -5   5   3         44.87        151.20       198.90 o                         
  -4   5   3       1724.62       1724.07       261.50 o                         
  -3   5   3       4429.69       4844.91       281.91 o                         
  -2   5   3      38075.67      38954.48      1511.22 o                         
  -1   5   3        203.62        254.18        66.99 o                         
   0   5   3       3576.84       4531.70       174.65 o                         
   1   5   3         45.75        147.16        59.58 o                         
   2   5   3      40377.61      41937.43      1816.32 o                         
   3   5   3       1031.49       1107.85       150.79 o                         
   4   5   3      13357.79      13855.48       728.25 o                         
   5   5   3        162.18       1739.28       410.41 o                         
   6   5   3      11495.12      10651.55       780.77 o                         
   7   5   3        337.04        579.88       399.73 o                         
   8   5   3       4424.31       3682.24       746.82 o                         
   9   5   3       1351.81       1069.73       726.99 o                         
  10   5   3       3748.30       4613.56       699.15 o                         
  11   5   3        401.95        469.28       455.15 o                         
 -11   6   3        590.48        960.00       468.50 o                         
 -10   6   3       2658.01       2540.86       703.34 o                         
  -9   6   3        321.46       3290.90      1226.65 o                         
  -8   6   3       1142.61       1263.99       347.71 o                         
  -7   6   3       5956.07       6977.59       841.03 o                         
  -6   6   3       2355.61       2146.66       226.19 o                         
  -4   6   3       8214.55       7549.35       430.41 o                         
  -3   6   3      32337.27      32232.77      1421.15 o                         
  -2   6   3       1579.79       1723.23       164.67 o                         
  -1   6   3         46.13          9.21       162.19 o                         
   0   6   3      13725.18      17039.56       717.54 o                         
   1   6   3      21253.78      26941.16       955.61 o                         
   2   6   3       2741.77       3224.50       226.65 o                         
   3   6   3       1223.17       1483.36       304.50 o                         
   4   6   3       7053.84       6501.47       376.92 o                         
   5   6   3       9189.10       8884.63       509.66 o                         
   6   6   3       2427.89       2154.84       245.03 o                         
   7   6   3        193.43        373.54       260.31 o                         
   8   6   3        287.15        353.40       304.82 o                         
   9   6   3       1340.68       1480.62       401.32 o                         
  10   6   3       2287.11       2614.32       807.09 o                         
  11   6   3         11.73        186.27       437.21 o                         
 -10   7   3       9628.97      10177.90       885.97 o                         
  -9   7   3         17.44       -400.49       592.73 o                         
  -8   7   3        176.02        398.28      1067.60 o                         
  -7   7   3       2563.74       2574.34       253.98 o                         
  -6   7   3      23758.52      23869.07      2100.22 o                         
  -5   7   3        940.57        903.66       216.92 o                         
  -4   7   3          4.49        735.73       243.37 o                         
  -3   7   3       8661.64      11344.48       834.53 o                         
  -2   7   3      41918.26      42071.43      1635.80 o                         
  -1   7   3       1759.32       2470.37       184.27 o                         
   0   7   3        360.55        542.41        69.31 o                         
   1   7   3       4281.84       5518.96       238.92 o                         
   2   7   3      34458.82      36503.06      1597.09 o                         
   3   7   3         53.51        -69.11       194.62 o                         
   4   7   3      23666.58      22470.07      1152.65 o                         
   5   7   3        182.46         22.01       119.68 o                         
   6   7   3       5556.75       4990.30       341.17 o                         
   7   7   3        230.02        290.63       333.36 o                         
   8   7   3       7137.31       6496.91       940.20 o                         
   9   7   3       2662.95       2220.56       441.85 o                         
  10   7   3        867.66        503.56       397.38 o                         
 -10   8   3         12.11        179.06       349.58 o                         
  -9   8   3       1238.21       3097.88      1127.86 o                         
  -8   8   3       9821.03       9744.88       768.15 o                         
  -7   8   3         27.97        678.85       242.68 o                         
  -6   8   3         31.80         33.08       187.06 o                         
  -5   8   3       2881.26       8020.53       950.50 o                         
  -4   8   3      36897.90      31525.54      1988.80 o                         
  -3   8   3        213.22        918.80       852.10 o                         
  -2   8   3       1968.58       2396.44       194.88 o                         
  -1   8   3       5193.61       5936.61       469.61 o                         
   0   8   3      29735.02      35446.66      1367.48 o                         
   1   8   3        665.25        857.97        82.58 o                         
   2   8   3         10.72         58.52       136.86 o                         
   3   8   3       2915.84       3264.01       364.42 o                         
   4   8   3      13136.05      13168.28       921.04 o                         
   5   8   3         45.48       -142.95       142.95 o                         
   6   8   3       1657.96       1557.85       254.06 o                         
   7   8   3        840.53        392.49       182.27 o                         
   8   8   3       7162.80       6756.84       628.55 o                         
   9   8   3         41.14         -4.58       675.12 o                         
  10   8   3        258.99        141.71       367.86 o                         
 -10   9   3       1265.66       1313.70       392.12 o                         
  -9   9   3       1160.89       1275.80       295.51 o                         
  -8   9   3       1983.01       1793.22       224.36 o                         
  -7   9   3         14.20        280.87       220.65 o                         
  -6   9   3       3677.81       4250.58       662.53 o                         
  -5   9   3       2365.65       3455.39       857.82 o                         
  -4   9   3        251.98        954.26       446.64 o                         
  -3   9   3       1918.43       3094.09       461.52 o                         
  -2   9   3       4464.37       5204.00       414.55 o                         
  -1   9   3        775.66       1405.63       195.79 o                         
   0   9   3        156.25        278.93        76.72 o                         
   1   9   3        646.50        813.99        85.70 o                         
   2   9   3        962.47       1302.11       166.20 o                         
   3   9   3          2.12        409.96       328.40 o                         
   4   9   3       1619.22       2197.62       336.31 o                         
   5   9   3       1522.66       1823.84       356.53 o                         
   6   9   3       1131.13        850.05       185.31 o                         
   7   9   3         75.68       -159.53       260.92 o                         
   8   9   3       3447.54       4501.54       564.50 o                         
   9   9   3       1971.16       2155.72       386.26 o                         
  10   9   3        826.82        680.31       363.21 o                         
 -10  10   3       2654.44       2134.49       988.64 o                         
  -9  10   3       2252.02       3146.30       534.10 o                         
  -8  10   3      12517.20      12807.31      1079.93 o                         
  -7  10   3        321.05       1074.71       411.33 o                         
  -6  10   3       1675.45       1563.24       439.78 o                         
  -5  10   3       6582.33      11264.44       953.17 o                         
  -4  10   3       5508.05       5810.02       736.52 o                         
  -3  10   3        267.40       1821.38       511.10 o                         
  -2  10   3        192.50        -25.21       203.21 o                         
  -1  10   3       1704.29       1616.54       172.27 o                         
   0  10   3      26376.88      29276.32      1156.74 o                         
   1  10   3        803.31        958.78       203.70 o                         
   2  10   3       4809.11       4863.14       367.45 o                         
   3  10   3        418.51        439.55       251.44 o                         
   4  10   3      11142.77      10840.99       901.30 o                         
   5  10   3       3441.46       3522.24       450.10 o                         
   6  10   3       6962.78       6994.78       669.40 o                         
   7  10   3        351.60        146.43       301.69 o                         
   8  10   3       7235.27       6884.21       865.65 o                         
   9  10   3        197.56        554.03       372.68 o                         
  -9  11   3        512.16       1176.12       533.22 o                         
  -8  11   3       2924.54       2077.02       515.25 o                         
  -7  11   3        847.99       1867.60       471.05 o                         
  -6  11   3       1437.29       1964.24       416.97 o                         
  -5  11   3        359.28        626.99       318.48 o                         
  -4  11   3        182.41        606.63       289.68 o                         
  -3  11   3       2529.91       4710.22       854.71 o                         
  -2  11   3       2453.61       2694.45       345.42 o                         
  -1  11   3       2904.70       3235.55       244.21 o                         
   0  11   3       3649.33       4591.69       241.20 o                         
   1  11   3        207.49        270.42       178.59 o                         
   2  11   3       5759.10       5619.94       410.98 o                         
   3  11   3        545.55        620.79       575.18 o                         
   4  11   3      11689.30       9641.89       776.63 o                         
   5  11   3        363.05       1745.53       757.12 o                         
   6  11   3       5870.68       6242.05       707.16 o                         
   7  11   3        239.01       1106.20       746.82 o                         
   8  11   3        441.92        939.87       474.61 o                         
   9  11   3          9.61        496.76       476.21 o                         
  -9  12   3        491.05        694.77       526.22 o                         
  -8  12   3       1778.31       1863.24       671.68 o                         
  -7  12   3       3080.93       3607.48       849.81 o                         
  -6  12   3         87.35        552.00       384.31 o                         
  -5  12   3        170.70        666.14       358.13 o                         
  -4  12   3        700.29       1299.90       380.32 o                         
  -3  12   3       2491.79       2983.95       319.21 o                         
  -2  12   3         66.48        135.85       372.93 o                         
  -1  12   3         15.81       -142.45       142.45 o                         
   0  12   3      15605.47      16562.82       777.32 o                         
   1  12   3        314.93        550.39       163.02 o                         
   2  12   3      18259.87      17900.36       994.89 o                         
   3  12   3        231.43        -55.72       277.12 o                         
   4  12   3      15508.57      13883.21      1058.83 o                         
   5  12   3        826.00       1012.07       448.17 o                         
   6  12   3       3780.55       2766.70       488.91 o                         
   7  12   3        204.97        585.10       651.47 o                         
   8  12   3       3325.19       3267.65       572.85 o                         
   9  12   3       1702.09       1582.74       560.40 o                         
  -8  13   3        179.75       -325.40       599.21 o                         
  -7  13   3       4447.55       4715.02       632.22 o                         
  -6  13   3       4610.58       5357.42       623.81 o                         
  -5  13   3          2.02        133.05       403.16 o                         
  -4  13   3         58.09        462.63       324.01 o                         
  -3  13   3       2973.99       3474.02       373.51 o                         
  -2  13   3       3893.60       4704.21       400.34 o                         
  -1  13   3        233.64       -164.65       164.65 o                         
   0  13   3       4688.84       5242.05       442.66 o                         
   1  13   3        145.78        154.25       161.56 o                         
   2  13   3       6574.01       6117.18       466.19 o                         
   3  13   3       1239.07       1297.80       335.71 o                         
   4  13   3       7562.51       6600.12       624.66 o                         
   5  13   3        304.01       1100.09       400.47 o                         
   6  13   3       2742.70       2378.96       570.61 o                         
   7  13   3        446.77        979.59       540.86 o                         
   8  13   3       6121.71       5204.21       687.52 o                         
  -8  14   3         90.12       -175.54      1186.60 o                         
  -7  14   3       4443.33       3569.09       606.91 o                         
  -6  14   3       1835.44       2729.59       557.26 o                         
  -5  14   3       3402.60       4106.46       821.96 o                         
  -4  14   3       2293.89       2690.95       679.31 o                         
  -3  14   3       7621.17       7491.28       586.48 o                         
  -2  14   3       1057.86       1761.09       365.65 o                         
  -1  14   3       5153.22       5462.82       557.42 o                         
   0  14   3       2083.06       2665.08       171.28 o                         
   1  14   3       9620.20       9499.59       527.61 o                         
   2  14   3       6041.87       5558.20       453.10 o                         
   3  14   3       4663.52       4928.09       522.61 o                         
   4  14   3       7303.70       7171.16       673.72 o                         
   5  14   3      11215.94       9443.44       840.19 o                         
   6  14   3       2257.48       2250.21       501.09 o                         
   7  14   3        581.85        378.01       464.06 o                         
   8  14   3       4762.31       4202.36       659.64 o                         
  -7  15   3        610.35        466.18       507.91 o                         
  -6  15   3       1968.37       1493.45       507.75 o                         
  -5  15   3       2140.84       1802.33       468.48 o                         
  -4  15   3        809.82        356.20       374.64 o                         
  -3  15   3        346.74        354.09       286.72 o                         
  -2  15   3       2062.89       2026.98       322.50 o                         
  -1  15   3       1816.07       1636.00       292.98 o                         
   0  15   3        107.72        343.52       223.96 o                         
   1  15   3        977.62       1015.95       242.34 o                         
   2  15   3        988.52        965.52       270.28 o                         
   3  15   3        423.82        461.90       329.29 o                         
   4  15   3       1294.56       1972.71       554.97 o                         
   5  15   3        187.59        447.86       415.53 o                         
   6  15   3         19.31        129.48       441.21 o                         
   7  15   3         62.06        613.73       543.91 o                         
  -6  16   3       1455.90        582.18       464.97 o                         
  -5  16   3       2459.01       1795.47       488.72 o                         
  -4  16   3        233.85       -234.24       637.36 o                         
  -3  16   3       9501.81       8263.71       621.13 o                         
  -2  16   3       1217.52       1503.48       383.90 o                         
  -1  16   3       3407.81       3347.75       432.53 o                         
   0  16   3        918.83       1268.25       296.94 o                         
   1  16   3      15900.91      15974.92       990.98 o                         
   2  16   3         44.49       -292.52       292.52 o                         
   3  16   3       3865.37       3127.18       461.16 o                         
   4  16   3       2973.76       3067.93       499.81 o                         
   5  16   3      12216.13      10359.45       926.79 o                         
   6  16   3        152.48        -37.18       577.09 o                         
  -5  17   3       3765.86       2741.92       543.03 o                         
  -4  17   3       1775.28       1468.53       467.58 o                         
  -3  17   3         50.12         62.91       374.85 o                         
  -2  17   3        332.84        790.15       331.69 o                         
  -1  17   3       3299.66       3255.00       371.71 o                         
   0  17   3       1883.40       1892.90       675.88 o                         
   1  17   3        165.60       1389.72       394.35 o                         
   2  17   3        414.52        260.86       283.78 o                         
   3  17   3       1694.75       1872.79       556.49 o                         
   4  17   3        328.16       1156.38       435.78 o                         
   5  17   3         76.07        137.52       431.36 o                         
  -4  18   3        714.29        283.21       427.88 o                         
  -3  18   3       9803.41       9493.04       845.47 o                         
  -2  18   3        286.08        517.10       378.26 o                         
  -1  18   3        461.45        162.05       272.15 o                         
   0  18   3       1008.82       1671.51       529.97 o                         
   1  18   3       9172.51       8650.25       622.49 o                         
   2  18   3       1081.39        707.88       434.94 o                         
   3  18   3        835.30        670.19       366.16 o                         
   4  18   3       3108.08       2775.95       504.80 o                         
  -2  19   3        567.35        522.61       345.25 o                         
  -1  19   3        501.61       -165.57       487.24 o                         
   0  19   3         84.34       -485.05       485.05 o                         
   1  19   3        110.93        277.65       788.02 o                         
   2  19   3        211.59        688.35       522.74 o                         
 -11   0   4         90.42        901.68       682.74 o                         
 -10   0   4        378.53        864.30       630.87 o                         
  -9   0   4       3942.95       4193.35       791.83 o                         
  -8   0   4      93540.00      92783.07      8086.14 o                         
  -6   0   4        275.10        472.96       347.86 o                         
  -5   0   4       5748.06       6090.54       698.00 o                         
  -4   0   4      20692.00      16658.21      2026.87 o                         
  -3   0   4       1554.93       1515.91       170.04 o                         
  -2   0   4       1834.57       1482.43       133.48 o                         
  -1   0   4        327.11        245.94        57.98 o                         
   0   0   4       2821.57       2669.19       251.74 o                         
   1   0   4       1939.13       1702.40       142.36 o                         
   2   0   4       5137.22       4426.88       312.32 o                         
   3   0   4       2509.10       2968.57       254.68 o                         
   4   0   4        179.45        255.89       163.49 o                         
   5   0   4          9.04       -259.37       259.37 o                         
   6   0   4       4746.59       6520.78       789.54 o                         
   7   0   4          3.99         81.62       388.29 o                         
   8   0   4      21220.89      18546.24      1821.67 o                         
   9   0   4        375.37         43.48       504.24 o                         
  10   0   4        590.01        601.88       604.93 o                         
  11   0   4        515.87        658.33       671.30 o                         
 -11   1   4        103.89       1569.44       638.88 o                         
 -10   1   4        263.59        668.53       430.12 o                         
  -9   1   4        246.62       1545.17       426.78 o                         
  -8   1   4        312.06       2770.78       428.55 o                         
  -7   1   4         75.42       3627.32       581.29 o                         
  -6   1   4        508.66        920.68       259.26 o                         
  -5   1   4        550.27        540.79       149.98 o                         
  -4   1   4       1187.33       1898.72       302.85 o                         
  -3   1   4        929.19       2237.19      1222.46 o                         
  -2   1   4          1.16        -51.85        63.60 o                         
  -1   1   4        299.61        338.91        35.40 o                         
   0   1   4       4223.25       4716.82       260.02 o                         
   1   1   4       5848.61       5346.43       244.62 o                         
   2   1   4        586.31        507.58        71.17 o                         
   3   1   4        414.96        507.29       175.45 o                         
   4   1   4      11108.31      11604.79       547.37 o                         
   5   1   4         50.63         93.39       186.84 o                         
   6   1   4        567.45        125.44       228.44 o                         
   7   1   4       1682.43       4330.66       657.57 o                         
   8   1   4       3148.01       3430.10       462.44 o                         
   9   1   4        103.34        370.96       369.97 o                         
  10   1   4        125.39       -364.63       384.55 o                         
  11   1   4        290.19       1164.83       486.57 o                         
 -11   2   4        216.78       2186.49       566.30 o                         
 -10   2   4         72.52        937.35       487.43 o                         
  -9   2   4       2595.25       2878.57       568.70 o                         
  -8   2   4      20849.48      22311.13      1508.61 o                         
  -7   2   4          9.76       2346.38       488.60 o                         
  -6   2   4          7.91        134.26       357.01 o                         
  -5   2   4       3777.18       3266.27       254.69 o                         
  -4   2   4      13609.99      11858.81       547.88 o                         
  -3   2   4         19.90       2037.55      1045.09 o                         
  -2   2   4        817.62       1290.97        86.28 o                         
  -1   2   4        827.38        884.78        44.75 o                         
   0   2   4       2036.28       2389.83        92.41 o                         
   1   2   4         75.31        113.28        59.90 o                         
   2   2   4       5955.11       5533.11       264.73 o                         
   3   2   4        456.13        620.69        96.80 o                         
   4   2   4       9323.55      10711.54       514.78 o                         
   5   2   4        828.34       1093.63       175.17 o                         
   6   2   4       4964.88       5069.66       481.49 o                         
   7   2   4        257.71        799.90       301.49 o                         
   8   2   4      13039.59      10763.56       854.92 o                         
   9   2   4         23.73       -266.11       342.01 o                         
  10   2   4       1826.52       1975.21       472.32 o                         
  11   2   4       1690.38       2424.81       812.05 o                         
 -11   3   4       1127.88       2293.87       845.99 o                         
 -10   3   4        907.73       1798.74       473.62 o                         
  -9   3   4        160.73        577.96       464.19 o                         
  -8   3   4       4152.50       4915.78       536.80 o                         
  -7   3   4          7.64       3576.89       815.86 o                         
  -6   3   4        242.24       1193.85       432.53 o                         
  -5   3   4       1464.64       1069.39       183.55 o                         
  -4   3   4      62928.71      55579.60      2765.68 o                         
  -3   3   4      15525.84      13228.64       599.09 o                         
  -2   3   4        125.39        218.39        54.30 o                         
  -1   3   4        302.74        335.57        35.17 o                         
   0   3   4      16788.64      18819.95       659.07 o                         
   1   3   4      18358.82      21097.66       744.04 o                         
   2   3   4          5.29         71.03        65.18 o                         
   3   3   4       6981.48       7515.88       361.82 o                         
   4   3   4      21327.33      21358.92      1102.00 o                         
   5   3   4       1371.74       1181.01       176.90 o                         
   6   3   4          9.90       -281.49       281.49 o                         
   7   3   4        808.84        545.91       299.49 o                         
   8   3   4        393.40          3.19       310.16 o                         
   9   3   4        180.08        348.51       385.62 o                         
  10   3   4          5.75        155.53       584.72 o                         
  11   3   4       2866.11       2315.73       541.95 o                         
 -11   4   4       4371.19       5507.91       922.28 o                         
 -10   4   4        130.38        878.70       442.07 o                         
  -9   4   4        402.67        866.74       374.47 o                         
  -8   4   4       2182.43       3204.70       688.85 o                         
  -7   4   4       8938.18       9505.79      1007.72 o                         
  -6   4   4        328.74       1554.67       556.11 o                         
  -5   4   4        630.89        542.40       436.57 o                         
  -4   4   4       1440.52       2357.92       186.54 o                         
  -3   4   4      13932.60      12679.21      1157.23 o                         
  -2   4   4       5321.62       4692.49       188.36 o                         
  -1   4   4       6430.39       6389.25       210.36 o                         
   0   4   4       5030.42       6933.48       222.56 o                         
   1   4   4      15539.02      16721.79       552.06 o                         
   2   4   4       5746.55       5813.78       255.15 o                         
   3   4   4       7363.99       7501.43       499.50 o                         
   4   4   4        107.13        366.30       156.28 o                         
   5   4   4       5030.94       4210.35       453.16 o                         
   6   4   4       3244.85       3440.21       388.97 o                         
   7   4   4       1792.47       2163.16       354.66 o                         
   8   4   4         72.13        689.37       419.18 o                         
   9   4   4        193.01        -32.90       337.95 o                         
  10   4   4       2503.53       3351.31       536.65 o                         
  11   4   4       2402.05       2680.01       554.99 o                         
 -11   5   4       1348.34       2373.34       538.36 o                         
 -10   5   4        442.36       2215.49      1019.54 o                         
  -9   5   4        229.67        520.22       978.73 o                         
  -8   5   4      18055.09      16877.09      1179.34 o                         
  -7   5   4        736.74       1063.43       296.20 o                         
  -6   5   4        179.06       1606.73       285.57 o                         
  -5   5   4         57.82       -182.06       204.86 o                         
  -4   5   4      27227.57      26260.46      1145.95 o                         
  -3   5   4      43868.59      43077.87      1520.09 o                         
  -2   5   4       1878.21       3019.35       321.95 o                         
  -1   5   4       2858.01       3001.25       139.86 o                         
   0   5   4      16192.90      21222.77       689.31 o                         
   1   5   4      29941.50      33131.82      1160.41 o                         
   2   5   4       1051.08       1282.39       197.98 o                         
   3   5   4       2036.64       2615.13       206.98 o                         
   4   5   4      11618.91      12059.51       651.66 o                         
   5   5   4      11831.25      11187.36       616.00 o                         
   6   5   4        474.91        551.46       351.29 o                         
   7   5   4        360.84        708.33       280.94 o                         
   8   5   4       4930.71       5324.80       584.83 o                         
   9   5   4       1007.30        794.88       452.37 o                         
  10   5   4         33.75        192.52       385.70 o                         
  11   5   4        964.41        678.93       721.65 o                         
 -11   6   4       4624.82       4812.80       870.40 o                         
 -10   6   4        339.28        995.79       419.18 o                         
  -9   6   4        662.63       1693.08       440.01 o                         
  -8   6   4      10140.85       9613.05      1613.41 o                         
  -7   6   4       6671.27       7665.97      1497.08 o                         
  -6   6   4        627.44        402.93       529.38 o                         
  -5   6   4       3705.24       3594.44       324.20 o                         
  -4   6   4       7484.16       8123.69       360.48 o                         
  -3   6   4      47714.82      46608.85      2016.26 o                         
  -2   6   4       2877.75       3553.62       205.08 o                         
  -1   6   4      28655.96      32759.11      1403.74 o                         
   0   6   4        107.51        137.25        66.46 o                         
   1   6   4      58695.15      71110.45      2480.78 o                         
   2   6   4       5246.64       5412.75       233.00 o                         
   3   6   4      38061.80      40449.80      2014.66 o                         
   4   6   4        941.97        980.23       127.77 o                         
   5   6   4       2903.88       3044.73       325.55 o                         
   6   6   4       1810.77       1803.31       254.61 o                         
   7   6   4       8357.34       9518.98      1653.46 o                         
   8   6   4       7686.86       7457.46       671.44 o                         
   9   6   4        619.52        113.87       328.85 o                         
  10   6   4       1267.08       1311.87       449.21 o                         
  11   6   4       1102.06       1589.34       509.57 o                         
 -10   7   4         18.19       1344.06       664.44 o                         
  -9   7   4       1812.78       2107.74       730.80 o                         
  -8   7   4       4267.90       4451.80      1061.88 o                         
  -7   7   4        438.74        410.81       329.85 o                         
  -6   7   4         38.45        123.01       617.90 o                         
  -5   7   4       5324.68       4405.16       546.18 o                         
  -4   7   4      10870.64      11786.11      2267.55 o                         
  -3   7   4        730.82       1241.52       183.63 o                         
  -2   7   4        227.92        788.35       269.39 o                         
  -1   7   4         64.55        -40.84       103.87 o                         
   0   7   4       2280.01       2718.61       126.26 o                         
   1   7   4      23745.79      28290.68      1225.83 o                         
   2   7   4        886.24       1626.13       180.36 o                         
   3   7   4        196.51        439.47       269.67 o                         
   4   7   4       6077.96       5669.16       339.80 o                         
   5   7   4         92.77        267.96       126.49 o                         
   6   7   4         71.67        -25.65       245.54 o                         
   7   7   4        129.20        596.75       277.13 o                         
   8   7   4       6899.57       6513.85       689.23 o                         
   9   7   4        645.91        759.33       524.07 o                         
  10   7   4         18.46         60.19       395.70 o                         
 -10   8   4        516.55        761.51       453.89 o                         
  -9   8   4       1932.10       2021.34       786.87 o                         
  -8   8   4       6146.50       6500.25      1382.65 o                         
  -7   8   4       2619.51       2621.57       225.93 o                         
  -6   8   4        792.39        828.40       168.78 o                         
  -5   8   4       3183.38       3597.40       506.15 o                         
  -3   8   4       4895.71       5718.01       868.50 o                         
  -2   8   4        934.23       1145.62       153.21 o                         
  -1   8   4      36312.24      42007.75      1625.26 o                         
   0   8   4        956.99       1936.49       206.23 o                         
   1   8   4      16281.19      19191.00       885.64 o                         
   2   8   4        310.05        489.57        91.83 o                         
   3   8   4      18552.10      17698.45      1174.35 o                         
   4   8   4       6937.55       6746.55       432.88 o                         
   5   8   4        255.01         94.50       151.05 o                         
   6   8   4         99.99         21.48       179.60 o                         
   7   8   4       3446.52       4370.38       443.42 o                         
   8   8   4       7628.98       9676.63      2448.34 o                         
   9   8   4          3.26         68.22       315.61 o                         
  10   8   4          3.77        150.28       377.04 o                         
 -10   9   4        150.08        892.84       513.22 o                         
  -9   9   4       1882.08       2095.41       330.46 o                         
  -8   9   4       1033.95       1313.84       207.49 o                         
  -7   9   4        228.99        513.53       148.37 o                         
  -6   9   4         34.97         76.59       299.59 o                         
  -5   9   4       7785.12       8172.92       687.85 o                         
  -4   9   4       3368.77       4335.28      1052.72 o                         
  -3   9   4       1832.87       2362.52       392.86 o                         
  -2   9   4        127.18        144.04       134.73 o                         
  -1   9   4       4899.26       5686.37       328.97 o                         
   0   9   4        281.32        264.20        76.06 o                         
   1   9   4      11639.75      12987.50       658.11 o                         
   2   9   4        376.48        561.46       173.09 o                         
   3   9   4      10334.42       8667.10       665.37 o                         
   4   9   4       1893.97       1856.39       331.93 o                         
   5   9   4       2431.70       2046.91       204.93 o                         
   6   9   4        659.75        498.48       272.50 o                         
   7   9   4       4027.95       3602.93       515.67 o                         
   8   9   4       3150.52       3991.17       603.03 o                         
   9   9   4        573.92        845.92       863.92 o                         
  10   9   4         93.13        955.21       371.64 o                         
 -10  10   4        572.09        676.29       544.17 o                         
  -9  10   4        192.39        487.56       269.32 o                         
  -8  10   4        582.35       1700.27       994.75 o                         
  -7  10   4        451.59        232.52       405.07 o                         
  -6  10   4       1628.48       2250.28       419.11 o                         
  -5  10   4       4315.69       6411.67       738.05 o                         
  -4  10   4        256.86        965.00       450.84 o                         
  -3  10   4       1782.87       2296.24       311.24 o                         
  -2  10   4        823.85        671.45       219.34 o                         
  -1  10   4       3636.71       4049.20       261.95 o                         
   0  10   4        395.79        452.69        89.42 o                         
   1  10   4        494.44        682.08       132.42 o                         
   2  10   4        478.65        232.90       204.22 o                         
   3  10   4       3901.64       3980.41       421.22 o                         
   4  10   4       4360.60       4421.44       676.64 o                         
   5  10   4        751.94       1165.62       345.01 o                         
   6  10   4       1034.99       1685.24       545.43 o                         
   7  10   4       1889.34       2278.50       271.87 o                         
   8  10   4       1390.64       1732.25       508.27 o                         
   9  10   4         88.08        584.84       618.28 o                         
  -9  11   4       1549.67       1443.95       535.10 o                         
  -8  11   4       1154.97       1280.80       516.06 o                         
  -7  11   4       5925.03       5604.33       638.95 o                         
  -6  11   4        140.46        628.79       361.45 o                         
  -5  11   4       2993.57       3728.58       461.50 o                         
  -4  11   4       1173.10       1167.48       319.84 o                         
  -3  11   4       2097.24       2325.98       304.97 o                         
  -2  11   4        876.60        795.86       278.57 o                         
  -1  11   4      25174.33      24391.27      1099.10 o                         
   0  11   4        387.45        484.61        97.92 o                         
   1  11   4      21845.73      23410.52      1130.58 o                         
   2  11   4       4259.95       4489.48       363.02 o                         
   3  11   4       6491.68       5703.25       528.65 o                         
   4  11   4         10.82        -53.40       291.41 o                         
   5  11   4       6839.00       6767.83       635.41 o                         
   6  11   4       2757.11       3275.92       500.01 o                         
   7  11   4       8649.97       8830.29       821.61 o                         
   8  11   4       1852.36       1328.89       500.45 o                         
   9  11   4       2745.95       3001.44       562.85 o                         
  -9  12   4        116.93        222.03       526.03 o                         
  -8  12   4        466.50        512.03       696.86 o                         
  -7  12   4       2489.21       3017.04       801.75 o                         
  -6  12   4        860.40       1072.66       403.87 o                         
  -5  12   4        759.01       1347.82       620.95 o                         
  -4  12   4        698.68       1214.77       327.99 o                         
  -3  12   4        767.52        789.42       239.83 o                         
  -2  12   4        945.43       1171.66       241.13 o                         
  -1  12   4       1003.95       1027.62       164.14 o                         
   0  12   4        420.25        216.35       165.66 o                         
   1  12   4       3090.55       3450.59       210.53 o                         
   2  12   4       1805.19       2173.44       276.94 o                         
   3  12   4        211.97       -143.82       500.04 o                         
   4  12   4       1247.37       1571.85       353.86 o                         
   5  12   4        260.18        274.14       346.77 o                         
   6  12   4        286.32        614.87       399.75 o                         
   7  12   4        553.39        324.93       479.71 o                         
   8  12   4        121.34        338.70       461.53 o                         
   9  12   4          8.57       -478.33       478.33 o                         
  -8  13   4       1789.83       1385.49       537.85 o                         
  -7  13   4       5008.07       4875.96       635.06 o                         
  -6  13   4        555.68        491.46       394.34 o                         
  -5  13   4       3633.35       3566.97       494.97 o                         
  -4  13   4       4327.89       3936.48       476.18 o                         
  -3  13   4       8947.62       8397.64       824.25 o                         
  -2  13   4       1716.76       1930.04       282.18 o                         
  -1  13   4      19620.99      19341.85      1057.53 o                         
   0  13   4       6942.68       8453.49       814.00 o                         
   1  13   4      19081.42      19200.35       902.35 o                         
   2  13   4       2514.36       2861.55       441.27 o                         
   3  13   4       7746.82       6813.39       632.38 o                         
   4  13   4       4840.83       5230.95       550.67 o                         
   5  13   4       5766.35       5771.65      1138.92 o                         
   6  13   4       1402.30       1293.35       432.20 o                         
   7  13   4       7439.83       7292.55       776.47 o                         
   8  13   4        277.31        217.26       473.98 o                         
  -8  14   4         30.55        695.07       608.37 o                         
  -7  14   4       4143.46       3994.90       625.14 o                         
  -6  14   4         54.87       -196.72       424.08 o                         
  -5  14   4       1037.62       1255.05       427.44 o                         
  -4  14   4          5.12        201.70       360.06 o                         
  -3  14   4       6655.10       6768.38       520.20 o                         
  -2  14   4         41.90        499.57       255.78 o                         
  -1  14   4       5971.01       6112.39       466.94 o                         
   0  14   4        257.82        419.20       136.13 o                         
   1  14   4       3063.72       3364.25       389.30 o                         
   2  14   4        228.06        413.42       250.33 o                         
   3  14   4       7210.71       6598.90       618.01 o                         
   4  14   4       3842.13       4428.62       534.83 o                         
   5  14   4        645.42        570.15       404.14 o                         
   6  14   4         19.91       1386.10       464.46 o                         
   7  14   4       5536.47       4451.84       901.68 o                         
   8  14   4       2121.30       1669.56       518.93 o                         
  -7  15   4       1500.80       1319.98       548.48 o                         
  -6  15   4        533.98       1099.99       491.87 o                         
  -5  15   4       2482.49       2252.28       485.65 o                         
  -4  15   4      12665.41      11311.64       930.62 o                         
  -3  15   4       4972.63       4470.13       448.32 o                         
  -2  15   4        972.09       1198.38       290.01 o                         
  -1  15   4       6700.50       6240.84       614.57 o                         
   0  15   4      21054.96      21414.86       807.69 o                         
   1  15   4       1326.47       1452.66       268.50 o                         
   2  15   4         19.46        318.57       242.61 o                         
   3  15   4       9900.71       8998.60       757.76 o                         
   4  15   4      14925.04      15092.09      1140.73 o                         
   5  15   4        154.24        -28.71       409.65 o                         
   6  15   4         15.24        119.28       431.89 o                         
   7  15   4       4218.92       2984.52       587.62 o                         
  -6  16   4        179.08       -179.53       435.52 o                         
  -5  16   4         33.39       -340.79       488.60 o                         
  -4  16   4        997.52        979.58       863.54 o                         
  -3  16   4       3693.54       4015.04       564.81 o                         
  -2  16   4        506.52        433.21       287.58 o                         
  -1  16   4        813.95        727.46       350.51 o                         
   0  16   4        391.84        620.29       292.55 o                         
   1  16   4       1982.83       2199.14       348.67 o                         
   2  16   4         78.77         66.90       284.61 o                         
   3  16   4       4268.02       4715.04       537.89 o                         
   4  16   4       2170.33       1676.80       546.96 o                         
   5  16   4        303.76        580.44       436.18 o                         
   6  16   4         16.33       -276.56       436.65 o                         
  -5  17   4        807.21       1706.67       562.16 o                         
  -4  17   4      16844.41      15168.15      1193.13 o                         
  -3  17   4         13.98       -220.39       587.39 o                         
  -2  17   4       1685.19       1520.96       500.16 o                         
  -1  17   4       1591.23       1740.73       313.59 o                         
   0  17   4      23259.93      22367.88      1613.10 o                         
   1  17   4        283.56        576.07       244.02 o                         
   2  17   4       1411.77       1928.20       350.25 o                         
   3  17   4       3263.90       2639.22       462.17 o                         
   4  17   4      19590.84      18200.66      1381.89 o                         
   5  17   4        226.73        882.02       517.19 o                         
  -4  18   4        778.24        927.73       449.37 o                         
  -3  18   4        141.89        570.23       960.80 o                         
  -2  18   4        131.92        110.19       324.13 o                         
  -1  18   4         10.95        190.52       445.24 o                         
   0  18   4        259.07        809.79       499.47 o                         
   1  18   4         86.41        461.66       271.09 o                         
   2  18   4        393.53        468.16       497.76 o                         
   3  18   4         84.30        613.47       361.13 o                         
   4  18   4        848.56        914.31       442.93 o                         
  -2  19   4       2687.52       2431.58       403.99 o                         
  -1  19   4        266.30        640.12       507.32 o                         
   0  19   4       5900.28       4928.93       693.40 o                         
   1  19   4         96.92        492.93       563.36 o                         
   2  19   4       3138.88       3157.91       627.15 o                         
 -11   1   5        432.90       1355.31       565.27 o                         
 -10   1   5       2435.06       2633.88       529.53 o                         
  -9   1   5          8.34        833.17       397.74 o                         
  -8   1   5       6856.48       9143.42       771.19 o                         
  -7   1   5       2324.41       4400.84       659.86 o                         
  -6   1   5      10215.06       8767.29       671.29 o                         
  -5   1   5      19821.52      16262.34       855.11 o                         
  -4   1   5       9605.60       8021.34       552.41 o                         
  -3   1   5       1097.66       1079.97       177.38 o                         
  -2   1   5      20900.29      14858.60       646.88 o                         
  -1   1   5      12337.78       9079.08       323.67 o                         
   0   1   5       5519.36       5237.76       193.09 o                         
   1   1   5       1656.73       1471.28        94.85 o                         
   2   1   5      11407.08      10848.54       488.48 o                         
   3   1   5     100395.58     100106.23      4956.13 o                         
   4   1   5       6032.84       5860.50       319.36 o                         
   5   1   5       3183.44       2690.07       480.21 o                         
   6   1   5       1496.99       1361.47       281.67 o                         
   7   1   5      50762.79      42480.44      2679.25 o                         
   8   1   5      17203.64      14656.96      1067.58 o                         
   9   1   5       2305.51       1398.75       394.28 o                         
  10   1   5        596.15        353.73       589.68 o                         
  11   1   5       8152.41       8133.72       833.46 o                         
 -11   2   5        716.53       2021.72       539.04 o                         
 -10   2   5        255.56        546.14       466.23 o                         
  -9   2   5        581.78       1821.23       433.74 o                         
  -6   2   5       1300.13       1808.45       293.43 o                         
  -5   2   5       3169.94       3354.73       258.41 o                         
  -4   2   5      10493.50      11430.66       613.96 o                         
  -3   2   5        113.50        166.69       152.02 o                         
  -2   2   5       1297.94       1408.23       114.40 o                         
  -1   2   5      39620.04      36364.38      1096.04 o                         
   0   2   5      10263.90      11828.84       458.88 o                         
   1   2   5        289.64        426.02        56.52 o                         
   2   2   5       3711.43       3466.61       209.05 o                         
   3   2   5       4364.05       3908.02       222.58 o                         
   4   2   5      12649.60      12652.04       679.63 o                         
   5   2   5        213.59         24.65       225.80 o                         
   6   2   5       8363.96       7041.96       575.04 o                         
   7   2   5       1492.97       1829.87       353.41 o                         
   8   2   5        738.08        454.90       325.03 o                         
   9   2   5         11.80        129.20       362.97 o                         
  10   2   5       3442.52       4050.26      1213.30 o                         
  11   2   5       1130.10       2106.14       539.64 o                         
 -11   3   5        184.53       1582.90       781.91 o                         
 -10   3   5       3133.55       3831.81       568.56 o                         
  -9   3   5        575.59       1664.14       702.20 o                         
  -8   3   5        183.94       2263.78       379.81 o                         
  -7   3   5        324.46       8088.42       916.94 o                         
  -6   3   5      11066.78      10946.53       793.51 o                         
  -5   3   5         20.28         49.48       253.68 o                         
  -4   3   5         99.89       2092.83      1171.48 o                         
  -3   3   5       3464.09       3216.72       285.68 o                         
  -2   3   5      27796.75      26012.23       912.29 o                         
  -1   3   5      25037.48      25889.66       787.54 o                         
   0   3   5       5425.32       5990.89       242.59 o                         
   1   3   5       5935.54       6625.83       324.19 o                         
   2   3   5      21442.50      20590.09       899.51 o                         
   3   3   5       6197.94       7191.00       405.88 o                         
   4   3   5       2982.15       6144.11      1418.13 o                         
   5   3   5       5430.24       5146.86       344.25 o                         
   6   3   5      12389.24      11417.75       845.53 o                         
   7   3   5       5123.01       5592.57       542.88 o                         
   8   3   5        270.18         -1.01       314.06 o                         
   9   3   5       2073.34       2564.81       648.04 o                         
  10   3   5       2367.09       2342.83       476.48 o                         
  11   3   5        133.50        515.96       677.79 o                         
 -11   4   5       1002.15       3313.07       604.37 o                         
 -10   4   5         74.10        805.78       448.02 o                         
  -9   4   5       3676.90       4634.61       561.26 o                         
  -8   4   5       4260.03       5990.61       871.17 o                         
  -7   4   5        864.04       3470.94       620.19 o                         
  -6   4   5        101.52        283.81       230.61 o                         
  -5   4   5      14091.83      12275.65       664.47 o                         
  -4   4   5      13565.62      13148.27       904.97 o                         
  -3   4   5        609.59        760.01       112.32 o                         
  -2   4   5        519.70        682.95        60.76 o                         
  -1   4   5      48816.39      49672.05      1610.16 o                         
   0   4   5      11412.46      13382.35       440.10 o                         
   1   4   5       1272.86       1610.88        83.49 o                         
   2   4   5        182.66        392.56        69.77 o                         
   3   4   5     100071.74     103362.34      4430.57 o                         
   4   4   5       8440.53       8164.83       467.88 o                         
   5   4   5        422.66        261.91       140.75 o                         
   6   4   5       8196.04       7748.17       611.07 o                         
   7   4   5       6778.69       6439.80       587.81 o                         
   8   4   5       6103.29       5829.41       714.02 o                         
   9   4   5          1.98        633.88       802.51 o                         
  10   4   5       7260.22       6992.54       732.55 o                         
  11   4   5       1842.39       2123.79       576.71 o                         
 -11   5   5        818.12       1618.90       493.97 o                         
 -10   5   5       3163.87       4348.76       593.35 o                         
  -9   5   5        189.11        655.69       378.01 o                         
  -8   5   5       3489.32       5790.67      1595.10 o                         
  -7   5   5       5953.69       6409.07       606.84 o                         
  -6   5   5      11860.77      11554.27       653.58 o                         
  -5   5   5       3076.54       3423.58       477.36 o                         
  -4   5   5      10234.26      13838.55       637.86 o                         
  -3   5   5      19091.29      19805.90       874.33 o                         
  -2   5   5      33007.61      31476.42      1219.52 o                         
  -1   5   5      14995.05      15787.37       523.51 o                         
   0   5   5         37.32         55.50        43.54 o                         
   1   5   5      18178.91      20113.72       664.05 o                         
   2   5   5      47641.82      49491.96      2472.29 o                         
   3   5   5      36363.63      37690.84      1636.28 o                         
   4   5   5       2267.47       2420.52       222.42 o                         
   5   5   5       6834.15       6434.25       397.39 o                         
   6   5   5      13190.48      11882.72       855.50 o                         
   7   5   5       8488.91       7944.31      1121.38 o                         
   8   5   5       1217.10       1714.21       364.86 o                         
   9   5   5       2346.94       2654.04       541.24 o                         
  10   5   5       6738.01       6423.02       700.87 o                         
  11   5   5       3166.89       3108.59       911.60 o                         
 -11   6   5        137.02        885.45       451.30 o                         
 -10   6   5        636.34        391.45       504.24 o                         
  -9   6   5       4414.85       3758.53       521.91 o                         
  -8   6   5        885.33       1923.35       574.04 o                         
  -7   6   5         99.94       2142.83       537.04 o                         
  -6   6   5       1661.40       1795.08       205.90 o                         
  -5   6   5      15806.71      14804.98       679.28 o                         
  -4   6   5       1571.70       2463.69       155.37 o                         
  -3   6   5       2115.40       3337.44       321.16 o                         
  -2   6   5       4262.43       4356.92       213.78 o                         
  -1   6   5      53770.05      60385.80      1829.88 o                         
   0   6   5       1261.05       2091.04       180.76 o                         
   1   6   5       2877.15       4074.24       211.80 o                         
   2   6   5        237.99        276.37        79.77 o                         
   3   6   5      67121.78      70954.46      3521.69 o                         
   4   6   5        499.43        455.13       138.88 o                         
   5   6   5        147.45        199.29       203.40 o                         
   6   6   5        483.70        493.77       237.14 o                         
   7   6   5      17385.47      16084.21      1125.19 o                         
   8   6   5        202.29       -285.16       343.60 o                         
   9   6   5          3.01        -34.09       338.83 o                         
  10   6   5       1358.71       1220.15       444.00 o                         
 -10   7   5       2466.71       2706.03       496.58 o                         
  -9   7   5       1619.34       1630.20       665.96 o                         
  -8   7   5       3452.67       3491.19       436.10 o                         
  -7   7   5       3192.84       3116.48       320.59 o                         
  -6   7   5       8344.58       6683.37       547.69 o                         
  -5   7   5        116.42         76.98       341.43 o                         
  -4   7   5      19620.73      18794.59       980.61 o                         
  -3   7   5      16090.05      15029.76       815.57 o                         
  -2   7   5      32421.92      33603.08      1336.21 o                         
  -1   7   5      11232.09      12250.39       422.28 o                         
   0   7   5       3164.65       4073.66       168.48 o                         
   1   7   5      18728.50      20917.10       817.74 o                         
   2   7   5      27374.56      27773.74       990.32 o                         
   3   7   5      30814.69      31302.85      1371.48 o                         
   4   7   5       3990.91       3739.18       282.23 o                         
   5   7   5       5060.39       4873.14       327.97 o                         
   6   7   5       9586.82       8783.21       524.13 o                         
   7   7   5      11516.04      12282.78       908.80 o                         
   8   7   5       1257.72       1453.93       343.32 o                         
   9   7   5       2180.80       2169.40       431.93 o                         
  10   7   5       4062.38       2741.80       505.27 o                         
 -10   8   5        170.07       -229.79       338.46 o                         
  -9   8   5       3229.49       3494.99       489.15 o                         
  -8   8   5       3364.70       3932.67       390.22 o                         
  -7   8   5         10.48        170.74       149.75 o                         
  -6   8   5          4.60        334.12       144.90 o                         
  -5   8   5       4236.70       4236.61       425.47 o                         
  -4   8   5      10386.01      10822.25       783.33 o                         
  -3   8   5         19.34        565.92       449.70 o                         
  -2   8   5       4703.61       4992.96       271.88 o                         
  -1   8   5       8361.28       8619.03       365.51 o                         
   0   8   5       4923.35       5513.31       245.15 o                         
   1   8   5        915.21       1114.29       125.47 o                         
   2   8   5         12.70         21.74        95.75 o                         
   3   8   5      11951.24      11297.76       529.71 o                         
   4   8   5       4016.12       4068.36       462.66 o                         
   5   8   5         20.10        211.48       436.96 o                         
   6   8   5        302.60        113.13       218.34 o                         
   7   8   5       4625.64       5378.56       621.72 o                         
   8   8   5       5179.69       5622.54       569.29 o                         
   9   8   5         39.25       1241.60       758.65 o                         
  10   8   5         30.19        252.00       384.83 o                         
 -10   9   5         60.58        642.68       512.57 o                         
  -9   9   5       2446.49       2671.74       357.30 o                         
  -8   9   5       2131.62       2475.27       310.20 o                         
  -7   9   5        410.34        775.59       155.06 o                         
  -6   9   5         49.07        762.56       325.94 o                         
  -5   9   5        453.30       1363.71       361.59 o                         
  -4   9   5       7221.51       7321.38      1034.42 o                         
  -3   9   5       4132.28       4517.39       416.15 o                         
  -2   9   5       6210.70       6744.63       449.46 o                         
  -1   9   5         16.16        115.34       185.86 o                         
   0   9   5       2344.45       3079.74       160.39 o                         
   1   9   5        233.89        478.17       213.86 o                         
   2   9   5       4257.58       4732.62       307.33 o                         
   3   9   5        420.52        784.69       536.66 o                         
   4   9   5       6316.56       6124.14       397.68 o                         
   5   9   5        262.34         62.24       139.72 o                         
   6   9   5       4451.54       4879.78       736.53 o                         
   7   9   5         17.79        471.26       238.89 o                         
   8   9   5       1266.12       1685.82       826.92 o                         
   9   9   5         54.99        296.31       386.00 o                         
  10   9   5        519.32        645.08       371.74 o                         
 -10  10   5       1920.10       2381.72       615.14 o                         
  -9  10   5        631.89        695.49       517.17 o                         
  -8  10   5       6217.35       5363.57       910.07 o                         
  -7  10   5       1402.18       1313.44       432.53 o                         
  -6  10   5       7809.63       8391.54       811.28 o                         
  -5  10   5       1179.81       1515.30       338.12 o                         
  -4  10   5      15042.95      15574.20      1543.23 o                         
  -3  10   5        539.00        706.77       239.09 o                         
  -2  10   5       8128.96       8369.24       626.07 o                         
  -1  10   5        102.17        189.49       128.94 o                         
   0  10   5      27988.44      29869.41      1169.66 o                         
   1  10   5       2714.72       3245.60       203.50 o                         
   2  10   5       1807.80       2171.57       256.39 o                         
   3  10   5       6360.54       6145.07       530.43 o                         
   4  10   5       3003.87       2768.10       403.69 o                         
   5  10   5        641.54       1600.89       358.26 o                         
   6  10   5         59.38        146.53       354.85 o                         
   7  10   5        431.79        665.03       303.83 o                         
   8  10   5       6851.89       6575.02       595.21 o                         
   9  10   5         19.80        251.81       306.97 o                         
  -9  11   5        454.96       1285.73       972.24 o                         
  -8  11   5         63.66       -193.86       630.87 o                         
  -7  11   5        304.60        875.56       420.05 o                         
  -6  11   5       2414.90       2622.99       447.05 o                         
  -5  11   5       2453.63       2416.36       401.32 o                         
  -4  11   5       3697.18       4889.23       496.03 o                         
  -3  11   5          4.47        134.01       245.91 o                         
  -2  11   5        308.28        373.02       191.94 o                         
  -1  11   5       3245.03       3689.90       256.56 o                         
   0  11   5        163.82        250.81       191.59 o                         
   1  11   5       1336.51       1955.63       255.56 o                         
   2  11   5        405.80        458.02       209.16 o                         
   3  11   5       5427.60       5864.82       536.14 o                         
   4  11   5        574.33        286.28       292.61 o                         
   5  11   5       1127.09       1345.31       360.69 o                         
   6  11   5         33.87        517.89       372.63 o                         
   7  11   5       3917.82       3560.64       546.12 o                         
   8  11   5         48.95         64.96       438.73 o                         
   9  11   5        782.68       1369.36       907.78 o                         
  -9  12   5        831.94        615.33       519.26 o                         
  -8  12   5       4233.82       4516.32       772.76 o                         
  -7  12   5       1624.71       2538.74       750.64 o                         
  -6  12   5       9518.71       8818.50       812.32 o                         
  -5  12   5        438.85        726.78       348.92 o                         
  -4  12   5       6560.81       6513.04       603.03 o                         
  -3  12   5       2856.86       3681.52       346.98 o                         
  -2  12   5      28513.38      26451.70      1397.64 o                         
  -1  12   5        357.60        338.99       154.52 o                         
   0  12   5      16043.86      17097.42       797.45 o                         
   1  12   5       6627.45       7001.79       338.31 o                         
   2  12   5       9451.84       9138.59       647.05 o                         
   3  12   5        145.82        163.85       282.52 o                         
   4  12   5       1281.69        701.81       325.36 o                         
   5  12   5        688.90        881.14       464.95 o                         
   6  12   5       5786.04       6549.20       674.04 o                         
   7  12   5        693.12       1172.90       458.45 o                         
   8  12   5        576.83        711.81       494.42 o                         
   9  12   5        135.34        177.75       467.96 o                         
  -8  13   5       4371.89       3792.92       657.57 o                         
  -7  13   5        628.51       1518.10       498.66 o                         
  -6  13   5        622.34        534.51       416.17 o                         
  -5  13   5       1187.49       2027.39       616.38 o                         
  -4  13   5       9557.29       9369.64       791.36 o                         
  -3  13   5       4006.03       4147.46       913.50 o                         
  -2  13   5       6522.97       6341.65       473.36 o                         
  -1  13   5       4620.85       4743.94       388.94 o                         
   0  13   5       1502.21       1776.48       153.97 o                         
   1  13   5       6670.79       6688.24       393.25 o                         
   2  13   5        413.29        725.26       247.29 o                         
   3  13   5       5417.15       4760.90       785.73 o                         
   4  13   5       1239.21       1291.30       494.70 o                         
   5  13   5       2154.25       1730.77       425.30 o                         
   6  13   5        429.87       1143.43       477.54 o                         
   7  13   5       3394.41       2897.40       550.23 o                         
   8  13   5         10.53         79.09       467.78 o                         
  -8  14   5       2039.89       1753.21       575.42 o                         
  -7  14   5        566.33        905.15       551.54 o                         
  -6  14   5       7127.79       6349.04       698.92 o                         
  -5  14   5       8138.46       8203.79       761.06 o                         
  -4  14   5       2581.48       2038.95       416.80 o                         
  -3  14   5       2511.81       2585.08       330.13 o                         
  -2  14   5      19437.02      18104.07      1030.61 o                         
  -1  14   5       8308.63       8550.29       580.69 o                         
   0  14   5         81.61        161.86       100.55 o                         
   1  14   5       3954.20       3692.35       352.77 o                         
   2  14   5      10063.71       8675.76       608.31 o                         
   3  14   5        606.84        384.31       464.57 o                         
   4  14   5        239.91       -344.42       485.55 o                         
   5  14   5       1993.64       1263.41       428.70 o                         
   6  14   5       8167.57       8083.87       805.01 o                         
   7  14   5        459.36        126.36       719.36 o                         
  -7  15   5         95.16        677.62       492.65 o                         
  -6  15   5        517.59        639.22       460.78 o                         
  -5  15   5         49.62       -166.81       616.00 o                         
  -4  15   5       4100.02       4802.84       553.03 o                         
  -3  15   5       1860.43       1914.12       352.91 o                         
  -2  15   5       2834.71       2847.34       348.43 o                         
  -1  15   5       2165.52       2553.74       324.67 o                         
   0  15   5       2018.84       2616.51       168.86 o                         
   1  15   5        106.64        324.11       237.18 o                         
   2  15   5       1130.85       1267.91       277.26 o                         
   3  15   5       3776.11       3988.68       497.38 o                         
   4  15   5        111.96        360.35       354.25 o                         
   5  15   5          5.66        259.84       410.71 o                         
   6  15   5       1090.19         -8.07       447.96 o                         
   7  15   5       1462.39       1445.22       525.35 o                         
  -6  16   5       1476.07        927.85       468.80 o                         
  -5  16   5      16529.85      15593.64      1227.65 o                         
  -4  16   5        211.25       -366.77       366.77 o                         
  -3  16   5        264.10        423.72       306.02 o                         
  -2  16   5       2445.86       2372.90       390.64 o                         
  -1  16   5      18244.55      17230.86      1020.99 o                         
   0  16   5       2639.40       2659.98       419.31 o                         
   1  16   5        750.23        838.91       260.72 o                         
   2  16   5       3386.24       3122.68       414.89 o                         
   3  16   5       9155.38      10412.97       854.98 o                         
   4  16   5        971.78       1176.29       474.11 o                         
   5  16   5        458.84       -371.70       407.12 o                         
   6  16   5       1793.55        971.29       492.76 o                         
  -5  17   5        387.15        968.05       746.82 o                         
  -4  17   5       1701.61       2769.81       811.28 o                         
  -3  17   5        816.06        832.53       389.89 o                         
  -2  17   5        616.75        705.84       349.55 o                         
  -1  17   5         92.36        744.16       470.83 o                         
   0  17   5        570.44        962.22       482.75 o                         
   1  17   5       1761.60       1954.45       473.07 o                         
   2  17   5        770.28       1121.57       322.76 o                         
   3  17   5        247.13        339.81       351.02 o                         
   4  17   5         65.32        722.72       432.91 o                         
   5  17   5       3338.66       3247.42       918.46 o                         
  -4  18   5         15.36       -394.64       440.38 o                         
  -3  18   5       1754.34       1706.43       665.20 o                         
  -2  18   5        708.85        439.14       538.63 o                         
  -1  18   5       8864.48       7972.27       601.80 o                         
   0  18   5          8.36         19.04       465.72 o                         
   1  18   5       1112.32       1966.86       318.57 o                         
   2  18   5        375.15       -225.53       482.88 o                         
   3  18   5       9885.00      10664.50       900.56 o                         
   4  18   5        122.16       -303.43       399.69 o                         
  -2  19   5         55.91        369.17       352.37 o                         
  -1  19   5        401.37        156.16       515.30 o                         
   0  19   5          0.18        107.81       481.91 o                         
   1  19   5        682.38       1175.51       548.81 o                         
   2  19   5        129.10        858.82       540.06 o                         
 -11   0   6       1048.56          8.39       669.78 o                         
 -10   0   6      10950.19      10756.09      1338.79 o                         
  -9   0   6       4036.75       5547.39       881.08 o                         
  -7   0   6       8159.63       9878.82      1219.02 o                         
  -6   0   6      44742.63      41750.40      3674.61 o                         
  -5   0   6         57.39        474.49       287.59 o                         
  -4   0   6        247.65        285.81       358.15 o                         
  -3   0   6        270.81        204.01       107.52 o                         
  -2   0   6      47420.02      37002.47      5154.91 o                         
  -1   0   6        520.61        497.25        68.48 o                         
   0   0   6          6.30        -29.03        50.17 o                         
   1   0   6      19209.01      17764.75      1096.89 o                         
   2   0   6     116658.69     116543.12      7058.74 o                         
   3   0   6       5418.04       7466.20       799.84 o                         
   4   0   6       5371.06       4961.92       402.95 o                         
   5   0   6       1422.83       1536.37       366.93 o                         
   6   0   6      17388.78      15048.60      1457.03 o                         
   7   0   6      13648.57      10334.23      1119.85 o                         
   8   0   6        286.86        416.51       454.65 o                         
   9   0   6        334.82       -474.49       474.49 o                         
  10   0   6       5021.96       3842.44      1077.13 o                         
  11   0   6        559.14        550.01       599.59 o                         
 -11   1   6        215.98        156.93       693.04 o                         
 -10   1   6       2058.92       3819.20       584.63 o                         
  -9   1   6        303.85        835.34       398.89 o                         
  -8   1   6        831.95       3332.86       641.55 o                         
  -7   1   6          2.52       1219.17       323.23 o                         
  -6   1   6      19763.32      20728.99      1345.50 o                         
  -5   1   6       2057.36       4056.77       715.93 o                         
  -4   1   6       1142.05        663.67       238.77 o                         
  -3   1   6         26.10         -2.52        87.71 o                         
  -2   1   6      34777.30      28257.79      1526.63 o                         
  -1   1   6       1574.62       1626.17        75.39 o                         
   0   1   6        377.65        394.84        43.15 o                         
   1   1   6        593.33        606.58        65.62 o                         
   2   1   6      33982.54      33898.74      1692.86 o                         
   3   1   6      11210.13      10496.44       488.82 o                         
   4   1   6        108.92         59.98       116.82 o                         
   5   1   6        178.99         10.26       185.86 o                         
   6   1   6      10382.15       9239.08       702.07 o                         
   7   1   6         20.16       -250.14       250.14 o                         
   8   1   6         66.76       1135.55       723.18 o                         
   9   1   6        515.08        553.26       353.05 o                         
  10   1   6          9.03       -231.92       375.70 o                         
  11   1   6       2021.85       2504.30       558.80 o                         
 -11   2   6       3126.97       4464.00      1053.10 o                         
 -10   2   6       6776.65       6389.29       734.59 o                         
  -9   2   6       2164.82       2871.31       481.84 o                         
  -8   2   6        256.22       1094.68       504.24 o                         
  -7   2   6      10569.44      11697.57       870.19 o                         
  -6   2   6      37974.87      37046.45      2309.95 o                         
  -5   2   6        394.27        802.26       279.29 o                         
  -4   2   6         32.76        819.29       254.03 o                         
  -3   2   6      12583.05       9969.38       452.16 o                         
  -2   2   6      33265.31      30506.34      1311.79 o                         
  -1   2   6       4012.45       3316.09       133.81 o                         
   0   2   6       3351.96       3244.09       179.45 o                         
   1   2   6      14656.01      14191.87       622.47 o                         
   2   2   6       5526.49       5182.72       253.63 o                         
   3   2   6      25086.71      24360.74      1071.95 o                         
   4   2   6       5922.39       5114.54       477.30 o                         
   5   2   6       3821.83       3598.36       367.67 o                         
   6   2   6       6260.28       6258.90       564.72 o                         
   7   2   6       9268.98       7805.41       977.20 o                         
   8   2   6       2040.72       2242.98       477.92 o                         
   9   2   6       1635.74       1324.48       404.31 o                         
  10   2   6       2866.49       2591.68       507.38 o                         
  11   2   6        522.86       1055.28       693.81 o                         
 -11   3   6        542.52       1611.02       623.71 o                         
 -10   3   6       7625.21       8238.34       798.42 o                         
  -9   3   6       1101.86       1182.81       402.39 o                         
  -8   3   6        662.35       1393.71       547.72 o                         
  -7   3   6        909.03       1853.98       334.65 o                         
  -6   3   6      39167.48      35499.75      2227.12 o                         
  -5   3   6       5491.13       5038.08       332.24 o                         
  -4   3   6         88.89        771.29       167.23 o                         
  -3   3   6       1679.64       2029.93       238.77 o                         
  -2   3   6     139856.89     133479.78      4632.56 o                         
  -1   3   6      23585.26      21948.45       671.29 o                         
   0   3   6       3386.10       3258.41       125.20 o                         
   1   3   6       5767.70       6594.05       271.79 o                         
   2   3   6      67443.03      66638.97      2862.46 o                         
   3   3   6      67792.12      66992.59      2884.09 o                         
   4   3   6          1.35         85.53       235.56 o                         
   5   3   6       5571.53       5247.57       450.38 o                         
   6   3   6      15831.18      14234.03       984.15 o                         
   7   3   6       6357.52       5255.00       529.47 o                         
   8   3   6        619.85        570.91       452.75 o                         
   9   3   6       3324.64       3139.10       481.58 o                         
  10   3   6        508.23        792.07       556.88 o                         
  11   3   6       2484.48       2519.38       551.97 o                         
 -11   4   6       8451.27      11509.67      2607.40 o                         
 -10   4   6       1828.84       2576.83       524.49 o                         
  -9   4   6        343.60        780.99       385.36 o                         
  -8   4   6        541.73       1975.76       573.66 o                         
  -7   4   6      19379.92      21422.37      2253.82 o                         
  -6   4   6       2508.48       2538.00       333.22 o                         
  -5   4   6        742.27       1707.24       318.11 o                         
  -4   4   6       2989.03       2525.12      1217.59 o                         
  -3   4   6      67694.86      61996.15      2164.71 o                         
  -2   4   6       1407.10       1359.65        82.24 o                         
  -1   4   6       1930.52       1857.41        86.82 o                         
   0   4   6      10076.29      10194.83       404.72 o                         
   1   4   6      51873.24      59964.34      2286.30 o                         
   2   4   6         57.51        131.04        70.89 o                         
   3   4   6       3673.86       3874.76       322.28 o                         
   4   4   6       3350.90       3473.22       429.48 o                         
   5   4   6      23288.65      22591.24      1165.97 o                         
   6   4   6        188.30        130.34       216.02 o                         
   7   4   6        424.84         35.43       358.15 o                         
   8   4   6       5274.48       5089.20       684.27 o                         
   9   4   6       5756.41       6191.46       654.61 o                         
  10   4   6         18.91        -50.14       391.91 o                         
  11   4   6         11.28         94.03       462.51 o                         
 -11   5   6         57.40        453.20       458.34 o                         
 -10   5   6       9168.78      10287.03      1582.52 o                         
  -9   5   6        205.42        371.73       381.42 o                         
  -8   5   6        989.47       2405.27       563.36 o                         
  -7   5   6         62.64       1096.44       300.33 o                         
  -6   5   6      33010.63      31211.29      1756.94 o                         
  -5   5   6        134.07        231.66       133.72 o                         
  -4   5   6          9.24        746.23       260.89 o                         
  -3   5   6       1753.06       2442.58       182.66 o                         
  -2   5   6      53201.35      53452.90      1621.45 o                         
  -1   5   6       1473.73       1710.24        97.80 o                         
   0   5   6       1572.07       1856.62       104.47 o                         
   1   5   6       5289.72       5461.07       226.72 o                         
   2   5   6      48279.80      49105.07      2126.35 o                         
   3   5   6       2909.61       3504.65       280.11 o                         
   4   5   6        282.82        322.25       125.26 o                         
   5   5   6       9620.52       8832.25       512.62 o                         
   6   5   6       4252.31       4755.25       461.32 o                         
   7   5   6       4046.95       4677.94       492.85 o                         
   8   5   6       1444.42       1774.52       936.01 o                         
   9   5   6       6238.47       5400.68       928.38 o                         
  10   5   6        134.46        966.32       436.33 o                         
  11   5   6          8.37        448.48       455.80 o                         
 -11   6   6       5634.08       6078.05       707.07 o                         
 -10   6   6        161.38        619.10       434.35 o                         
  -9   6   6       4157.75       4269.10       546.50 o                         
  -8   6   6       5434.87       5481.89       556.24 o                         
  -7   6   6      10595.26       9553.89      1109.94 o                         
  -6   6   6       1010.80        812.83       198.06 o                         
  -5   6   6       1744.41       2330.62       263.92 o                         
  -4   6   6      12177.44      11315.32       474.51 o                         
  -3   6   6      51607.70      51050.89      1972.94 o                         
  -2   6   6       5814.61       6004.14       275.15 o                         
  -1   6   6       5137.40       7162.24       333.12 o                         
   0   6   6       3400.77       3833.26       188.78 o                         
   1   6   6      82003.77      91782.33      2962.93 o                         
   2   6   6       8196.55       8345.89       360.38 o                         
   3   6   6       5054.92       4856.91       298.76 o                         
   4   6   6       3502.59       3059.83       235.50 o                         
   5   6   6      28520.41      29264.47      1812.14 o                         
   6   6   6       1195.06       1326.84       329.17 o                         
   7   6   6       3581.56       3456.36       429.25 o                         
   8   6   6       2283.59       2586.31       436.55 o                         
   9   6   6      12500.61      10682.56      1353.28 o                         
  10   6   6        569.44       1080.16       454.56 o                         
 -10   7   6       1892.69       3206.98       519.66 o                         
  -9   7   6       1321.62       1311.33       640.79 o                         
  -8   7   6        407.48        770.48       884.90 o                         
  -7   7   6        100.98        262.07       317.63 o                         
  -6   7   6       6972.52       7522.58       668.65 o                         
  -5   7   6       8579.80       8455.19       705.01 o                         
  -4   7   6        200.39        721.24       180.41 o                         
  -3   7   6        697.92        728.35       292.93 o                         
  -2   7   6      16769.24      17712.55       715.99 o                         
  -1   7   6      35582.29      38946.20      1274.45 o                         
   0   7   6        109.49        174.84        69.35 o                         
   1   7   6       1332.27       1871.68       135.13 o                         
   2   7   6      11106.22      11582.13       476.49 o                         
   3   7   6       9228.62       9500.71       454.47 o                         
   4   7   6       3689.02       3798.39       305.35 o                         
   5   7   6         47.98       -127.21       127.21 o                         
   6   7   6        794.09        570.57       178.90 o                         
   7   7   6       3555.47       3706.72       570.99 o                         
   8   7   6        768.67       1226.11       593.49 o                         
   9   7   6        161.72        172.25       505.76 o                         
  10   7   6        441.35         51.50       487.46 o                         
 -10   8   6        553.29        562.27       329.97 o                         
  -9   8   6       2267.21       3027.21       459.88 o                         
  -8   8   6       4921.23       5386.14       760.14 o                         
  -7   8   6        256.03        336.40       248.63 o                         
  -6   8   6        231.99        446.67       138.84 o                         
  -5   8   6        979.19       1702.80       297.61 o                         
  -4   8   6       8520.07      10124.16       740.87 o                         
  -3   8   6       9060.55       9410.47      1261.74 o                         
  -2   8   6       2578.12       4091.86       325.42 o                         
  -1   8   6      26263.16      28987.77       951.73 o                         
   0   8   6       5034.56       5752.80       348.89 o                         
   1   8   6      17662.52      20248.80      1028.45 o                         
   2   8   6        229.53        306.35        78.40 o                         
   3   8   6      15014.11      14872.26       678.02 o                         
   4   8   6       3081.29       2879.21       291.22 o                         
   5   8   6      24510.04      23813.00      1229.07 o                         
   6   8   6         73.13        204.41       144.87 o                         
   7   8   6       6036.02       5983.00       556.31 o                         
   8   8   6        392.27        228.17       327.08 o                         
   9   8   6       7540.41       7628.65       711.30 o                         
  10   8   6         13.80        153.05       378.68 o                         
 -10   9   6        106.53        112.34       516.95 o                         
  -9   9   6       5756.80       6199.00       520.02 o                         
  -8   9   6         59.30        322.27       324.64 o                         
  -7   9   6         32.83        200.64       290.24 o                         
  -6   9   6        528.58        184.68       312.90 o                         
  -5   9   6      22060.01      19518.85      1309.63 o                         
  -4   9   6        302.71       1440.38       281.09 o                         
  -3   9   6        221.04        730.04       293.69 o                         
  -2   9   6        191.07        311.58       189.41 o                         
  -1   9   6      21315.87      22523.29       804.91 o                         
   0   9   6         89.83        336.46        95.67 o                         
   1   9   6        192.34        298.59       111.08 o                         
   2   9   6        126.85        582.78       144.40 o                         
   3   9   6      28506.76      27196.18      1199.32 o                         
   4   9   6        109.57        269.85       198.08 o                         
   5   9   6        628.52        501.33       195.05 o                         
   6   9   6       3880.09       3697.19       424.59 o                         
   7   9   6       4590.59       5581.26       524.87 o                         
   8   9   6        740.84       1234.31       331.37 o                         
   9   9   6       1855.33       1032.89       713.26 o                         
  10   9   6       3240.13       3271.18       502.52 o                         
 -10  10   6        406.59        689.09       557.75 o                         
  -9  10   6        108.36        599.98       267.88 o                         
  -8  10   6        875.67       1774.85       271.95 o                         
  -7  10   6       1192.06       1329.86       418.16 o                         
  -6  10   6       2808.60       3377.23       462.94 o                         
  -5  10   6       3903.72       4528.54       482.34 o                         
  -4  10   6        634.02       1313.90       297.81 o                         
  -3  10   6         83.41        115.05       237.63 o                         
  -2  10   6       7639.52       7821.97       509.92 o                         
  -1  10   6       6448.80       6548.47       307.70 o                         
   0  10   6         25.56        238.29        94.14 o                         
   1  10   6         53.81         32.23        95.02 o                         
   2  10   6       4512.06       4989.43       253.08 o                         
   3  10   6       8125.83       7101.96       602.80 o                         
   4  10   6       1198.77       1362.93       330.26 o                         
   5  10   6       7959.62       7169.61       645.62 o                         
   6  10   6       5845.08       4248.74       682.96 o                         
   7  10   6       6787.46       5468.81       643.03 o                         
   8  10   6        187.41        462.02       261.42 o                         
   9  10   6       3158.58       3678.37       461.45 o                         
  -9  11   6       3751.64       5004.59       693.97 o                         
  -8  11   6        132.03        664.29       477.35 o                         
  -7  11   6        655.39       1283.31       432.04 o                         
  -6  11   6        480.18        581.69       365.94 o                         
  -5  11   6      25582.22      22171.76      1491.25 o                         
  -4  11   6       2374.23       2823.30       385.17 o                         
  -3  11   6       3013.36       3612.78       329.99 o                         
  -2  11   6        164.95        256.04       210.79 o                         
  -1  11   6      18859.86      19130.46       874.77 o                         
   0  11   6       1981.27       2822.64       180.44 o                         
   1  11   6         32.78        157.28       126.11 o                         
   2  11   6       6702.38       7043.54       482.67 o                         
   3  11   6       4977.87       5224.19       501.37 o                         
   4  11   6         45.80        282.69       308.46 o                         
   5  11   6       3091.28       2798.74       431.54 o                         
   6  11   6       4487.25       4509.35       554.00 o                         
   7  11   6       2221.71       2159.14       686.94 o                         
   8  11   6        149.54        434.41       450.10 o                         
   9  11   6       2143.47       2584.64       552.90 o                         
  -9  12   6       3590.21       3291.46       636.79 o                         
  -8  12   6       1006.33       1802.84       528.58 o                         
  -7  12   6        588.43       1023.07       514.82 o                         
  -6  12   6       2442.98       3314.95       485.27 o                         
  -5  12   6       7933.52       7839.23       704.46 o                         
  -4  12   6       1336.10       1546.25       347.47 o                         
  -3  12   6       6695.61       6633.87       482.34 o                         
  -2  12   6       7529.33       9326.54       936.24 o                         
  -1  12   6       6900.82       7187.56       488.43 o                         
   0  12   6       1039.82       1363.59       122.12 o                         
   1  12   6          0.70         13.08       118.40 o                         
   2  12   6      12105.59      11465.13       698.53 o                         
   3  12   6       3440.56       3637.27       430.62 o                         
   4  12   6        135.33       -203.35       297.43 o                         
   5  12   6        377.88       -135.87       340.47 o                         
   6  12   6      11439.23       8889.66       843.38 o                         
   7  12   6         83.94        297.13       431.04 o                         
   8  12   6        129.51        -10.81       456.92 o                         
  -8  13   6       2663.18       2595.35       574.35 o                         
  -7  13   6       2881.14       3061.27       551.76 o                         
  -6  13   6       1338.84        710.33       432.55 o                         
  -5  13   6       1394.04       1197.31       389.60 o                         
  -4  13   6       7080.01       7170.14       658.63 o                         
  -3  13   6       2811.63       2949.50       333.56 o                         
  -2  13   6        171.55        426.64       257.79 o                         
  -1  13   6       2438.86       2551.25       292.50 o                         
   0  13   6       4594.80       4646.96       230.29 o                         
   1  13   6        526.39        503.21       119.92 o                         
   2  13   6       6424.90       6289.59       472.49 o                         
   3  13   6        128.03       -158.03       411.55 o                         
   4  13   6       3637.77       2961.11       444.09 o                         
   5  13   6         17.70        216.43       362.65 o                         
   6  13   6       5975.11       5989.09       653.30 o                         
   7  13   6        348.60        257.91       446.93 o                         
   8  13   6        496.23        577.97       489.83 o                         
  -8  14   6       2431.87       1604.20       577.47 o                         
  -7  14   6         10.42        768.48       468.00 o                         
  -6  14   6        968.22       1798.96      1315.52 o                         
  -5  14   6       3115.30       3704.91       520.33 o                         
  -4  14   6       2611.76       2371.04       420.01 o                         
  -3  14   6        513.39        328.89       254.61 o                         
  -2  14   6       3002.27       3865.81       373.93 o                         
  -1  14   6        513.04        633.47       243.78 o                         
   0  14   6        438.66        128.95       105.83 o                         
   1  14   6         35.47        -32.82       145.99 o                         
   2  14   6       7478.98       7038.38       522.17 o                         
   3  14   6        157.14         60.56       293.83 o                         
   4  14   6        348.59        280.41       360.41 o                         
   5  14   6        837.84        714.13       862.78 o                         
   6  14   6       7898.31       7694.69       863.26 o                         
   7  14   6        264.84       -446.86       447.90 o                         
  -7  15   6       1088.18        635.57       818.15 o                         
  -6  15   6       3494.26       3237.65       606.46 o                         
  -5  15   6        498.22       1298.91       887.19 o                         
  -4  15   6       3457.74       3228.87       479.01 o                         
  -3  15   6       3706.56       3582.80       466.67 o                         
  -2  15   6       6789.78       7353.09       547.17 o                         
  -1  15   6        336.31        206.70       251.31 o                         
   0  15   6       3119.08       3336.20       206.23 o                         
   1  15   6       3466.34       4185.46       384.05 o                         
   2  15   6       1863.18       2211.37       318.41 o                         
   3  15   6        615.36        677.29       341.61 o                         
   4  15   6        423.38        593.27       427.57 o                         
   5  15   6       5415.16       6341.47       687.85 o                         
   6  15   6       1463.75       1169.27       482.22 o                         
   7  15   6         17.31       -335.69       495.09 o                         
  -6  16   6        131.72         29.37       447.15 o                         
  -5  16   6        135.76       1519.09      1000.85 o                         
  -4  16   6        203.58       -128.64       370.96 o                         
  -3  16   6         66.61         -6.74       294.83 o                         
  -2  16   6          5.52         49.45       408.34 o                         
  -1  16   6        574.33       1139.64       290.84 o                         
   0  16   6       2642.70       2992.52       504.20 o                         
   1  16   6       1586.67       1785.99       293.78 o                         
   2  16   6        512.93        515.51       298.80 o                         
   3  16   6       1767.83       1545.93       381.29 o                         
   4  16   6       1800.51       1655.32       466.48 o                         
   5  16   6       3014.30       2508.67       560.31 o                         
   6  16   6         25.17       -206.38       433.23 o                         
  -5  17   6        421.65       -596.54       688.08 o                         
  -4  17   6       2486.40       1102.25       436.77 o                         
  -3  17   6         22.22         76.45       367.69 o                         
  -2  17   6       3916.32       3726.54       439.74 o                         
  -1  17   6       1389.12       1173.19       313.04 o                         
   0  17   6        690.63        516.26       251.98 o                         
   1  17   6       1091.84       1249.41       378.46 o                         
   2  17   6       2411.26       2416.80       380.44 o                         
   3  17   6        635.97        741.78       482.50 o                         
   4  17   6         20.53        399.91       389.28 o                         
   5  17   6       1180.05        543.14       813.95 o                         
  -4  18   6       1981.61       1837.97       511.95 o                         
  -3  18   6        231.46        204.02       404.65 o                         
  -2  18   6       1591.47       1208.95       357.26 o                         
  -1  18   6        281.19        370.99       298.99 o                         
   0  18   6       1313.54       1306.40       511.61 o                         
   1  18   6        589.06        864.21       268.08 o                         
   2  18   6       2276.75       1632.94       552.68 o                         
   3  18   6        800.01        595.36       385.25 o                         
   4  18   6       3103.00       2845.60       507.43 o                         
  -2  19   6       2353.18       2051.09       390.14 o                         
  -1  19   6         68.98         34.56       506.23 o                         
   0  19   6        360.05        421.44       518.93 o                         
   1  19   6        577.63        633.93       522.33 o                         
 -11   1   7        706.28       1058.80       553.82 o                         
 -10   1   7        566.24       2386.31       526.69 o                         
  -9   1   7        357.28       1095.00      1029.46 o                         
  -8   1   7       8524.95      10760.01       850.02 o                         
  -7   1   7      45430.45      40610.05      2551.93 o                         
  -6   1   7          6.52       1833.87       411.94 o                         
  -5   1   7        427.27       1045.34       219.99 o                         
  -4   1   7      12978.73       9561.48       450.39 o                         
  -3   1   7      12074.40       8578.40       477.79 o                         
  -2   1   7        210.38       1265.14        98.59 o                         
  -1   1   7        264.77        234.12        38.99 o                         
   0   1   7      31483.95      29875.71      1287.68 o                         
   1   1   7      45978.08      45935.32      1973.38 o                         
   2   1   7       9222.37       8774.40       468.27 o                         
   3   1   7      10924.85      11531.79       735.78 o                         
   4   1   7      16062.47      16506.85       872.56 o                         
   5   1   7      20112.87      17828.58      1165.57 o                         
   6   1   7       3356.25       4277.61       442.46 o                         
   7   1   7       4509.34       4112.60       466.56 o                         
   8   1   7      13208.45      10822.28       857.30 o                         
   9   1   7       7590.01       7414.18       724.08 o                         
  10   1   7       1175.21       1283.50      1081.33 o                         
  11   1   7       2135.12       2364.94       542.21 o                         
 -11   2   7       5754.97       8276.82      1058.06 o                         
 -10   2   7       1769.29       3946.19       778.10 o                         
  -9   2   7        147.10       1322.63       415.45 o                         
  -8   2   7       1027.47       2427.09       459.61 o                         
  -7   2   7      21600.14      22470.10      1561.16 o                         
  -6   2   7       9636.68      14560.44       991.08 o                         
  -5   2   7       2603.95       2967.82       315.24 o                         
  -4   2   7        347.51        974.08       180.90 o                         
  -3   2   7       9059.73       8282.20       442.83 o                         
  -2   2   7      56678.00      44102.81      1883.93 o                         
  -1   2   7       9119.52       7748.73       313.73 o                         
   0   2   7      20818.91      21213.81       918.63 o                         
   1   2   7        709.09       1043.26       124.75 o                         
   2   2   7       6293.30       5506.40       270.38 o                         
   3   2   7       1980.98       2355.55       173.33 o                         
   4   2   7       3952.64       4370.80       304.43 o                         
   5   2   7       4156.96       4472.95       418.31 o                         
   6   2   7       2040.41       2430.89       389.64 o                         
   7   2   7        137.30        398.01       420.33 o                         
   8   2   7         43.37        -15.52       311.15 o                         
   9   2   7       1465.56       1402.48       730.42 o                         
  10   2   7          1.08        -65.87       385.21 o                         
  11   2   7        350.95       1277.94       478.17 o                         
 -11   3   7       2593.94       3843.93       666.17 o                         
 -10   3   7         15.48       1865.32       464.75 o                         
  -9   3   7         30.68        362.91       378.79 o                         
  -8   3   7       5062.43       6206.03       601.08 o                         
  -7   3   7       3869.18       5264.79       506.99 o                         
  -6   3   7        247.65       1916.26       388.29 o                         
  -5   3   7        187.38       1112.23       350.14 o                         
  -4   3   7      17906.59      15144.48       786.00 o                         
  -3   3   7      35096.70      29532.36      1141.78 o                         
  -2   3   7       5238.27       6358.25       295.63 o                         
  -1   3   7       7542.44       6962.86       226.14 o                         
   0   3   7      28845.00      30377.60       990.96 o                         
   1   3   7      51498.19      59752.10      3163.85 o                         
   2   3   7       2144.58       2415.81       183.00 o                         
   3   3   7      12098.94      11247.40       525.40 o                         
   4   3   7      13734.85      12988.80       701.93 o                         
   5   3   7      18651.01      16759.33      1108.93 o                         
   6   3   7        455.93         18.89       237.24 o                         
   7   3   7       3382.20       3632.15       582.05 o                         
   8   3   7       9089.00       9359.04      1341.84 o                         
   9   3   7       6003.21       5510.90       620.52 o                         
  10   3   7        180.64         22.79       384.07 o                         
  11   3   7       1117.97       1685.91       495.94 o                         
 -11   4   7       9748.09      13670.55      1162.32 o                         
 -10   4   7       1431.08       2496.61       513.72 o                         
  -9   4   7         36.65        614.09       366.26 o                         
  -8   4   7        311.71       1055.69       374.41 o                         
  -7   4   7      19805.88      21511.87      3132.61 o                         
  -6   4   7      13307.31      13493.73      1680.92 o                         
  -5   4   7         34.79        372.98       133.97 o                         
  -4   4   7        770.12       1272.25       259.96 o                         
  -3   4   7      10634.32      12667.99       576.19 o                         
  -2   4   7      12996.61      11412.43       456.42 o                         
  -1   4   7        515.72        502.36        51.97 o                         
   0   4   7       6975.44       6795.07       279.10 o                         
   1   4   7        197.18        148.24        67.38 o                         
   2   4   7      17929.34      17461.17       697.24 o                         
   3   4   7        619.76        792.33       117.13 o                         
   4   4   7        342.87        632.57       138.63 o                         
   5   4   7       3222.12       3427.49       285.63 o                         
   6   4   7         87.75       -294.84       294.84 o                         
   7   4   7        800.91        462.20       279.29 o                         
   8   4   7         44.25        226.21       313.58 o                         
   9   4   7       3511.69       3478.56       685.80 o                         
  10   4   7        513.75       1162.18       431.90 o                         
  11   4   7        368.62        847.24       455.63 o                         
 -11   5   7       3335.01       4933.92       646.72 o                         
 -10   5   7          3.41       1563.97       471.20 o                         
  -9   5   7       1304.29       1642.85       418.43 o                         
  -8   5   7       4358.11       5518.00       563.61 o                         
  -7   5   7       3748.97       4135.02       443.78 o                         
  -6   5   7         38.91       1258.19       517.21 o                         
  -5   5   7       4021.88       3958.45       357.55 o                         
  -4   5   7      22126.29      20401.54       811.93 o                         
  -3   5   7      33074.48      31301.80      1106.44 o                         
  -2   5   7       2214.18       2775.47       276.73 o                         
  -1   5   7       3298.68       2936.52       143.24 o                         
   0   5   7      12508.39      13298.55       524.38 o                         
   1   5   7      10505.48      12031.05       465.68 o                         
   2   5   7       6531.39       5999.74       278.36 o                         
   3   5   7       4596.32       4165.02       273.82 o                         
   4   5   7       9190.92       7639.86       554.87 o                         
   5   5   7       4478.51       4175.45       310.06 o                         
   6   5   7       2321.96       1830.95       326.47 o                         
   7   5   7       4529.92       4126.32       464.95 o                         
   8   5   7       4271.50       3987.94       500.93 o                         
   9   5   7       1573.68       1220.22       399.07 o                         
  10   5   7       1056.20       1260.36       454.65 o                         
  11   5   7        256.33        494.75       475.83 o                         
 -11   6   7       3228.74       5034.86       643.20 o                         
 -10   6   7        233.22       1178.22       694.95 o                         
  -9   6   7        280.09       1235.28      1005.81 o                         
  -8   6   7        367.66        864.47       999.32 o                         
  -7   6   7       2939.88       4077.66       440.41 o                         
  -6   6   7        169.51        636.57       158.88 o                         
  -5   6   7       1191.82       1161.35       134.99 o                         
  -4   6   7       2292.23       3200.43       331.53 o                         
  -3   6   7       7005.81       8702.51       852.86 o                         
  -2   6   7       4231.52       4318.56       200.36 o                         
  -1   6   7       2244.96       2495.43       127.37 o                         
   0   6   7       1055.92       2963.15       222.31 o                         
   1   6   7       5017.69       6401.02       246.34 o                         
   2   6   7       1666.70       1813.88       127.66 o                         
   3   6   7       4484.23       4782.03       378.78 o                         
   4   6   7        378.08        495.41       193.37 o                         
   5   6   7        367.17        335.51       149.43 o                         
   6   6   7        321.63        430.20       239.87 o                         
   7   6   7       4107.19       4397.18       583.57 o                         
   8   6   7         41.76       -166.15       300.82 o                         
   9   6   7        168.67        241.84       497.76 o                         
  10   6   7          6.87       -384.19       384.19 o                         
 -10   7   7         79.12        735.90       407.03 o                         
  -9   7   7       3112.00       3323.79       596.92 o                         
  -8   7   7       3116.02       3397.64       997.04 o                         
  -7   7   7       3259.44       3357.44       336.88 o                         
  -6   7   7        415.81        918.32       408.90 o                         
  -5   7   7       3499.57       3650.40       271.83 o                         
  -4   7   7      25887.93      24059.38      1056.63 o                         
  -3   7   7        880.03        673.43       180.49 o                         
  -2   7   7       7390.31       7403.36       313.03 o                         
  -1   7   7        536.13        852.69       139.96 o                         
   0   7   7      18635.00      20974.27       694.01 o                         
   1   7   7       1303.20       1927.64       121.27 o                         
   2   7   7      12266.43      12255.07       504.71 o                         
   3   7   7         27.86        203.61       103.19 o                         
   4   7   7      26419.62      25976.80      1327.55 o                         
   5   7   7        983.02       1405.28       179.78 o                         
   6   7   7       6202.74       6360.73       543.59 o                         
   7   7   7          7.78         15.26       386.00 o                         
   8   7   7       8068.40       7477.39      1083.24 o                         
   9   7   7        859.15       1260.36       579.76 o                         
  10   7   7       1266.29        875.31       443.59 o                         
 -10   8   7       3818.35       3658.21       437.82 o                         
  -9   8   7          2.16        417.94       313.06 o                         
  -8   8   7        118.97        761.16       429.87 o                         
  -7   8   7         18.52          5.72       227.81 o                         
  -6   8   7       4949.65       4934.48       298.94 o                         
  -5   8   7       1536.67       1996.74       159.93 o                         
  -4   8   7       1837.03       2379.35       355.48 o                         
  -3   8   7        271.68        318.87       257.84 o                         
  -2   8   7       7509.86       8104.82       430.30 o                         
  -1   8   7      12827.60      13425.59       467.87 o                         
   0   8   7       1310.89       1836.43       179.67 o                         
   1   8   7       4681.57       5247.98       336.30 o                         
   2   8   7       3151.44       3507.59       181.21 o                         
   3   8   7      15016.21      14576.22       669.19 o                         
   4   8   7       5065.84       4662.07       393.57 o                         
   5   8   7      12014.73      11699.42       651.37 o                         
   6   8   7        135.14         -5.04       152.99 o                         
   7   8   7       4710.55       5144.09       521.06 o                         
   8   8   7       1684.16       1698.85       423.38 o                         
   9   8   7       3216.70       3397.18       484.16 o                         
  10   8   7         66.45       -340.67       355.34 o                         
 -10   9   7        130.35        294.97       379.49 o                         
  -9   9   7       1583.84       2623.10       553.33 o                         
  -8   9   7       1854.56       2085.75       286.72 o                         
  -7   9   7       1516.35       1380.49       248.01 o                         
  -6   9   7       1741.13       1354.06       359.36 o                         
  -5   9   7        239.37       1377.69       431.77 o                         
  -4   9   7      15449.97      15023.63      1026.21 o                         
  -3   9   7       1283.50       1450.38       371.12 o                         
  -2   9   7      24148.52      22393.75      1166.48 o                         
  -1   9   7         47.48         96.12       127.08 o                         
   0   9   7      25684.03      29318.50      1784.99 o                         
   1   9   7        600.17       1301.14       177.24 o                         
   2   9   7      20722.97      19905.52       804.05 o                         
   3   9   7        851.25        869.98       118.74 o                         
   4   9   7      33706.97      33403.80      1691.67 o                         
   5   9   7       1984.17       2108.78       237.07 o                         
   6   9   7       6296.80       6187.35       401.52 o                         
   7   9   7       1177.62       1291.60       298.72 o                         
   8   9   7      10057.46      10821.15       857.62 o                         
   9   9   7       1861.79       1356.14       463.05 o                         
  10   9   7        581.89        980.68       388.71 o                         
 -10  10   7       3882.58       3947.58       672.71 o                         
  -9  10   7        251.93        689.12       334.68 o                         
  -8  10   7        156.15        607.12       225.24 o                         
  -7  10   7        584.16        604.11       397.82 o                         
  -6  10   7      16936.67      16437.93      1181.88 o                         
  -5  10   7       3776.11       4005.46       453.41 o                         
  -4  10   7       1999.44       2799.75      1018.40 o                         
  -3  10   7        510.28        445.65       239.23 o                         
  -2  10   7      40697.60      38633.31      1969.37 o                         
  -1  10   7       8929.56       8990.46       359.69 o                         
   0  10   7       3477.99       3701.76       209.64 o                         
   1  10   7       5131.82       5542.71       359.34 o                         
   2  10   7      19700.67      18915.12       770.09 o                         
   3  10   7       7447.32       6974.23       364.26 o                         
   4  10   7       9202.85       8578.63       437.62 o                         
   5  10   7      13572.31      12489.00       611.48 o                         
   6  10   7       2280.41       2945.10       425.36 o                         
   7  10   7       6217.44       5184.87       596.45 o                         
   8  10   7       3637.76       3387.37       421.06 o                         
   9  10   7       7207.92       6821.57       644.32 o                         
  -9  11   7        360.03       1222.30       545.74 o                         
  -8  11   7         85.41         33.63       446.97 o                         
  -7  11   7       2929.69       3239.23       627.82 o                         
  -6  11   7       1452.42       1610.80       403.97 o                         
  -5  11   7        273.46       2054.77       377.50 o                         
  -4  11   7         68.13        563.37       493.56 o                         
  -3  11   7       1720.19       2429.46       287.93 o                         
  -2  11   7      12490.48      11312.36       672.33 o                         
  -1  11   7         17.09        210.82       182.07 o                         
   0  11   7       7962.42       7936.08       367.58 o                         
   1  11   7       3181.01       4141.36       252.35 o                         
   2  11   7       3428.16       3809.81       219.90 o                         
   3  11   7        396.59         -7.04       278.04 o                         
   4  11   7       5209.66       6038.27       606.08 o                         
   5  11   7         28.49        198.01       339.01 o                         
   6  11   7       1025.42       1795.30       432.52 o                         
   7  11   7        126.73       -154.86       579.76 o                         
   8  11   7       1945.74       1450.96       480.83 o                         
   9  11   7         22.00        265.75       642.70 o                         
  -9  12   7       1298.73        767.04       547.01 o                         
  -8  12   7        616.91        389.23       477.22 o                         
  -7  12   7        137.52        509.39       432.58 o                         
  -6  12   7      16130.99      15535.23      1159.91 o                         
  -5  12   7       3224.76       3534.43       463.25 o                         
  -4  12   7        568.51        325.84       313.07 o                         
  -3  12   7          2.92        397.99       254.83 o                         
  -2  12   7      22122.78      20676.32      1124.31 o                         
  -1  12   7       6956.54       6915.28       497.49 o                         
   0  12   7       2663.98       3182.93       177.58 o                         
   1  12   7       7896.65       7893.91       374.43 o                         
   2  12   7      12651.59      12300.58       741.13 o                         
   3  12   7       3985.37       4370.80       474.16 o                         
   4  12   7        150.84       -386.26       400.49 o                         
   5  12   7       4567.64       4697.67       611.04 o                         
   6  12   7       1025.50       1445.59       560.69 o                         
   7  12   7       1080.57       1074.93       454.11 o                         
   8  12   7        410.84        232.06       475.28 o                         
  -8  13   7        116.53        367.96       500.36 o                         
  -7  13   7       3353.94       3352.71      1180.12 o                         
  -6  13   7       1907.56       1565.41       438.98 o                         
  -5  13   7       1149.36       1580.49       399.62 o                         
  -4  13   7        623.34        853.09       346.22 o                         
  -3  13   7       2714.75       3202.28       343.34 o                         
  -2  13   7        103.27        321.21       230.46 o                         
  -1  13   7       1600.03       2105.35       278.47 o                         
   0  13   7        564.26        560.11       133.22 o                         
   1  13   7      12944.14      13521.37       585.18 o                         
   2  13   7       1365.35       1092.82       265.65 o                         
   3  13   7       1554.34       1637.99       351.91 o                         
   4  13   7       3109.43       2076.05       402.36 o                         
   5  13   7       6402.16       6960.66       691.17 o                         
   6  13   7        957.61        410.87       417.31 o                         
   7  13   7        544.71        384.05       440.62 o                         
   8  13   7          4.89       -210.04       480.93 o                         
  -8  14   7        403.13        674.97       530.58 o                         
  -7  14   7        516.49        779.54       492.50 o                         
  -6  14   7       3186.14       3588.63       749.87 o                         
  -5  14   7       3000.49       3226.00      1040.14 o                         
  -4  14   7         57.02        231.60       338.87 o                         
  -3  14   7       3362.13       3671.42       380.53 o                         
  -2  14   7       4004.01       4246.20       392.28 o                         
  -1  14   7       1256.82       1362.56       273.70 o                         
   0  14   7         73.21        161.02       166.68 o                         
   1  14   7       2881.86       3111.85       284.87 o                         
   2  14   7       1318.88       1255.87       289.68 o                         
   3  14   7       1411.48       1261.78       466.48 o                         
   4  14   7       1355.60       1194.49       571.75 o                         
   5  14   7       3468.89       3167.03       515.73 o                         
   6  14   7        392.47       -111.38       702.58 o                         
   7  14   7         22.18        368.66       476.90 o                         
  -7  15   7         67.01         32.72       474.33 o                         
  -6  15   7         28.01          7.52       438.90 o                         
  -5  15   7       1568.32       1790.88       458.56 o                         
  -4  15   7        653.77        660.70       376.65 o                         
  -3  15   7       2832.54       2375.89       403.97 o                         
  -2  15   7       1032.07       1507.12       478.04 o                         
  -1  15   7       2184.61       2227.81       315.98 o                         
   0  15   7       6871.14       6832.95       319.09 o                         
   1  15   7       4784.04       5736.20       457.50 o                         
   2  15   7        176.89        -97.73       245.16 o                         
   3  15   7       2616.77       3053.09       449.53 o                         
   4  15   7       7421.15       7899.36       741.93 o                         
   5  15   7       5816.59       5598.52       654.88 o                         
   6  15   7        624.81        684.75       437.51 o                         
   7  15   7       1217.31        854.75       497.58 o                         
  -6  16   7         14.16       -220.81       431.82 o                         
  -5  16   7        613.85       1586.23       801.37 o                         
  -4  16   7        540.37        -54.88       377.64 o                         
  -3  16   7       2199.88       1853.49       350.53 o                         
  -2  16   7         16.61       -276.36       276.36 o                         
  -1  16   7         25.26         66.68       257.69 o                         
   0  16   7       1160.99       1073.58       268.38 o                         
   1  16   7        439.15        772.13       273.15 o                         
   2  16   7         19.30       -366.93       366.93 o                         
   3  16   7         18.67        122.30       465.72 o                         
   4  16   7       1825.71       1764.37       734.24 o                         
   5  16   7          0.92        437.61       419.17 o                         
   6  16   7        239.61        133.80      1257.17 o                         
  -5  17   7        215.99       -491.27       491.27 o                         
  -4  17   7        641.33        414.80       418.66 o                         
  -3  17   7        523.26       -118.80       498.52 o                         
  -2  17   7         47.06        132.84       393.93 o                         
  -1  17   7       2778.54       2598.36       391.45 o                         
   0  17   7       4656.77       4648.44       424.83 o                         
   1  17   7        195.80        186.34       380.15 o                         
   2  17   7        142.62        292.43       470.86 o                         
   3  17   7       2036.46       2513.78       863.92 o                         
   4  17   7       5501.53       5781.88       657.29 o                         
   5  17   7        285.16         29.02       438.17 o                         
  -4  18   7        769.11       -123.74       442.12 o                         
  -3  18   7       1455.88       1867.76       470.39 o                         
  -2  18   7       1346.62       1108.67       556.37 o                         
  -1  18   7         60.69       -243.98       297.25 o                         
   0  18   7       1989.53       1451.77       525.35 o                         
   1  18   7       1413.08       1676.04       379.40 o                         
   2  18   7        614.86        889.72       386.81 o                         
   3  18   7         41.98        187.49       372.20 o                         
  -1  19   7        270.39        372.07       537.75 o                         
   0  19   7       1341.60       1874.72       565.43 o                         
   1  19   7       4227.49       3894.63       657.48 o                         
 -11   0   8        395.54        362.35       650.71 o                         
 -10   0   8        412.87       1352.52       656.81 o                         
  -9   0   8       4104.56       5130.12       833.79 o                         
  -8   0   8      28490.32      30920.31      2828.62 o                         
  -7   0   8         27.18       2145.88       486.69 o                         
  -6   0   8       1017.31       1415.07       388.29 o                         
  -5   0   8       9635.14       8526.30       860.49 o                         
  -4   0   8      46522.41      35893.45      4080.06 o                         
  -3   0   8       2655.77       2722.59       334.89 o                         
  -2   0   8        363.42        321.92       105.27 o                         
  -1   0   8      27458.35      23295.60      1420.27 o                         
   0   0   8     773428.25     762766.81     65087.29 o                         
   1   0   8        145.03        180.97        80.55 o                         
   2   0   8        442.95        380.73       168.59 o                         
   3   0   8      54931.82      51819.42      3173.08 o                         
   4   0   8     159595.72     152809.67     13116.32 o                         
   5   0   8      10636.85      10001.63      1003.14 o                         
   6   0   8       1196.81        852.86       387.52 o                         
   7   0   8      35562.54      31190.36      2845.40 o                         
   8   0   8      22190.51      19794.25      1930.76 o                         
   9   0   8       6711.94       5712.17       880.32 o                         
  10   0   8        243.10        322.68       550.01 o                         
  11   0   8      13529.33      10059.61      1360.91 o                         
 -11   1   8       1082.53       1456.49       555.90 o                         
 -10   1   8         45.18       1691.22       658.33 o                         
  -9   1   8         28.89        750.12       725.46 o                         
  -8   1   8        641.74       2249.47       408.20 o                         
  -6   1   8        981.81       2310.72       313.70 o                         
  -5   1   8         61.02        579.21       204.05 o                         
  -4   1   8          3.69        185.73       143.24 o                         
  -3   1   8         76.55        169.53        90.67 o                         
  -2   1   8       1001.35       1057.63        80.82 o                         
  -1   1   8       2459.47       1914.62        89.30 o                         
   0   1   8     123802.98     129807.47      4964.20 o                         
   1   1   8       4385.73       3996.91       253.36 o                         
   2   1   8       1393.02       1598.65       121.03 o                         
   3   1   8       2524.07       2800.46       206.80 o                         
   4   1   8       3730.35       3938.20       296.13 o                         
   5   1   8        103.68        164.35       200.55 o                         
   6   1   8        130.41       1058.83       360.06 o                         
   7   1   8         41.82       -298.65       298.65 o                         
   8   1   8       1693.74       1442.60       370.42 o                         
   9   1   8        414.17        333.10       359.54 o                         
  10   1   8         10.55        708.57       470.35 o                         
  11   1   8       1143.88        859.14       479.18 o                         
 -11   2   8        727.21       1632.03       768.56 o                         
 -10   2   8         98.80       1590.53       471.82 o                         
  -9   2   8       2886.21       4317.85       545.71 o                         
  -8   2   8      11283.83      13668.70      1009.61 o                         
  -7   2   8         38.91       1531.79       425.67 o                         
  -6   2   8       1073.31       2056.50       301.70 o                         
  -5   2   8      10551.28       9382.53       532.41 o                         
  -4   2   8      64735.04      49847.90      2479.45 o                         
  -3   2   8        744.78        620.77       108.48 o                         
  -2   2   8       2330.15       2696.67       210.86 o                         
  -1   2   8      37767.83      32698.38      1259.87 o                         
   0   2   8     304606.16     309832.12     10796.89 o                         
   1   2   8         59.33        113.86        66.07 o                         
   2   2   8        121.07        176.78        72.86 o                         
   3   2   8      46855.84      44184.73      2217.54 o                         
   4   2   8      52860.01      49531.97      2489.12 o                         
   5   2   8       1092.60        514.27       211.69 o                         
   6   2   8       1492.80       1468.14       290.74 o                         
   7   2   8      19243.33      16521.09      1143.43 o                         
   8   2   8      17181.96      16187.19      1158.21 o                         
   9   2   8        865.16        804.10       378.52 o                         
  10   2   8        544.04        650.90       415.02 o                         
  11   2   8       7555.11       6915.82       767.39 o                         
 -11   3   8       6355.00       7120.76       987.88 o                         
 -10   3   8        465.13        901.73       441.17 o                         
  -9   3   8          3.14       1076.96       485.93 o                         
  -8   3   8        344.93       1341.97       364.03 o                         
  -7   3   8      14079.46      14552.47      1015.18 o                         
  -6   3   8       1990.88       2557.05       435.58 o                         
  -5   3   8        166.19        288.90       134.50 o                         
  -4   3   8       2586.56       1643.65      1200.32 o                         
  -3   3   8       1785.10       2085.46       644.60 o                         
  -2   3   8       5256.25       4440.24       195.88 o                         
  -1   3   8        592.28        707.36        50.86 o                         
   0   3   8      54679.57      63933.10      2061.86 o                         
   1   3   8       1870.42       2416.25       144.91 o                         
   2   3   8       3248.33       3456.65       201.97 o                         
   3   3   8       9353.75       9264.65       445.64 o                         
   4   3   8      18348.16      17258.74       909.24 o                         
   5   3   8       3050.77       3255.36       348.10 o                         
   6   3   8          0.93         71.81       234.27 o                         
   7   3   8        607.61         98.03       434.44 o                         
   8   3   8       7490.42       7727.40       696.15 o                         
   9   3   8       4761.94       4216.12       562.82 o                         
  10   3   8         16.06       -122.59       388.57 o                         
  11   3   8       1721.01       1440.70       852.48 o                         
 -11   4   8        256.95       3252.23       712.50 o                         
 -10   4   8        974.60       1205.14       664.82 o                         
  -9   4   8       1583.75       2020.25       450.50 o                         
  -8   4   8       7544.27       8180.10       705.69 o                         
  -6   4   8       3285.97       3899.89       400.28 o                         
  -5   4   8       7672.36       6257.32       382.94 o                         
  -4   4   8      38337.09      36735.99      1584.02 o                         
  -3   4   8       6676.86       7331.41       406.66 o                         
  -2   4   8       5142.24       4626.77       181.61 o                         
  -1   4   8      12358.40      11844.93       376.37 o                         
   0   4   8       1197.05       1281.01        78.53 o                         
   1   4   8       6783.50       6951.74       413.11 o                         
   2   4   8       7004.47       6225.52       325.91 o                         
   3   4   8      11739.10      10733.94       582.75 o                         
   4   4   8       9786.05       9242.73       519.70 o                         
   5   4   8       7375.20       7142.78       555.12 o                         
   6   4   8       1045.92        408.50       252.20 o                         
   7   4   8       7234.73       7568.55       665.30 o                         
   8   4   8       2370.41       2184.99       400.50 o                         
   9   4   8       1614.71       1680.88       614.09 o                         
  10   4   8        499.69        -37.64       405.23 o                         
  11   4   8        683.58       1866.56       510.58 o                         
 -11   5   8       4852.80       6010.93       715.91 o                         
 -10   5   8        566.87        568.43       419.70 o                         
  -9   5   8       2157.93       2421.75       474.99 o                         
  -8   5   8         90.24        534.88       330.64 o                         
  -7   5   8       4772.21       5736.61       524.00 o                         
  -6   5   8       1147.04       1838.49       287.20 o                         
  -5   5   8       7851.79       7794.16       392.76 o                         
  -4   5   8        806.48       1476.10       309.71 o                         
  -3   5   8       7902.45      10504.65       640.89 o                         
  -2   5   8       1050.90       1159.80       143.85 o                         
  -1   5   8       8662.26       8265.24       276.94 o                         
   0   5   8       2433.11       2956.33       204.42 o                         
   1   5   8       2193.11       2931.25       184.66 o                         
   2   5   8        326.93        469.61        95.39 o                         
   3   5   8        398.71        532.75       123.77 o                         
   4   5   8      10222.61      10968.38       603.98 o                         
   5   5   8       3140.54       3443.47       449.31 o                         
   6   5   8        250.62        235.35       245.64 o                         
   7   5   8        319.77        117.05       292.17 o                         
   8   5   8        456.46        272.20       318.17 o                         
   9   5   8       5176.17       5029.18       935.25 o                         
  10   5   8        977.77        -60.92       641.55 o                         
 -11   6   8         88.90       1217.22       939.44 o                         
 -10   6   8       1994.52       1815.09       759.79 o                         
  -9   6   8       2077.54       2696.82       460.56 o                         
  -8   6   8       1595.11       1279.06       356.47 o                         
  -7   6   8         99.50        599.72       278.89 o                         
  -6   6   8       2825.27       3113.79       230.01 o                         
  -5   6   8       6470.42       6639.59       397.55 o                         
  -4   6   8        167.37        210.03       101.92 o                         
  -3   6   8      19985.04      18151.42      1366.77 o                         
  -2   6   8       1201.42       1103.28       135.20 o                         
  -1   6   8       3515.29       3481.94       224.83 o                         
   0   6   8       1296.17       1850.72       107.73 o                         
   1   6   8      21420.10      23000.43       768.67 o                         
   2   6   8       2636.40       2804.71       181.87 o                         
   3   6   8       5766.63       5848.21       351.21 o                         
   4   6   8        558.20        554.28       213.86 o                         
   5   6   8      18413.88      18062.01       958.25 o                         
   6   6   8        513.16        255.66       235.16 o                         
   7   6   8        647.27        931.50       305.94 o                         
   8   6   8        431.25        341.42       329.91 o                         
   9   6   8       8613.67       7619.86       730.96 o                         
  10   6   8        170.39       -392.84       392.84 o                         
 -10   7   8        377.55       1226.81       444.36 o                         
  -9   7   8       6794.38       7069.55       560.93 o                         
  -8   7   8         11.38        414.54       268.62 o                         
  -7   7   8        884.00       1039.03       404.93 o                         
  -6   7   8       1011.93       1385.49       214.10 o                         
  -5   7   8      12558.76      11811.33       560.02 o                         
  -4   7   8       4154.20       6005.61       325.52 o                         
  -3   7   8        259.59        458.33        88.75 o                         
  -2   7   8       3351.96       3637.67       162.25 o                         
  -1   7   8      21206.44      21487.22       780.39 o                         
   0   7   8       3216.69       3524.05       312.73 o                         
   1   7   8        509.10        755.60       111.13 o                         
   2   7   8       4200.71       4341.99       221.93 o                         
   3   7   8      18880.51      18821.00       973.46 o                         
   4   7   8       6412.90       6367.23       496.75 o                         
   5   7   8       2052.80       2255.40       222.47 o                         
   6   7   8       3376.65       3340.95       384.04 o                         
   7   7   8       5641.13       6114.53       563.95 o                         
   8   7   8       4366.45       4898.18       533.71 o                         
   9   7   8        478.14       -248.82       330.51 o                         
  10   7   8       1324.36       1609.21       645.37 o                         
 -10   8   8        637.93       1506.44       355.58 o                         
  -9   8   8       3267.30       3769.64       416.73 o                         
  -8   8   8          1.14        350.41       288.16 o                         
  -7   8   8        224.81        365.29       178.70 o                         
  -6   8   8        544.71        524.03       182.66 o                         
  -5   8   8      11395.57      10867.78       688.17 o                         
  -4   8   8       4165.31       4269.56       389.80 o                         
  -3   8   8       6963.02       6643.56       432.09 o                         
  -2   8   8        899.43       1171.46       115.20 o                         
  -1   8   8       5758.87       5651.39       229.57 o                         
   0   8   8       7511.21       8142.92       300.92 o                         
   1   8   8       9743.56       9911.88       403.38 o                         
   2   8   8         63.69        262.61       100.34 o                         
   3   8   8       8720.46       8971.60       526.91 o                         
   4   8   8       7958.17       7869.64       461.09 o                         
   5   8   8      17846.57      17422.53       927.90 o                         
   6   8   8          7.25        -36.52       217.60 o                         
   7   8   8        590.51        496.56       279.64 o                         
   8   8   8        885.08        678.93       519.50 o                         
   9   8   8       3178.79       3484.90       495.76 o                         
  10   8   8        316.75        936.75       431.39 o                         
 -10   9   8       2787.06       2647.00       406.41 o                         
  -9   9   8       3789.92       4570.58       720.21 o                         
  -8   9   8         10.28        105.03       411.69 o                         
  -7   9   8       7789.99       7688.43       518.33 o                         
  -6   9   8       9398.33       9693.14       750.71 o                         
  -5   9   8      13695.35      12268.15       949.36 o                         
  -4   9   8       2553.21       3486.19       562.22 o                         
  -3   9   8      12422.92      10933.50       774.93 o                         
  -2   9   8      27663.43      25651.64      1325.11 o                         
  -1   9   8      11150.58      11854.09       451.62 o                         
   0   9   8      20487.97      25196.76      1207.12 o                         
   1   9   8       3934.96       4608.56       331.00 o                         
   2   9   8      32788.09      31832.78      1251.46 o                         
   3   9   8      27075.06      24584.01      1093.59 o                         
   4   9   8       7173.85       7629.83       412.76 o                         
   5   9   8       5596.21       6011.44       407.00 o                         
   6   9   8       7771.27       6597.16       492.64 o                         
   7   9   8       3576.85       3900.31       738.81 o                         
   8   9   8      15787.39      15003.01      1098.15 o                         
   9   9   8        135.58         76.95       354.72 o                         
  -9  10   8       3062.06       3192.46       385.88 o                         
  -8  10   8        505.92        582.45       518.64 o                         
  -7  10   8        767.59       1546.89       422.40 o                         
  -6  10   8        796.07       1932.56       392.75 o                         
  -5  10   8      16800.75      15119.85      1075.29 o                         
  -4  10   8          9.90        655.43       460.38 o                         
  -3  10   8         53.66        387.20       432.53 o                         
  -2  10   8       3275.76       4079.86       422.61 o                         
  -1  10   8      11239.91      10450.20       444.12 o                         
   0  10   8        307.92        906.54       180.08 o                         
   1  10   8       1172.36       1526.17       126.85 o                         
   2  10   8       3810.38       3835.93       218.65 o                         
   3  10   8       3029.50       3191.99       217.53 o                         
   4  10   8       6348.83       6172.41       359.06 o                         
   5  10   8        660.59        762.93       173.44 o                         
   6  10   8        380.31        203.49       245.10 o                         
   7  10   8       1671.91       2113.11       330.04 o                         
   8  10   8        220.92        450.76       286.63 o                         
   9  10   8          4.81        765.13       688.08 o                         
  -9  11   8        720.18        576.78       516.87 o                         
  -8  11   8         99.57        838.07       466.17 o                         
  -7  11   8      17027.41      16886.33      1253.85 o                         
  -6  11   8      12399.00      11725.85       942.35 o                         
  -5  11   8       6887.57       6599.68       614.73 o                         
  -4  11   8        736.37        987.90       701.43 o                         
  -3  11   8      14145.12      13002.67       779.99 o                         
  -2  11   8      30990.86      29284.59      1523.68 o                         
  -1  11   8       3539.00       3603.05       275.45 o                         
   0  11   8       5533.42       5679.37       256.09 o                         
   1  11   8       7887.71       9038.63       372.28 o                         
   2  11   8      19451.48      17929.29       741.72 o                         
   3  11   8       1490.26       1852.70       207.71 o                         
   4  11   8       1187.23        808.37       319.75 o                         
   5  11   8         30.73         77.25       330.81 o                         
   6  11   8       7893.53       7693.97       527.30 o                         
   7  11   8       3021.25       3401.90       347.10 o                         
   8  11   8       4256.62       3153.13       566.68 o                         
   9  11   8        539.48        582.23       503.25 o                         
  -9  12   8        548.58       1122.52       536.99 o                         
  -8  12   8       2168.97       1304.23       483.70 o                         
  -7  12   8          1.95        509.58       432.92 o                         
  -6  12   8       1655.21       3002.86       477.36 o                         
  -5  12   8       4339.54       5190.40       560.26 o                         
  -4  12   8       3514.79       3677.18       454.92 o                         
  -3  12   8      10943.31       9806.50       810.95 o                         
  -2  12   8        848.17       1063.37       349.73 o                         
  -1  12   8       2537.79       2415.28       218.64 o                         
   0  12   8       4843.21       5464.72       280.56 o                         
   1  12   8       5453.12       5315.98       282.65 o                         
   2  12   8        758.05        936.82       123.59 o                         
   3  12   8         99.96        430.24       497.37 o                         
   4  12   8       4275.82       4731.32       726.99 o                         
   5  12   8       3761.77       3346.57       485.28 o                         
   6  12   8        228.60        367.69       514.16 o                         
   7  12   8       1627.26       1604.01       475.68 o                         
   8  12   8        448.62         27.15       473.62 o                         
  -8  13   8         49.85        203.81       490.39 o                         
  -7  13   8       6889.94       6698.61       718.52 o                         
  -6  13   8       4162.08       4278.43       565.70 o                         
  -5  13   8         33.67        272.13       363.11 o                         
  -4  13   8        223.37        232.08       331.58 o                         
  -3  13   8       2885.77       2919.89       331.33 o                         
  -2  13   8       6574.89       6951.22       501.30 o                         
  -1  13   8        194.88        236.03       225.40 o                         
   0  13   8        630.87        719.42       143.34 o                         
   1  13   8       1373.98       1548.17       159.55 o                         
   2  13   8        455.64        432.14       245.30 o                         
   3  13   8        232.21         47.70       292.11 o                         
   4  13   8         32.75        -40.58       309.02 o                         
   5  13   8         45.38       -355.91       355.91 o                         
   6  13   8        385.66       -199.52       388.29 o                         
   7  13   8       2853.71       2523.02       716.69 o                         
   8  13   8         12.58        380.19       459.15 o                         
  -7  14   8          7.20       -442.86       442.86 o                         
  -6  14   8        100.25        -62.55       655.28 o                         
  -5  14   8       2759.23       2845.52       484.89 o                         
  -4  14   8       3320.36       3158.97       458.81 o                         
  -3  14   8       1307.25       1021.01       293.54 o                         
  -2  14   8        879.75        942.66       273.17 o                         
  -1  14   8       1696.92       1419.71       269.70 o                         
   0  14   8       6811.70       7751.12       391.23 o                         
   1  14   8       2583.48       2812.09       210.11 o                         
   2  14   8       2358.20       2824.22       472.03 o                         
   3  14   8       1644.52       1796.21       987.88 o                         
   4  14   8       3343.38       2650.05       446.94 o                         
   5  14   8       3026.93       2463.38       481.93 o                         
   6  14   8        722.94        698.65       482.80 o                         
   7  14   8          1.16        525.02       619.43 o                         
  -7  15   8         65.51       -203.14       458.66 o                         
  -6  15   8         20.28       -191.13       424.14 o                         
  -5  15   8         44.91        669.98       406.13 o                         
  -4  15   8          4.22        303.99       362.77 o                         
  -3  15   8        522.59        867.76       313.59 o                         
  -2  15   8        587.00        482.40       409.58 o                         
  -1  15   8        457.63       1012.01       266.22 o                         
   0  15   8        945.69        952.22       319.54 o                         
   1  15   8        511.33        787.09       143.40 o                         
   2  15   8         30.52        -39.81       256.12 o                         
   3  15   8        267.94        900.67       350.19 o                         
   4  15   8        348.69        -72.94       351.30 o                         
   5  15   8       1347.68       1963.06       463.13 o                         
   6  15   8         73.07       -206.79       424.16 o                         
  -6  16   8       1392.34       1266.32       495.32 o                         
  -5  16   8       3737.21       3196.71       545.09 o                         
  -4  16   8        601.31        255.30       385.49 o                         
  -3  16   8        547.95        316.48       301.58 o                         
  -2  16   8       3103.84       3191.43       387.02 o                         
  -1  16   8       6029.11       5462.36       605.30 o                         
   0  16   8        400.67        548.81       171.01 o                         
   1  16   8         88.10        502.05       257.59 o                         
   2  16   8       3000.65       2812.19       480.55 o                         
   3  16   8       5171.91       5247.29       581.31 o                         
   4  16   8        864.23        552.99       379.47 o                         
   5  16   8        234.58        270.12       416.21 o                         
   6  16   8        417.55        404.16       474.16 o                         
  -5  17   8         51.66        289.90       447.61 o                         
  -4  17   8       1045.99       1063.64       659.86 o                         
  -3  17   8        915.43       1245.21       418.37 o                         
  -2  17   8        823.64        638.97       380.65 o                         
  -1  17   8        430.44        734.47       335.85 o                         
   0  17   8        108.59         48.28       261.04 o                         
   1  17   8        789.43       1111.19       323.89 o                         
   2  17   8         13.19         69.25       335.50 o                         
   3  17   8        131.84       -165.54       373.92 o                         
   4  17   8        512.69       1213.68       433.14 o                         
   5  17   8          5.94         67.24       417.73 o                         
  -4  18   8        699.05        230.46       460.93 o                         
  -3  18   8       1683.05       1408.15       721.65 o                         
  -2  18   8       3177.99       2820.81       414.84 o                         
  -1  18   8       3262.78       3080.54       658.13 o                         
   0  18   8        596.89        783.87       477.48 o                         
   1  18   8       3276.73       3720.09       499.07 o                         
   2  18   8       2475.97       2228.23       442.51 o                         
   3  18   8       5790.91       4806.31       754.45 o                         
  -1  19   8       1083.66       1058.73       526.41 o                         
   0  19   8        346.88        344.01       518.07 o                         
   1  19   8         43.56        152.90       521.05 o                         
 -11   1   9        502.66        828.61       518.53 o                         
 -10   1   9       1179.10       2640.96       759.03 o                         
  -9   1   9      19028.79      22241.44      1534.60 o                         
  -8   1   9         61.52        761.62       346.36 o                         
  -7   1   9         45.14       1012.29       428.72 o                         
  -6   1   9       1241.02       1958.64       310.09 o                         
  -5   1   9     122649.05      92977.74      7612.03 o                         
  -4   1   9       6802.73       5451.72       375.89 o                         
  -3   1   9          1.42        -80.91        80.91 o                         
  -2   1   9       6619.61       5499.57       232.72 o                         
  -1   1   9     328681.06     286708.00     10937.46 o                         
   0   1   9     171262.23     173511.44      6631.82 o                         
   1   1   9       1468.90       1590.05       114.31 o                         
   2   1   9       4269.87       3504.89       230.88 o                         
   3   1   9      69648.59      64257.63      2773.79 o                         
   4   1   9      27285.60      25390.04      1607.70 o                         
   5   1   9         75.81        -94.60       196.96 o                         
   6   1   9       6975.43       6284.86       540.39 o                         
   7   1   9      17113.04      15210.37      1068.12 o                         
   8   1   9       6669.10       6335.97       632.61 o                         
   9   1   9         76.95        237.34       353.81 o                         
  10   1   9       3839.59       3768.39       571.62 o                         
  11   1   9        639.96        498.99       458.43 o                         
 -11   2   9        666.52       1803.60       571.63 o                         
 -10   2   9        503.28       1452.34       476.91 o                         
  -9   2   9        557.15       1632.37       542.00 o                         
  -8   2   9       3642.83       5759.08       861.25 o                         
  -7   2   9       3763.18       5757.00       973.77 o                         
  -6   2   9        849.84       1343.74       278.52 o                         
  -5   2   9       1057.35       1626.82       235.90 o                         
  -4   2   9       1950.74       2889.65       364.64 o                         
  -3   2   9       3385.85       2934.38       157.35 o                         
  -2   2   9       2321.67       1949.55       121.64 o                         
  -1   2   9      20853.16      19166.03       680.97 o                         
   0   2   9       2916.77       2460.65       117.96 o                         
   1   2   9         56.37        132.04        75.14 o                         
   2   2   9       9656.62       8757.77       413.27 o                         
   3   2   9        936.62       1335.39       141.92 o                         
   4   2   9      12803.66      13057.52       710.28 o                         
   5   2   9        792.51        940.32       232.65 o                         
   6   2   9       4426.14       4259.39       439.76 o                         
   7   2   9      11861.00       9825.75       773.60 o                         
   8   2   9         27.82         -6.78       340.99 o                         
   9   2   9        299.14        178.60       354.99 o                         
  10   2   9        951.57       1363.96       674.35 o                         
  11   2   9       1151.51       1117.64       494.08 o                         
 -11   3   9          0.15       2057.05       661.00 o                         
 -10   3   9       1159.95       1780.22       481.49 o                         
  -9   3   9       7100.01       8074.45       749.10 o                         
  -8   3   9       1102.27       2203.09       585.86 o                         
  -7   3   9        150.22       2756.15       554.59 o                         
  -6   3   9       4623.17       5012.22       459.43 o                         
  -5   3   9      15289.55      12148.07       655.16 o                         
  -4   3   9          2.02        417.35       113.49 o                         
  -3   3   9         34.52        -86.05        86.05 o                         
  -2   3   9       6017.98       5105.82       224.23 o                         
  -1   3   9      56034.94      52250.71      1694.11 o                         
   0   3   9       8372.28       8732.97       375.24 o                         
   1   3   9        598.75        740.07        92.29 o                         
   2   3   9       8152.02       7453.60       362.88 o                         
   3   3   9      29932.38      29531.92      1496.48 o                         
   4   3   9        187.22         -7.94       129.07 o                         
   5   3   9        318.78        118.61       575.57 o                         
   6   3   9       3376.74       3492.46       405.34 o                         
   7   3   9      11157.03      11035.39       844.46 o                         
   8   3   9        951.77        573.08       335.34 o                         
   9   3   9        314.70        605.45       418.99 o                         
  10   3   9       2939.55       2759.55       517.75 o                         
  11   3   9        227.53        273.78      1016.11 o                         
 -11   4   9       1104.59       2142.83       871.17 o                         
 -10   4   9        493.45        767.60       852.48 o                         
  -9   4   9        458.53       1436.56       412.39 o                         
  -8   4   9        888.95       1873.18       374.28 o                         
  -7   4   9       2767.71       3446.52       615.61 o                         
  -6   4   9        771.93       1692.61       284.63 o                         
  -5   4   9       6130.61       7158.22       426.03 o                         
  -4   4   9       4936.16       6520.51       381.76 o                         
  -3   4   9       2958.05       2700.14       232.00 o                         
  -2   4   9          8.54        404.04       155.14 o                         
  -1   4   9        294.52        367.22        54.77 o                         
   0   4   9       2717.65       2861.52       134.85 o                         
   1   4   9        806.59       1449.61       117.03 o                         
   2   4   9       2446.56       2700.75       167.77 o                         
   3   4   9       5837.44       5848.50       361.01 o                         
   4   4   9       8064.45       7739.34       453.08 o                         
   5   4   9       4178.36       4511.20       422.49 o                         
   6   4   9        860.20        279.81       360.06 o                         
   7   4   9       8057.56       8462.20       733.60 o                         
   8   4   9       1647.24       2360.60       411.24 o                         
   9   4   9        732.34        571.78       391.42 o                         
  10   4   9        632.05        103.61       413.43 o                         
 -11   5   9        922.18       2673.92       550.31 o                         
 -10   5   9       1170.05       1776.44       463.88 o                         
  -9   5   9        736.27       1362.44       541.62 o                         
  -8   5   9       7367.52       7805.87       705.22 o                         
  -7   5   9        916.62       3544.11      1141.98 o                         
  -6   5   9       5077.46       5919.75       625.15 o                         
  -5   5   9       5603.42       5083.69       262.84 o                         
  -4   5   9      15018.63      12901.00       576.58 o                         
  -3   5   9        570.99        717.99       112.60 o                         
  -2   5   9       6469.40       5659.58       206.41 o                         
  -1   5   9       5693.75       5806.53       208.76 o                         
   0   5   9      13930.25      13053.54       581.50 o                         
   1   5   9         31.50         82.90        70.95 o                         
   2   5   9      11667.59      12305.30       564.91 o                         
   3   5   9        518.62        495.34       161.77 o                         
   4   5   9      15605.14      14057.61       754.07 o                         
   5   5   9       1412.06       1604.85       279.23 o                         
   6   5   9       2853.79       2212.67       338.49 o                         
   7   5   9        571.27        422.98       388.67 o                         
   8   5   9       1501.60       1176.08       372.15 o                         
   9   5   9       1412.96       1035.66       458.09 o                         
  10   5   9        569.22       -236.12      1308.66 o                         
 -11   6   9        772.54       1588.72       509.82 o                         
 -10   6   9       4702.49       5622.27      1408.59 o                         
  -9   6   9        524.25        978.22       893.29 o                         
  -8   6   9         11.53        426.36       336.56 o                         
  -7   6   9        178.09        842.29       244.99 o                         
  -6   6   9       8800.68      10137.29       512.14 o                         
  -5   6   9       2676.51       2911.34       301.43 o                         
  -4   6   9        169.34        455.63       120.95 o                         
  -3   6   9        128.97        645.69       163.46 o                         
  -2   6   9       5744.07       5378.13       202.96 o                         
  -1   6   9       1403.07       1393.02       100.05 o                         
   0   6   9       1163.77       2030.54       190.81 o                         
   1   6   9       2222.70       2986.12       158.06 o                         
   2   6   9        755.09        789.87       111.90 o                         
   3   6   9       1048.59        498.90       295.98 o                         
   4   6   9       7740.97       6750.68       412.83 o                         
   5   6   9       7036.73       6130.12       516.89 o                         
   6   6   9        353.04        357.77       235.81 o                         
   7   6   9        249.94       -316.77       349.76 o                         
   8   6   9       1862.23       1886.53       392.00 o                         
   9   6   9       4676.73       3997.96       990.55 o                         
  10   6   9         10.71       -199.20       385.23 o                         
 -10   7   9       1767.30       2447.71       596.71 o                         
  -9   7   9       1033.93       1735.71       347.43 o                         
  -8   7   9       4006.92       4544.98       417.32 o                         
  -7   7   9       1924.40       1939.21       279.37 o                         
  -6   7   9       5508.31       5058.34       309.51 o                         
  -5   7   9       5697.86       6346.87       349.35 o                         
  -4   7   9      29080.40      27110.80      1198.61 o                         
  -3   7   9          2.91          6.19       137.91 o                         
  -2   7   9       3568.72       3826.95       199.05 o                         
  -1   7   9       2684.05       3110.58       180.10 o                         
   0   7   9      10616.87      11562.76       610.47 o                         
   1   7   9        105.39         54.85        80.25 o                         
   2   7   9       2952.21       3476.50       212.92 o                         
   3   7   9          3.42        153.59       116.27 o                         
   4   7   9      30645.63      29580.12      1508.56 o                         
   5   7   9         78.07        -36.79       190.73 o                         
   6   7   9        127.48        -77.82       240.80 o                         
   7   7   9        631.25        277.79       281.73 o                         
   8   7   9       5388.32       5469.51       784.20 o                         
   9   7   9         40.76        167.58       348.61 o                         
  10   7   9          0.51        168.31       503.48 o                         
 -10   8   9       7401.94       8106.45       637.07 o                         
  -9   8   9         16.82        435.80       296.11 o                         
  -8   8   9       3767.69       3701.84       488.65 o                         
  -7   8   9        510.14        999.82       175.65 o                         
  -6   8   9      12110.86      11276.93       668.30 o                         
  -5   8   9       2061.79       3156.33       269.65 o                         
  -4   8   9      11310.14      10600.89       508.52 o                         
  -3   8   9       6128.66       5997.20       325.32 o                         
  -2   8   9      25764.22      24850.25       897.52 o                         
  -1   8   9         86.43        195.54        89.44 o                         
   0   8   9       8415.54       9632.55       374.02 o                         
   1   8   9       9144.64      10160.32       400.97 o                         
   2   8   9      15177.49      15408.92       699.80 o                         
   3   8   9       2290.72       3253.52       216.42 o                         
   4   8   9       2491.45       2845.30       251.39 o                         
   5   8   9       5369.38       5185.98       364.14 o                         
   6   8   9       4265.65       4863.09       463.64 o                         
   7   8   9       2599.84       2543.18       384.63 o                         
   8   8   9         63.23        262.25       369.32 o                         
   9   8   9       3855.74       4390.92       537.82 o                         
  10   8   9       2146.09       2740.97       760.94 o                         
 -10   9   9        199.81        500.88       324.38 o                         
  -9   9   9          3.89        925.49       305.74 o                         
  -8   9   9         37.61        553.44       262.05 o                         
  -7   9   9        157.67        707.15       284.96 o                         
  -6   9   9       1699.28       2079.02       223.07 o                         
  -5   9   9        917.35       1481.94       323.94 o                         
  -4   9   9        572.77       1193.96       928.76 o                         
  -3   9   9         75.91        282.30       222.53 o                         
  -2   9   9       3018.33       4401.57       284.13 o                         
  -1   9   9        349.98        458.23       105.48 o                         
   0   9   9      10639.76      11530.42       541.02 o                         
   1   9   9         16.35        223.62        90.64 o                         
   2   9   9       2360.54       2668.85       187.47 o                         
   3   9   9          1.34        116.25       116.68 o                         
   4   9   9       8585.73       7878.40       441.86 o                         
   5   9   9        842.39       1069.82       229.90 o                         
   6   9   9         70.79       -224.94       224.94 o                         
   7   9   9       4125.74       4729.27       489.05 o                         
   8   9   9       2058.05       2069.43       380.07 o                         
   9   9   9         86.06        407.67       350.39 o                         
  -9  10   9        525.81        701.19       605.37 o                         
  -8  10   9       8657.73       8052.73       572.05 o                         
  -7  10   9       8271.62       7600.44       717.66 o                         
  -6  10   9       8929.59       8898.77       751.81 o                         
  -5  10   9        523.03       1610.14       335.18 o                         
  -4  10   9        597.89        885.30       286.69 o                         
  -3  10   9      15270.67      14644.07      1008.85 o                         
  -2  10   9      16483.07      15628.82       857.84 o                         
  -1  10   9        340.41        229.36       137.74 o                         
   0  10   9       9052.97       9668.25       393.25 o                         
   1  10   9       7501.91       7687.46       361.09 o                         
   2  10   9      32837.94      31341.32      1238.09 o                         
   3  10   9        975.13       1069.91       291.74 o                         
   4  10   9         50.14        441.84       132.17 o                         
   5  10   9       4957.63       5393.18       396.41 o                         
   6  10   9      12584.59      11561.80       706.89 o                         
   7  10   9       6099.92       5532.14       922.28 o                         
   8  10   9        120.20       -224.67       278.90 o                         
   9  10   9        888.94        822.46       445.88 o                         
  -9  11   9       1206.19        823.41       505.68 o                         
  -8  11   9        333.99        347.23       442.45 o                         
  -7  11   9       1705.28       2582.27       489.97 o                         
  -6  11   9       1281.87       1622.56       405.23 o                         
  -5  11   9       1663.85       1974.42       382.42 o                         
  -4  11   9       2909.81       2121.26       354.79 o                         
  -3  11   9        399.07       1260.85       292.57 o                         
  -2  11   9       4724.34       6712.77       644.90 o                         
  -1  11   9       3678.74       4066.35       293.88 o                         
   0  11   9          9.79        199.33       100.42 o                         
   1  11   9        695.35        655.24       131.61 o                         
   2  11   9       6483.39       6703.34       333.56 o                         
   3  11   9       3902.22       4224.05       265.63 o                         
   4  11   9         99.18        224.89       179.36 o                         
   5  11   9          9.49        301.42       291.84 o                         
   6  11   9       3096.12       3312.27       486.19 o                         
   7  11   9       1173.22       1440.81       347.25 o                         
   8  11   9          1.68       -402.66       402.66 o                         
   9  11   9       1076.36       1677.33       539.96 o                         
  -9  12   9        998.64       1603.52      1331.92 o                         
  -8  12   9       2237.44       1961.51       732.71 o                         
  -7  12   9      10199.69       9274.99      1401.72 o                         
  -6  12   9       1674.35       2193.71       449.93 o                         
  -5  12   9       1742.70       1741.04       384.38 o                         
  -4  12   9       1100.82       1507.42       736.52 o                         
  -3  12   9       4531.79       4984.45       403.21 o                         
  -2  12   9       2415.88       2737.96       330.35 o                         
  -1  12   9         10.43       -139.54       139.54 o                         
   0  12   9        409.38        247.51       135.78 o                         
   1  12   9       5133.79       5339.90       286.88 o                         
   2  12   9      25634.73      23362.37       952.05 o                         
   3  12   9       1275.52       1197.14       323.30 o                         
   4  12   9       1009.55       1095.08       352.65 o                         
   5  12   9       2168.17       1939.97       428.76 o                         
   6  12   9      14967.55      12942.31      1059.63 o                         
   7  12   9        658.27        336.19       943.64 o                         
   8  12   9       1177.07        934.39       504.21 o                         
  -8  13   9        147.78        674.18       509.05 o                         
  -7  13   9       1160.65       1451.56       480.00 o                         
  -6  13   9        517.27        426.26       409.31 o                         
  -5  13   9       4810.91       3938.34       587.77 o                         
  -4  13   9       1407.02       1448.50       356.70 o                         
  -3  13   9        370.71        234.74       297.63 o                         
  -2  13   9       2487.35       2522.74       301.41 o                         
  -1  13   9       3659.60       3948.48       352.65 o                         
   0  13   9       3423.40       3503.22       229.33 o                         
   1  13   9        112.95        113.88       125.30 o                         
   2  13   9       2402.79       2754.13       236.05 o                         
   3  13   9       4967.54       5373.12       548.55 o                         
   4  13   9       2840.80       3919.55       647.27 o                         
   5  13   9        204.30       1274.75       416.43 o                         
   6  13   9       2687.87       1554.24       456.69 o                         
   7  13   9        423.21        -50.08       436.88 o                         
   8  13   9        122.74       -192.52       817.77 o                         
  -7  14   9       2170.57       1874.28       677.02 o                         
  -6  14   9        239.98        449.99       490.86 o                         
  -5  14   9       4350.04       4033.89       595.40 o                         
  -4  14   9       1404.80       1453.96       392.99 o                         
  -3  14   9       3223.65       3040.51       353.59 o                         
  -2  14   9       2875.61       2985.44       350.87 o                         
  -1  14   9       4034.91       4211.75       480.46 o                         
   0  14   9       3191.87       3311.23       224.34 o                         
   1  14   9       1591.68       2132.84       302.61 o                         
   2  14   9       4079.67       4636.11       660.49 o                         
   3  14   9       2791.21       2854.00       414.96 o                         
   4  14   9       1077.24        687.81       570.99 o                         
   5  14   9        544.45       1205.86       413.73 o                         
   6  14   9       8111.17       7618.42      1076.37 o                         
   7  14   9        650.51        666.18       467.71 o                         
  -7  15   9        447.72        207.72       528.65 o                         
  -6  15   9          9.03        258.82       419.70 o                         
  -5  15   9        664.76       1291.25       435.10 o                         
  -4  15   9       1683.31       1262.54       405.33 o                         
  -3  15   9       2081.67       2428.67       355.94 o                         
  -2  15   9         61.61       -264.90       264.90 o                         
  -1  15   9        793.77        737.98       256.00 o                         
   0  15   9       2770.91       3036.25       218.65 o                         
   1  15   9       1205.78       1735.02       191.94 o                         
   2  15   9         35.04        423.90       298.11 o                         
   3  15   9         40.92       -236.71       307.42 o                         
   4  15   9       2572.99       2415.22       498.90 o                         
   5  15   9       2156.12       1729.28       440.57 o                         
   6  15   9        846.43        533.80       452.65 o                         
  -6  16   9       1043.21       1278.33       495.29 o                         
  -5  16   9        922.93        500.43       451.01 o                         
  -4  16   9       1976.24       1099.06       423.45 o                         
  -3  16   9        161.45        317.16       319.11 o                         
  -2  16   9       4124.55       3177.11       382.41 o                         
  -1  16   9       4360.47       4219.60       417.50 o                         
   0  16   9       2408.00       2602.38       241.95 o                         
   1  16   9       1282.62       1485.56       288.35 o                         
   2  16   9       2134.21       2033.74       730.04 o                         
   3  16   9       2164.03       2420.98       435.98 o                         
   4  16   9         62.44        450.42       372.54 o                         
   5  16   9       2046.20       2321.35       580.19 o                         
  -5  17   9         61.14        206.07      1032.13 o                         
  -4  17   9        282.44         71.69       407.53 o                         
  -3  17   9       6075.41       5986.92      1561.54 o                         
  -2  17   9       1196.79       1527.97       557.26 o                         
  -1  17   9          6.29       -300.01       300.01 o                         
   0  17   9        343.87        675.85       447.88 o                         
   1  17   9       8058.61       7827.96       582.84 o                         
   2  17   9       1855.35       1876.08       349.97 o                         
   3  17   9         40.47       -105.45       368.41 o                         
   4  17   9         21.11        504.56       584.34 o                         
  -3  18   9         42.95       -195.79       425.53 o                         
  -2  18   9       4254.26       4324.49       464.62 o                         
  -1  18   9       1422.06       1646.55       353.08 o                         
   0  18   9         21.99       -186.33       322.33 o                         
   1  18   9       1362.04       1587.11       381.28 o                         
   2  18   9       1472.83       1833.30       405.20 o                         
   3  18   9       2567.44       3670.98       534.01 o                         
   0  19   9        305.34        827.66       539.65 o                         
 -11   0  10        194.65        115.95       678.93 o                         
 -10   0  10       9902.25      13210.92      1508.14 o                         
  -9   0  10       2888.17       4313.11       786.49 o                         
  -8   0  10       1108.38       1864.39       536.28 o                         
  -7   0  10         44.98        804.80       418.04 o                         
  -6   0  10       8360.95       8617.84       916.17 o                         
  -5   0  10      26131.08      22474.12      2001.70 o                         
  -4   0  10        438.85        767.41      1131.15 o                         
  -3   0  10        339.83        295.56       126.40 o                         
  -2   0  10       2553.09       1890.85       170.44 o                         
  -1   0  10     158015.98     134814.23      8142.42 o                         
   0   0  10       2873.56       3162.90       243.60 o                         
   1   0  10        253.37        364.41       100.87 o                         
   2   0  10       2891.22       2839.17       255.13 o                         
   3   0  10       4035.81       3408.40       317.15 o                         
   4   0  10       2102.04       2039.08       383.71 o                         
   5   0  10        127.72         35.09       301.32 o                         
   6   0  10       4445.59       5173.60       768.18 o                         
   7   0  10       1405.66        922.28       428.72 o                         
   8   0  10        115.87        641.55       467.62 o                         
   9   0  10       1172.48        524.84       530.94 o                         
  10   0  10        208.07       -456.18       585.10 o                         
  11   0  10       2405.73       2455.59       761.32 o                         
 -11   1  10        404.96        694.62       514.77 o                         
 -10   1  10        440.87        872.67       489.93 o                         
  -9   1  10         26.93       2181.91       449.45 o                         
  -8   1  10        771.50       1420.56       359.49 o                         
  -7   1  10        184.93        351.44       359.30 o                         
  -6   1  10       1003.94       1332.19       275.56 o                         
  -5   1  10        202.03        944.71      1054.71 o                         
  -4   1  10        848.04       1093.30       147.60 o                         
  -3   1  10       1106.37        981.11       114.87 o                         
  -2   1  10       8698.01       7717.10       354.29 o                         
  -1   1  10      17695.40      14811.01       528.63 o                         
   0   1  10       1897.82       2048.75       135.43 o                         
   1   1  10         46.11         35.17        63.24 o                         
   2   1  10       1728.02       1856.57       144.03 o                         
   3   1  10       1663.28       2141.65       173.69 o                         
   4   1  10         88.81        -45.61       182.99 o                         
   5   1  10       1690.62       1999.00       284.00 o                         
   6   1  10       6725.70       6505.30       559.60 o                         
   7   1  10       2821.35       2382.14       409.27 o                         
   8   1  10         62.76       -345.57       345.57 o                         
   9   1  10        784.29        462.79       442.45 o                         
  10   1  10        568.00        316.77       405.46 o                         
  11   1  10        939.75       1409.85       506.89 o                         
 -11   2  10         15.65          6.27       500.30 o                         
 -10   2  10       7168.84       8995.16      1948.30 o                         
  -9   2  10        387.07       1170.37       660.62 o                         
  -8   2  10       1192.27       2434.53       397.56 o                         
  -7   2  10         30.33        918.86       301.09 o                         
  -6   2  10       8204.04       7932.80       860.49 o                         
  -5   2  10       9307.44       8481.67       602.45 o                         
  -4   2  10        244.84       1103.51       137.58 o                         
  -3   2  10        180.63        193.96        83.58 o                         
  -2   2  10       5601.85       4282.91       194.88 o                         
  -1   2  10      20896.83      17576.29       688.70 o                         
   0   2  10       1394.98       1581.55       112.32 o                         
   1   2  10       1780.22       2402.62       138.41 o                         
   2   2  10       9437.34       8893.38       487.21 o                         
   3   2  10       6525.74       6163.09       376.60 o                         
   4   2  10        206.41        243.22       220.08 o                         
   5   2  10        270.97        -30.23       212.77 o                         
   6   2  10       3998.51       4183.90       439.80 o                         
   7   2  10       2637.17       2500.53       394.70 o                         
   8   2  10          9.60       -400.71       411.55 o                         
   9   2  10        579.24       -129.80       350.82 o                         
  10   2  10         98.80        -85.17       404.64 o                         
  11   2  10        292.74       -222.12       458.21 o                         
 -11   3  10       1015.33       1629.37       789.92 o                         
 -10   3  10       1409.26       1284.60       465.00 o                         
  -9   3  10        509.44       1403.57       588.91 o                         
  -8   3  10       1323.23       2549.24       413.26 o                         
  -7   3  10       2308.58       3063.07       639.26 o                         
  -6   3  10       1122.65       2159.84       311.21 o                         
  -5   3  10       5557.52       6216.99       488.27 o                         
  -4   3  10       2171.01       2538.62       175.54 o                         
  -3   3  10       3374.79       3215.16       245.12 o                         
  -2   3  10       1323.92       1692.13       101.89 o                         
  -1   3  10        429.62        445.88        66.75 o                         
   0   3  10        947.68       1135.01       113.95 o                         
   1   3  10        221.83        256.43        74.29 o                         
   2   3  10       3611.88       4181.49       244.45 o                         
   3   3  10        169.64        655.81       137.71 o                         
   4   3  10       2358.65       2430.84       280.76 o                         
   5   3  10       4277.64       4777.94       442.58 o                         
   6   3  10      22634.85      22248.47      1457.88 o                         
   7   3  10       1152.55       1446.10       338.80 o                         
   8   3  10        694.84        871.78       347.80 o                         
   9   3  10       1520.60       1319.92       730.04 o                         
  10   3  10       4602.14       3901.94       873.46 o                         
  11   3  10       2530.21       1484.55       511.08 o                         
 -11   4  10        681.68       1319.72       790.31 o                         
 -10   4  10        267.63        691.15       483.26 o                         
  -9   4  10        889.33       1508.17       421.09 o                         
  -8   4  10        278.75       2188.25       392.72 o                         
  -7   4  10        751.77       2164.61       419.95 o                         
  -6   4  10       2746.75       3419.19       378.26 o                         
  -5   4  10        798.32       1099.25       321.18 o                         
  -4   4  10       3332.34       3483.27       249.44 o                         
  -3   4  10        862.90       1075.56       162.72 o                         
  -2   4  10       1949.21       2114.77       123.02 o                         
  -1   4  10       2099.10       2521.34       119.87 o                         
   0   4  10      10040.57       9956.29       346.65 o                         
   1   4  10         42.82        -48.59        79.94 o                         
   2   4  10       2512.40       2629.11       278.40 o                         
   3   4  10        708.89        736.55       139.17 o                         
   4   4  10       6887.48       7097.19       427.80 o                         
   5   4  10         20.33        201.39       281.49 o                         
   6   4  10      12895.47      13314.44       939.52 o                         
   7   4  10         35.94        -17.80       446.64 o                         
   8   4  10       1365.26        963.16       456.94 o                         
   9   4  10         34.60        551.66       840.27 o                         
  10   4  10       4082.88       3972.12       590.06 o                         
 -11   5  10        504.36       1176.20       897.48 o                         
 -10   5  10        265.76        173.98       422.26 o                         
  -9   5  10        248.68        550.20       429.09 o                         
  -8   5  10         39.96        631.63       540.09 o                         
  -7   5  10       1779.82       2056.89       348.41 o                         
  -6   5  10         78.67        634.01       527.12 o                         
  -5   5  10        237.58        595.97       114.28 o                         
  -4   5  10        214.85        555.29       173.34 o                         
  -3   5  10       1222.80       1456.18       132.15 o                         
  -2   5  10       4003.21       4119.33       163.83 o                         
  -1   5  10        294.13        374.27        69.77 o                         
   0   5  10       2440.40       2600.71       129.45 o                         
   1   5  10         34.89        109.77        81.17 o                         
   2   5  10       6891.28       6773.33       339.44 o                         
   3   5  10       6553.51       6446.18       383.91 o                         
   4   5  10       7931.29       6914.15       421.56 o                         
   5   5  10       2372.02       2903.19       337.22 o                         
   6   5  10      15910.57      15754.76      1082.30 o                         
   7   5  10         93.79         54.34       745.30 o                         
   8   5  10       2541.96       2384.58       419.66 o                         
   9   5  10        954.80       2103.68      1703.81 o                         
  10   5  10       5825.24       4574.53       609.57 o                         
 -10   6  10        270.00       1612.94       569.84 o                         
  -9   6  10       7177.58       6910.51       680.24 o                         
  -8   6  10       1808.09       2545.02       334.98 o                         
  -7   6  10       1564.75       1842.20       274.06 o                         
  -6   6  10          1.01        499.65       154.08 o                         
  -5   6  10      17297.99      17056.32       783.96 o                         
  -4   6  10       9270.15       8422.39       374.45 o                         
  -3   6  10        483.39        588.73        95.01 o                         
  -2   6  10        987.34        912.82       107.52 o                         
  -1   6  10      29084.46      27573.65       986.25 o                         
   0   6  10       6258.31       6836.07       479.61 o                         
   1   6  10       7563.69       8331.79       357.19 o                         
   2   6  10       9706.84       9327.57       694.29 o                         
   3   6  10      12820.49      14097.88      1232.75 o                         
   4   6  10      12378.44      12534.97       686.91 o                         
   5   6  10         48.96       -200.37       200.37 o                         
   6   6  10       9529.25       9068.31       705.30 o                         
   7   6  10         98.19       -267.80       267.80 o                         
   8   6  10       6070.38       6521.00       637.44 o                         
   9   6  10         74.20       -329.42       329.42 o                         
  10   6  10       7098.04       6109.09       944.78 o                         
 -10   7  10         75.02         -6.26       328.88 o                         
  -9   7  10       2738.75       3708.01       434.63 o                         
  -8   7  10        962.99       1389.59       467.02 o                         
  -7   7  10       1276.53       1535.39       265.90 o                         
  -6   7  10        463.19       1101.05       160.55 o                         
  -5   7  10       3546.61       4125.09       259.91 o                         
  -4   7  10       7950.92       8608.29       527.28 o                         
  -3   7  10       4648.06       4599.45       234.51 o                         
  -2   7  10       4951.68       4855.89       222.06 o                         
  -1   7  10       1811.59       1800.66       126.82 o                         
   0   7  10       8464.58       8507.75       360.42 o                         
   1   7  10       6482.48       6430.38       306.40 o                         
   2   7  10       7507.95       8216.38       405.82 o                         
   3   7  10        693.96        601.18       194.89 o                         
   4   7  10      10195.81       9426.62       542.79 o                         
   5   7  10       1319.92       1458.05       257.70 o                         
   6   7  10       6752.43       6654.23       580.98 o                         
   7   7  10         43.84       -200.78       286.47 o                         
   8   7  10       5008.15       6487.98       828.45 o                         
   9   7  10       1051.51        808.79       349.48 o                         
  10   7  10       4732.59       5743.28       690.41 o                         
 -10   8  10        144.91       1033.09       358.25 o                         
  -9   8  10      11597.65      10892.14      1169.74 o                         
  -8   8  10        503.83        955.93       492.28 o                         
  -7   8  10         10.24         62.45       194.50 o                         
  -6   8  10         74.83        661.17       189.43 o                         
  -5   8  10      28514.73      27637.93      1434.73 o                         
  -4   8  10       2500.07       2841.22       242.01 o                         
  -3   8  10       1713.81       1763.24       197.75 o                         
  -2   8  10       2527.70       3097.10       166.76 o                         
  -1   8  10      20177.49      20845.61       758.51 o                         
   0   8  10       5185.27       5481.98       399.06 o                         
   1   8  10       4923.39       5257.61       249.67 o                         
   2   8  10       5296.60       5272.02       291.74 o                         
   3   8  10       9901.14       9542.30       552.76 o                         
   4   8  10       9056.94       9329.30       539.02 o                         
   5   8  10       1027.31       1063.64       194.06 o                         
   6   8  10       4943.54       4722.69       476.54 o                         
   7   8  10        608.20        219.24       384.09 o                         
   8   8  10       1376.14       1163.02       362.64 o                         
   9   8  10        112.34        562.29       538.95 o                         
  10   8  10       2137.23       2170.20       485.48 o                         
 -10   9  10        717.35       1714.80       369.73 o                         
  -9   9  10       1541.51       1901.84       349.73 o                         
  -8   9  10       2994.06       3207.79       476.65 o                         
  -7   9  10       3076.55       3645.85       309.51 o                         
  -6   9  10        174.98        358.38       207.80 o                         
  -5   9  10       4534.24       4072.08       258.08 o                         
  -4   9  10       5449.37       5066.75       344.31 o                         
  -3   9  10      13037.89      12737.97       658.66 o                         
  -2   9  10         76.21        223.97        91.92 o                         
  -1   9  10        338.11        379.59       144.79 o                         
   0   9  10       9617.28      10548.54       446.40 o                         
   1   9  10      21645.48      21793.95       795.92 o                         
   2   9  10       2140.33       2772.90       218.01 o                         
   3   9  10      12925.86      12324.53       775.50 o                         
   4   9  10      10911.16      10498.73       523.33 o                         
   5   9  10       5934.67       6074.44       396.76 o                         
   6   9  10        152.83       -232.89       232.89 o                         
   7   9  10       2490.81       2511.78       770.47 o                         
   8   9  10       3674.94       4136.90       868.88 o                         
   9   9  10       1612.39       1664.73       415.66 o                         
  -9  10  10       1506.94       1489.73       352.18 o                         
  -8  10  10          8.71        635.65       364.87 o                         
  -7  10  10        115.49        354.29       394.16 o                         
  -6  10  10        128.60       1148.83       923.42 o                         
  -5  10  10       7965.98       7534.99       668.06 o                         
  -4  10  10       1461.10       1798.98       331.49 o                         
  -3  10  10       8119.86       8026.14       637.64 o                         
  -2  10  10       3528.36       4276.15       255.90 o                         
  -1  10  10       7463.67       7304.52       398.33 o                         
   0  10  10       1034.97       1459.36       123.07 o                         
   1  10  10       4687.99       5316.59       711.61 o                         
   2  10  10        830.26       1142.17       176.17 o                         
   3  10  10         14.44        -59.65       126.05 o                         
   4  10  10        791.11       1184.66       203.34 o                         
   5  10  10       2812.21       3071.38       320.19 o                         
   6  10  10       1782.42       1718.03       263.27 o                         
   7  10  10        148.23         38.90       671.30 o                         
   8  10  10        207.27        215.06       443.59 o                         
   9  10  10        174.04        332.21       337.95 o                         
  -9  11  10        780.29       1392.66       550.77 o                         
  -8  11  10       2625.29       3136.67      1146.55 o                         
  -7  11  10       7546.94       8101.39      1141.21 o                         
  -6  11  10          9.20          5.20       351.91 o                         
  -5  11  10       1243.01       1560.16       368.45 o                         
  -4  11  10       1113.25       1248.28       322.85 o                         
  -3  11  10      21581.59      18581.90      1270.33 o                         
  -2  11  10       2362.96       2428.76       268.12 o                         
  -1  11  10         52.94         25.51       135.10 o                         
   0  11  10       2405.52       2859.45       171.67 o                         
   1  11  10      42798.48      43573.83      1708.62 o                         
   2  11  10       7600.25       7925.56       442.84 o                         
   3  11  10       3081.14       3241.57       258.69 o                         
   4  11  10       1595.15       2038.17       214.16 o                         
   5  11  10      17055.26      16534.67      1028.11 o                         
   6  11  10       9825.74       8288.34       519.48 o                         
   7  11  10       2836.95       3481.16       503.70 o                         
   8  11  10        524.17        593.18       287.40 o                         
   9  11  10       7611.41       6742.36       752.04 o                         
  -8  12  10          0.83        766.58       580.90 o                         
  -7  12  10       1973.07       2248.51       491.87 o                         
  -6  12  10       1099.56       1614.49       735.38 o                         
  -5  12  10        232.15        417.17       724.70 o                         
  -4  12  10       3417.54       2762.05       397.40 o                         
  -3  12  10       3911.74       3956.53       374.45 o                         
  -2  12  10       4239.92       4618.94       943.26 o                         
  -1  12  10       2113.28       2060.36       211.29 o                         
   0  12  10       2672.46       2904.64       202.46 o                         
   1  12  10       6951.96       7143.21       352.13 o                         
   2  12  10        339.86        562.78       135.34 o                         
   3  12  10         45.33        158.33       204.18 o                         
   4  12  10       5832.75       6014.92       454.34 o                         
   5  12  10       2142.92       2811.57       478.16 o                         
   6  12  10        865.12       1236.06       419.54 o                         
   7  12  10        128.53        254.06       433.26 o                         
   8  12  10       1088.25        745.16       464.53 o                         
  -8  13  10       1158.19       1034.60       501.21 o                         
  -7  13  10       6159.89       6245.87       709.10 o                         
  -6  13  10       2613.87       2817.08       544.67 o                         
  -5  13  10        879.35       1211.35       529.79 o                         
  -4  13  10        292.64        704.95       437.11 o                         
  -3  13  10      18186.18      17541.75       999.43 o                         
  -2  13  10        668.75       1064.17       260.04 o                         
  -1  13  10        362.96        601.33       241.13 o                         
   0  13  10        765.39        818.22       223.94 o                         
   1  13  10      31980.95      31905.27      1274.84 o                         
   2  13  10         75.31         89.06       123.38 o                         
   3  13  10        155.96        242.02       281.76 o                         
   4  13  10          3.47        503.87       326.61 o                         
   5  13  10      22284.17      19023.51      1380.06 o                         
   6  13  10       2023.85       1993.43       596.41 o                         
   7  13  10        128.62        194.67       529.41 o                         
   8  13  10        240.93        839.40       481.37 o                         
  -7  14  10        444.78        513.24       472.56 o                         
  -6  14  10       1243.28        437.87       436.15 o                         
  -5  14  10       5809.34       5138.33       590.01 o                         
  -4  14  10       1390.21       1119.92       421.85 o                         
  -3  14  10         26.32        441.34       279.48 o                         
  -2  14  10       1115.56       1192.31       278.00 o                         
  -1  14  10       6833.73       6624.45       501.52 o                         
   0  14  10       7095.88       7652.26       382.42 o                         
   1  14  10       2234.71       2580.19       230.32 o                         
   2  14  10        436.66        895.02       181.20 o                         
   3  14  10       1757.01       1777.13       408.88 o                         
   4  14  10       4997.40       5435.17       594.44 o                         
   5  14  10       1056.78        923.05       536.66 o                         
   6  14  10       2046.80       1817.70       507.06 o                         
   7  14  10        322.09       -306.50       459.91 o                         
  -7  15  10       1205.61       1073.47       520.70 o                         
  -6  15  10       3986.05       3809.21       585.24 o                         
  -5  15  10          4.43        743.71       411.18 o                         
  -4  15  10        198.18        167.84       359.14 o                         
  -3  15  10       3321.02       3342.91       388.93 o                         
  -2  15  10       7951.20       6777.60       621.10 o                         
  -1  15  10         77.44        169.69       253.34 o                         
   0  15  10        795.42        915.41       173.39 o                         
   1  15  10       6139.19       6901.39       364.21 o                         
   2  15  10       4279.75       3588.69       568.23 o                         
   3  15  10       2916.08       3237.29       469.84 o                         
   4  15  10        437.37        940.54       962.33 o                         
   5  15  10       9399.65       8512.68      1330.02 o                         
   6  15  10        675.16        584.39       438.89 o                         
  -6  16  10        541.40        -58.88       822.73 o                         
  -5  16  10       3494.16       2679.10       848.28 o                         
  -4  16  10       2508.76       2024.31       462.57 o                         
  -3  16  10       1116.64        964.59       311.59 o                         
  -2  16  10         91.74        154.37       282.82 o                         
  -1  16  10       1676.26       1280.69       310.23 o                         
   0  16  10       4622.31       4125.20       313.59 o                         
   1  16  10        561.61        513.75       207.34 o                         
   2  16  10         18.52        -10.73       295.20 o                         
   3  16  10       2228.63       2242.74       446.62 o                         
   4  16  10       1933.21       2058.89       509.96 o                         
   5  16  10          8.87         83.15       779.63 o                         
  -5  17  10        527.26        112.16       580.90 o                         
  -4  17  10         55.90        -35.31       420.73 o                         
  -3  17  10       2313.87       2301.13       576.71 o                         
  -2  17  10       6589.65       6880.82       605.05 o                         
  -1  17  10          1.01       -311.11       311.11 o                         
   0  17  10       1491.04       2613.25       637.46 o                         
   1  17  10        677.52       1375.97       290.88 o                         
   2  17  10       8640.59       8033.10       891.76 o                         
   3  17  10       2270.39       2881.41       479.41 o                         
   4  17  10        953.78       1427.60       466.40 o                         
  -3  18  10       4101.86       2782.91       530.50 o                         
  -2  18  10       1255.73       1304.00       365.90 o                         
  -1  18  10         24.71       -383.74       443.03 o                         
   0  18  10        481.31        100.64       303.02 o                         
   1  18  10       2464.81       2512.95       416.57 o                         
   2  18  10        270.65       1104.98       385.24 o                         
   3  18  10        214.92        486.19       416.46 o                         
 -11   1  11        176.97       -271.27       458.77 o                         
 -10   1  11       2491.88       3670.61       591.95 o                         
  -9   1  11        327.71        830.02       393.49 o                         
  -8   1  11       1240.39       1897.05       391.03 o                         
  -7   1  11       3656.53       4644.32       903.59 o                         
  -6   1  11       8716.74       7996.84       613.85 o                         
  -5   1  11       1254.66       1411.33       234.34 o                         
  -4   1  11         10.24        568.00       126.72 o                         
  -3   1  11       2127.54       2248.68       134.78 o                         
  -2   1  11       6292.22       4877.75       217.30 o                         
  -1   1  11       1502.34       2245.96       165.34 o                         
   0   1  11       6756.82       6666.22       314.12 o                         
   1   1  11       5200.76       5840.50       407.52 o                         
   2   1  11       1813.63       1993.24       152.90 o                         
   3   1  11          7.02        189.25       127.92 o                         
   4   1  11       5209.28       4764.69       420.59 o                         
   5   1  11        313.01        -65.13       208.88 o                         
   6   1  11        287.18        184.40       325.35 o                         
   7   1  11       2172.94       1480.80       464.95 o                         
   8   1  11       5378.38       5451.98       587.10 o                         
   9   1  11        113.28       -251.79       371.89 o                         
  10   1  11        211.59       -246.25       425.08 o                         
  11   1  11       1588.98       1173.89       601.12 o                         
 -11   2  11       1509.04       1157.52       543.59 o                         
 -10   2  11       1117.87       2469.28       889.86 o                         
  -9   2  11       2358.60       3516.59       507.27 o                         
  -8   2  11       3564.24       4791.52       774.29 o                         
  -7   2  11       6216.71       7044.09       871.17 o                         
  -6   2  11         27.61        973.49       258.75 o                         
  -5   2  11       2406.88       2548.75       289.00 o                         
  -4   2  11       1934.35       2142.52       181.02 o                         
  -3   2  11      62035.32      57249.56      2460.83 o                         
  -2   2  11        748.84        867.52        84.51 o                         
  -1   2  11       3904.65       3241.67       162.30 o                         
   0   2  11      14678.26      13834.59       551.96 o                         
   1   2  11      17262.12      16213.44       840.89 o                         
   2   2  11      10802.86      10064.43       474.42 o                         
   3   2  11         11.42         -1.12       181.69 o                         
   4   2  11       5958.90       5002.44       428.99 o                         
   5   2  11      17810.23      17856.94      1183.83 o                         
   6   2  11      46823.36      42993.46      2715.66 o                         
   7   2  11          9.16       -281.38       281.38 o                         
   8   2  11        317.60       -158.75       323.67 o                         
   9   2  11       4438.89       4310.06       775.81 o                         
  10   2  11       5111.87       4847.40      1216.35 o                         
 -11   3  11       2005.21       2780.43       568.16 o                         
 -10   3  11        514.61        978.18       451.30 o                         
  -9   3  11        459.45       1236.63       412.54 o                         
  -8   3  11       3448.03       4651.62       511.89 o                         
  -7   3  11       6897.86       8150.25       665.33 o                         
  -6   3  11        816.75       1967.49       299.21 o                         
  -5   3  11       1210.71       1602.77       242.15 o                         
  -4   3  11       3482.77       3413.16       207.46 o                         
  -3   3  11      13554.58      12726.48       723.28 o                         
  -2   3  11         92.84        178.33        67.60 o                         
  -1   3  11       3965.98       3550.19       163.54 o                         
   0   3  11       4196.08       4010.33       217.26 o                         
   1   3  11       5268.85       5097.54       272.87 o                         
   2   3  11       1254.71       1357.14       137.27 o                         
   3   3  11       2467.55       2430.80       210.94 o                         
   4   3  11       1333.36       1293.89       275.39 o                         
   5   3  11       9736.60       9074.02       942.87 o                         
   6   3  11       1698.72       1843.34       336.80 o                         
   7   3  11       3201.22       3248.35       434.78 o                         
   8   3  11         97.64       -165.25       331.57 o                         
   9   3  11       1667.19       1274.56       406.36 o                         
  10   3  11        119.22       -209.43       429.45 o                         
 -11   4  11       1677.72       1236.41       659.86 o                         
 -10   4  11        604.82       1107.72       790.31 o                         
  -9   4  11       1599.03       2723.44       468.03 o                         
  -8   4  11       5240.94       6463.94       612.77 o                         
  -7   4  11      16226.40      16352.13      1118.56 o                         
  -6   4  11        225.79        885.25       260.38 o                         
  -5   4  11       5018.37       5451.22       351.39 o                         
  -4   4  11       2893.87       3028.60       178.30 o                         
  -3   4  11      58124.17      51597.83      1975.76 o                         
  -2   4  11       4644.02       4092.93       222.02 o                         
  -1   4  11        984.59       1310.22        89.08 o                         
   0   4  11       4804.32       4576.88       186.55 o                         
   1   4  11      66521.64      86693.20      4280.35 o                         
   2   4  11      21413.79      19067.33       764.23 o                         
   3   4  11        420.42        457.26       131.80 o                         
   4   4  11      10715.91      10790.89       752.96 o                         
   5   4  11      38141.30      36760.24      2307.71 o                         
   6   4  11      21511.82      20480.68      1363.22 o                         
   7   4  11        711.57        581.43       450.46 o                         
   8   4  11       1203.98        971.37       359.40 o                         
   9   4  11       3105.65       3649.87       717.84 o                         
  10   4  11       9128.27       6771.76      1086.29 o                         
 -11   5  11       1599.48       2172.03       541.42 o                         
 -10   5  11       2393.60       3354.30       555.84 o                         
  -9   5  11       2391.57       3132.38       481.32 o                         
  -8   5  11       4026.00       5409.72       549.34 o                         
  -7   5  11       2581.56       2986.82       312.25 o                         
  -6   5  11       8296.99       8285.98      1037.82 o                         
  -5   5  11       8441.50       8422.41       476.53 o                         
  -4   5  11       7781.08       8017.55       359.36 o                         
  -3   5  11       6823.32       5800.20       271.76 o                         
  -2   5  11       6594.43       6413.30       332.12 o                         
  -1   5  11      11734.53       9878.31       380.15 o                         
   0   5  11       4245.22       4463.95       201.97 o                         
   1   5  11      35685.52      40540.71      2261.87 o                         
   2   5  11       3221.93       3667.39       299.64 o                         
   3   5  11      21739.23      21596.39      1116.14 o                         
   4   5  11       7959.42       7693.04       583.71 o                         
   5   5  11      12426.71      11614.88       822.56 o                         
   6   5  11         13.58       -240.46       240.46 o                         
   7   5  11       1837.40       2195.58       537.80 o                         
   8   5  11       3774.05       4413.90       528.01 o                         
   9   5  11       7339.45       6841.55      1309.80 o                         
  10   5  11        296.66        442.45       413.24 o                         
 -10   6  11        295.19        668.11       363.82 o                         
  -9   6  11        335.08       1073.29       482.05 o                         
  -8   6  11       1215.34       1867.94       440.28 o                         
  -7   6  11       1980.59       3702.92       555.25 o                         
  -6   6  11         26.46        256.49       230.65 o                         
  -5   6  11       3072.48       3401.99       207.52 o                         
  -4   6  11       7764.14       8063.16       398.18 o                         
  -3   6  11      16958.55      15413.14       674.06 o                         
  -2   6  11       2345.25       2712.47       155.35 o                         
  -1   6  11       6928.82       6346.36       247.92 o                         
   0   6  11       5073.54       5420.44       457.51 o                         
   1   6  11      18354.82      21712.52       857.44 o                         
   2   6  11       3629.09       4615.66       296.64 o                         
   3   6  11       6654.10       7646.59      1373.12 o                         
   4   6  11       6217.44       6329.73       403.42 o                         
   5   6  11       6824.16       6833.32       565.61 o                         
   6   6  11        457.67        834.99       447.41 o                         
   7   6  11       1081.39        783.51       593.11 o                         
   8   6  11        843.11       1326.81       376.93 o                         
   9   6  11        242.11        -57.46       349.21 o                         
  10   6  11       1361.07       1377.20       630.49 o                         
 -10   7  11       8706.55       8434.98       662.04 o                         
  -9   7  11       5627.27       4581.41       456.05 o                         
  -8   7  11        494.10        615.44       279.89 o                         
  -7   7  11         22.76        597.22       245.15 o                         
  -6   7  11      19989.56      18666.81       866.69 o                         
  -5   7  11      17373.13      16080.57       956.94 o                         
  -4   7  11          5.87        712.56       210.65 o                         
  -3   7  11          2.10          1.18       114.51 o                         
  -2   7  11      16395.90      15723.57       643.71 o                         
  -1   7  11      26228.17      24720.58       889.38 o                         
   0   7  11         54.36        275.64       171.36 o                         
   1   7  11        441.14        390.49        93.37 o                         
   2   7  11       3683.36       4439.87       329.44 o                         
   3   7  11      20986.55      22539.71      1160.85 o                         
   4   7  11       2910.00       3028.60       290.19 o                         
   5   7  11       4259.78       4278.24       540.86 o                         
   6   7  11        491.88        101.47       247.03 o                         
   7   7  11       2773.74       2892.23       423.89 o                         
   8   7  11       3938.19       3735.44       497.27 o                         
   9   7  11       3811.85       4215.21       562.22 o                         
  10   7  11        955.63       1547.97       470.26 o                         
 -10   8  11         53.85        278.81       342.99 o                         
  -9   8  11       4660.12       5431.10       707.09 o                         
  -8   8  11       2667.55       3270.75       395.99 o                         
  -7   8  11         69.11        259.87       236.74 o                         
  -6   8  11         92.85        308.56       152.50 o                         
  -5   8  11      16851.02      17207.31       932.41 o                         
  -4   8  11      10282.70      10188.28       503.83 o                         
  -3   8  11        102.39        239.34        96.01 o                         
  -2   8  11       3852.94       3567.90       206.06 o                         
  -1   8  11      14458.52      14282.99       593.51 o                         
   0   8  11      10901.50      12987.67       760.02 o                         
   1   8  11         76.99         82.66        93.28 o                         
   2   8  11       2793.96       3154.56       231.17 o                         
   3   8  11       8573.57       8035.02       416.03 o                         
   4   8  11       1007.36       1579.60       226.85 o                         
   5   8  11       3512.68       5061.72       735.38 o                         
   6   8  11       4074.05       4483.34       457.18 o                         
   7   8  11       2957.68       3001.21       758.65 o                         
   8   8  11       2023.49       2587.49       783.82 o                         
   9   8  11        220.70        403.62       450.46 o                         
 -10   9  11       2922.61       3023.44       465.00 o                         
  -9   9  11       3440.83       3055.10       392.35 o                         
  -8   9  11       1448.47       1761.96       345.09 o                         
  -7   9  11        716.63       1370.95       192.54 o                         
  -6   9  11       6516.62       6270.75       444.12 o                         
  -5   9  11      11722.01      10515.47       525.96 o                         
  -4   9  11       5578.97       5653.30       379.72 o                         
  -3   9  11        514.12        701.15       155.99 o                         
  -2   9  11       4801.74       4582.50       239.42 o                         
  -1   9  11      16154.02      15362.87       715.36 o                         
   0   9  11       3153.07       3674.50       190.30 o                         
   1   9  11       4922.46       4990.43       260.82 o                         
   2   9  11        215.55        477.93       127.40 o                         
   3   9  11        522.75        995.08       244.43 o                         
   4   9  11        686.91        726.13       238.90 o                         
   5   9  11        353.50        206.94       332.60 o                         
   6   9  11        877.26        -88.49       463.05 o                         
   7   9  11        725.97        807.22       309.99 o                         
   8   9  11        415.19        749.42       331.73 o                         
   9   9  11         40.36        510.93       347.45 o                         
  -9  10  11       3486.42       3448.88       596.62 o                         
  -8  10  11       6209.65       5934.41       606.54 o                         
  -7  10  11          2.15        -24.90       372.73 o                         
  -6  10  11        126.30        166.55       662.53 o                         
  -5  10  11       4933.41       4633.83       619.05 o                         
  -4  10  11      12280.67       9717.97       759.59 o                         
  -3  10  11       5642.36       5408.45       499.27 o                         
  -2  10  11       1726.21       2041.10       151.72 o                         
  -1  10  11      10359.96       9350.25       479.05 o                         
   0  10  11      16002.83      17906.07       735.06 o                         
   1  10  11       4839.11       5450.54       283.88 o                         
   2  10  11      11072.64      11371.87       552.11 o                         
   3  10  11        591.97        796.49       150.68 o                         
   4  10  11       4402.70       4461.45       292.17 o                         
   5  10  11       5202.47       4440.66       299.09 o                         
   6  10  11       7007.99       6432.96       558.45 o                         
   7  10  11       1797.45        862.78       932.96 o                         
   8  10  11       2503.74       2832.04       418.99 o                         
   9  10  11         75.19       -170.16       321.25 o                         
  -9  11  11         48.24        235.63       501.84 o                         
  -8  11  11       3134.95       3118.11       621.72 o                         
  -7  11  11        226.82        862.11       464.37 o                         
  -6  11  11        422.59        876.02       393.94 o                         
  -5  11  11         41.51        283.81       335.89 o                         
  -4  11  11        897.67       1345.38       333.50 o                         
  -3  11  11       2568.80       3245.20       388.36 o                         
  -2  11  11        584.84        607.41       212.36 o                         
  -1  11  11        192.93        192.68       145.31 o                         
   0  11  11       2493.97       3166.81       269.05 o                         
   1  11  11       6407.85       7031.66       351.27 o                         
   2  11  11       5120.94       5332.75       312.29 o                         
   3  11  11        366.49        463.50       151.64 o                         
   4  11  11       3672.27       4471.47       292.58 o                         
   5  11  11       3680.78       3785.07       278.69 o                         
   6  11  11       2744.19       2895.23       252.84 o                         
   7  11  11         55.24        202.66       312.38 o                         
   8  11  11        779.51       1308.62       286.82 o                         
  -8  12  11       6270.69       5605.46       697.99 o                         
  -7  12  11        164.75        845.25       457.12 o                         
  -6  12  11        521.85        789.87       649.18 o                         
  -5  12  11        361.42        508.12       346.65 o                         
  -4  12  11       9779.03       8331.98       699.99 o                         
  -3  12  11         89.52        161.27       287.49 o                         
  -2  12  11        328.42        193.05       216.79 o                         
  -1  12  11         22.46       -210.35       307.51 o                         
   0  12  11      19578.49      21081.77       866.93 o                         
   1  12  11       3845.93       4053.67       249.39 o                         
   2  12  11       6733.27       6842.63       377.16 o                         
   3  12  11       1367.81       1648.21       242.67 o                         
   4  12  11      25826.96      24386.62      1113.30 o                         
   5  12  11        389.31        688.54       207.75 o                         
   6  12  11       2430.96       2550.02       282.99 o                         
   7  12  11        786.97       1246.90       246.30 o                         
   8  12  11       5152.30       4435.46       636.35 o                         
  -8  13  11        232.66        183.80       458.22 o                         
  -7  13  11        481.89       1302.82       474.36 o                         
  -6  13  11       6172.24       5171.43       622.60 o                         
  -5  13  11       4160.79       3198.52       480.20 o                         
  -4  13  11        946.27        565.30       345.31 o                         
  -3  13  11         25.76        601.97       259.23 o                         
  -2  13  11       7260.21       6687.52       645.14 o                         
  -1  13  11       4468.21       4264.99       251.25 o                         
   0  13  11        265.37        355.15       214.93 o                         
   1  13  11       1186.86       1760.27       171.27 o                         
   2  13  11       3459.20       3302.45       226.91 o                         
   3  13  11       2751.84       3344.89       244.73 o                         
   4  13  11       1055.86       1004.45       367.47 o                         
   5  13  11       1727.02       2502.12       624.77 o                         
   6  13  11       1969.52       1637.50       564.50 o                         
   7  13  11         44.29        219.55       450.09 o                         
  -7  14  11       3312.34       3024.10       550.97 o                         
  -6  14  11        359.05        482.54       466.10 o                         
  -5  14  11        803.52        893.61       399.24 o                         
  -4  14  11       5452.06       5242.58       638.04 o                         
  -3  14  11       4312.64       4158.89       542.08 o                         
  -2  14  11        502.61        712.90       263.75 o                         
  -1  14  11        931.92        726.61       181.03 o                         
   0  14  11      18016.40      19068.52       837.73 o                         
   1  14  11        343.60        681.27       180.56 o                         
   2  14  11         16.54          1.96       230.88 o                         
   3  14  11         52.17        490.45       517.21 o                         
   4  14  11      16239.28      14478.38      1109.69 o                         
   5  14  11       1028.74        744.79       562.98 o                         
   6  14  11        289.49        110.35       758.65 o                         
   7  14  11          8.98       -198.52       474.49 o                         
  -7  15  11        700.43        450.25       468.16 o                         
  -6  15  11       2840.31       2070.43       512.05 o                         
  -5  15  11       3476.04       1812.52       770.47 o                         
  -4  15  11       1766.31       1601.12       433.88 o                         
  -3  15  11        918.33        992.88       459.14 o                         
  -2  15  11       3894.12       3830.39       454.70 o                         
  -1  15  11       7437.36       6481.01       525.00 o                         
   0  15  11       2763.30       2971.39       232.53 o                         
   1  15  11        457.93        935.17       240.58 o                         
   2  15  11        314.95        586.53       215.57 o                         
   3  15  11        902.18        950.84       379.44 o                         
   4  15  11       1800.81       1701.66       442.73 o                         
   5  15  11         15.61        543.11       427.49 o                         
   6  15  11         14.77       -434.59       434.59 o                         
  -6  16  11        324.51        262.23       446.97 o                         
  -5  16  11        308.30        782.20       451.10 o                         
  -4  16  11       3132.16       2773.63       493.80 o                         
  -3  16  11       6807.75       6486.08       540.47 o                         
  -2  16  11        975.06        678.20       308.40 o                         
  -1  16  11        319.20         85.47       273.71 o                         
   0  16  11       4573.88       4031.75       311.33 o                         
   1  16  11       8707.83       8298.85       487.81 o                         
   2  16  11       1882.62       2075.70       458.47 o                         
   3  16  11       1740.74       1336.83       463.05 o                         
   4  16  11       7072.14       6784.00      1794.21 o                         
   5  16  11       5939.31       5726.41       903.21 o                         
  -5  17  11       1697.41       1472.77       506.05 o                         
  -4  17  11       4449.99       4094.50       574.98 o                         
  -3  17  11        360.05        273.69       414.93 o                         
  -2  17  11        341.08        609.54       334.19 o                         
  -1  17  11       1485.89        874.78       497.82 o                         
   0  17  11       2303.96       1962.59       449.10 o                         
   1  17  11        404.75        529.09       201.73 o                         
   2  17  11        489.27        543.09       348.76 o                         
   3  17  11        144.42        390.99       465.72 o                         
   4  17  11       1224.35       1213.80       447.20 o                         
  -3  18  11       5949.98       4788.79       610.84 o                         
  -2  18  11         46.42        316.08       334.65 o                         
  -1  18  11        689.06        770.25       528.27 o                         
   0  18  11        331.80        549.33       322.21 o                         
   1  18  11       6092.48       5323.34       483.10 o                         
   2  18  11       1040.50       1425.16       404.46 o                         
 -11   0  12       1066.61        283.01       733.85 o                         
  -9   0  12        351.82       1122.14       569.84 o                         
  -8   0  12      41019.43      46272.53      4118.59 o                         
  -7   0  12        870.65       1192.32       469.15 o                         
  -6   0  12       1129.68       1902.53       425.67 o                         
  -5   0  12       2080.62       2017.72       362.35 o                         
  -4   0  12      16529.43      13652.60      1242.67 o                         
  -3   0  12       3370.85       3333.28       222.00 o                         
  -2   0  12       7484.75       6365.38       426.29 o                         
  -1   0  12         30.94        -21.63        79.05 o                         
   0   0  12       7950.95       7110.51       482.16 o                         
   1   0  12       2501.40       3032.58       310.10 o                         
   2   0  12       6379.65       5376.13       408.95 o                         
   3   0  12         10.54       -100.70       209.02 o                         
   4   0  12        233.61        339.47       278.44 o                         
   5   0  12      15767.44      14874.68      1437.20 o                         
   6   0  12       5249.31       5549.68       742.25 o                         
   7   0  12        288.09        118.24       428.72 o                         
   8   0  12       1314.84       1104.60       543.14 o                         
   9   0  12       1846.39       1612.65       598.83 o                         
  10   0  12       4580.28       5249.12       929.14 o                         
 -11   1  12         24.86         92.35       945.54 o                         
 -10   1  12         43.43       1137.55       473.77 o                         
  -9   1  12         83.16        975.05       397.46 o                         
  -8   1  12       4121.82       5228.14       543.69 o                         
  -7   1  12       1936.60       2279.34       368.91 o                         
  -6   1  12        873.52       1201.48       369.98 o                         
  -5   1  12        107.78        993.95       396.30 o                         
  -4   1  12       5434.38       4248.64       351.91 o                         
  -3   1  12       5225.60       3791.36       250.50 o                         
  -2   1  12        399.97        504.63        75.06 o                         
  -1   1  12       1743.01       1646.40       116.57 o                         
   0   1  12       5597.27       5061.31       296.19 o                         
   1   1  12      12004.73      11385.74       520.63 o                         
   2   1  12        534.35        747.02       115.15 o                         
   3   1  12       1355.66       1526.90       227.10 o                         
   4   1  12       8182.03       7479.74       573.04 o                         
   5   1  12       1177.89       1613.88       641.55 o                         
   6   1  12       1529.90       1800.46       327.26 o                         
   7   1  12         18.00        271.26       289.80 o                         
   8   1  12        109.39       -160.42       312.57 o                         
   9   1  12        134.56        422.62       558.40 o                         
  10   1  12        506.32        510.54       616.76 o                         
 -11   2  12        118.48        680.83       511.04 o                         
 -10   2  12          3.67         66.44       435.56 o                         
  -9   2  12        817.10       1630.91       416.80 o                         
  -8   2  12      10245.63      13749.60      1010.30 o                         
  -7   2  12       1138.30       2156.11       367.28 o                         
  -6   2  12       1960.40       2532.82       350.91 o                         
  -5   2  12       1769.14       1719.42       248.58 o                         
  -4   2  12       5264.87       4501.59       256.74 o                         
  -3   2  12       3635.86       2964.91       187.85 o                         
  -2   2  12       4221.77       3697.68       182.88 o                         
  -1   2  12        562.74        575.93        71.02 o                         
   0   2  12       1397.33       1286.55       114.25 o                         
   1   2  12       7639.81       7625.62       375.08 o                         
   2   2  12       6330.80       5693.85       302.22 o                         
   3   2  12        513.44        534.21       178.19 o                         
   4   2  12        516.16        500.15       200.92 o                         
   5   2  12       3716.47       5564.94       685.03 o                         
   6   2  12      10872.46      11168.64       832.96 o                         
   7   2  12         13.28       -270.74       270.74 o                         
   8   2  12       1684.81       1524.57       397.31 o                         
   9   2  12       2198.07       1275.07       434.06 o                         
  10   2  12       4720.68       4998.40       645.62 o                         
 -11   3  12          0.27       1019.23       604.17 o                         
 -10   3  12       1627.81       2762.11       746.06 o                         
  -9   3  12        215.74        487.27       391.02 o                         
  -8   3  12      16263.20      17528.78      1223.39 o                         
  -7   3  12       3254.45       4709.31       498.99 o                         
  -6   3  12       1887.33       2578.13       500.43 o                         
  -5   3  12        158.33        393.34       157.74 o                         
  -4   3  12      36087.83      33354.34      1443.99 o                         
  -3   3  12      36974.80      29719.38      1285.08 o                         
  -2   3  12        554.03       1120.97       159.63 o                         
  -1   3  12       2741.62       2718.29       140.45 o                         
   0   3  12      32001.44      30284.24      1320.72 o                         
   1   3  12      67039.47      72847.69      3128.80 o                         
   2   3  12       1520.59       1618.57       151.04 o                         
   3   3  12        473.61        496.14       143.43 o                         
   4   3  12      18337.59      16959.18      1111.50 o                         
   5   3  12      30238.33      28685.06      1825.75 o                         
   6   3  12       2811.32       3465.60       610.27 o                         
   7   3  12         55.18       -305.72       305.72 o                         
   8   3  12         33.61       -269.17       317.83 o                         
   9   3  12       5876.32       5158.70       618.57 o                         
  10   3  12       2232.70       1633.80       472.52 o                         
 -11   4  12       1082.36       1326.74       529.40 o                         
 -10   4  12        824.30       1754.87       478.98 o                         
  -9   4  12       2876.28       2452.54       610.27 o                         
  -8   4  12          6.00       1470.72       355.84 o                         
  -7   4  12        801.15       2081.46       609.89 o                         
  -6   4  12       1699.41       1828.50       239.25 o                         
  -5   4  12       4298.53       4350.53       323.61 o                         
  -4   4  12       6808.45       6868.35       313.37 o                         
  -3   4  12       8455.81       7523.82       484.72 o                         
  -2   4  12      12572.70      11043.47       457.46 o                         
  -1   4  12       5764.91       4942.74       197.36 o                         
   0   4  12       1630.43       2006.19       139.86 o                         
   1   4  12          1.47         42.89       106.25 o                         
   2   4  12      13970.02      13291.58       869.01 o                         
   3   4  12       7504.27       7284.88       435.01 o                         
   4   4  12         44.41        225.97       183.66 o                         
   5   4  12         65.34        249.91       224.00 o                         
   6   4  12       6937.52       7085.85       600.45 o                         
   7   4  12        605.47        769.84       364.26 o                         
   8   4  12         37.09       -131.17       324.52 o                         
   9   4  12          7.30       -136.69       361.81 o                         
  10   4  12       3940.22       4343.08       765.51 o                         
 -11   5  12         62.25        562.98       744.53 o                         
 -10   5  12        842.17       1287.35       465.50 o                         
  -9   5  12       2867.88       3370.32       507.15 o                         
  -8   5  12      11782.46      13381.50       807.45 o                         
  -7   5  12         26.20       1043.38       343.29 o                         
  -6   5  12        611.84       1117.17       217.69 o                         
  -5   5  12       5967.42       5876.83       293.01 o                         
  -4   5  12      39983.53      37246.34      1445.08 o                         
  -3   5  12      23761.97      22681.72      1000.73 o                         
  -2   5  12         17.71         10.49       112.30 o                         
  -1   5  12       7058.59       6693.79       254.84 o                         
   0   5  12      10190.17      11712.44       613.37 o                         
   1   5  12      69006.93      83282.84      3588.45 o                         
   2   5  12       2338.72       3091.18       232.57 o                         
   3   5  12       1553.00       2082.60       198.83 o                         
   4   5  12       2686.24       3398.76       346.04 o                         
   5   5  12      17665.54      16932.48      1138.17 o                         
   6   5  12       2027.77       2298.68       413.46 o                         
   7   5  12        218.96         17.83       292.55 o                         
   8   5  12         88.12       1007.17       361.59 o                         
   9   5  12       5978.82       5585.36       636.24 o                         
  10   5  12       1578.43       1363.96       665.20 o                         
 -10   6  12       3556.76       4483.09       737.16 o                         
  -9   6  12       3737.25       4286.51       446.95 o                         
  -8   6  12        716.94       1516.58       398.81 o                         
  -7   6  12       5110.12       5755.68       438.91 o                         
  -6   6  12      11228.93      10204.26       620.09 o                         
  -5   6  12       5659.59       5776.32       296.61 o                         
  -4   6  12          8.65        693.71       207.83 o                         
  -3   6  12       3993.11       4263.95       240.95 o                         
  -2   6  12      22969.21      21739.60       786.43 o                         
  -1   6  12      12434.65      11868.41       440.72 o                         
   0   6  12        515.85        974.87       156.69 o                         
   1   6  12      23871.22      29780.62      1400.43 o                         
   2   6  12      19606.92      19983.76      1252.73 o                         
   3   6  12      18112.65      18156.66      1178.77 o                         
   4   6  12       1858.25       2083.31       303.57 o                         
   5   6  12        185.79        435.02       239.93 o                         
   6   6  12       4419.58       5099.63       500.66 o                         
   7   6  12       5356.73       5510.43       561.94 o                         
   8   6  12       1576.25       1725.56       437.00 o                         
   9   6  12         44.91         64.47       368.45 o                         
  10   6  12       2093.02       2238.56       516.00 o                         
 -10   7  12         21.34       1424.01       389.87 o                         
  -9   7  12       4746.63       5501.97       494.60 o                         
  -8   7  12        949.30       1091.06       306.18 o                         
  -7   7  12        273.68        790.15       253.92 o                         
  -6   7  12         25.10       1313.53       272.82 o                         
  -5   7  12      17169.50      16185.22       672.43 o                         
  -4   7  12        363.91        641.09       152.44 o                         
  -3   7  12        134.73        136.60        94.95 o                         
  -2   7  12         31.02         65.01        87.63 o                         
  -1   7  12      11121.83      10900.44       461.84 o                         
   0   7  12        169.59        255.65        85.88 o                         
   1   7  12       2582.52       3282.48       178.96 o                         
   2   7  12        151.51        297.06       116.89 o                         
   3   7  12       9154.85       9492.23       540.80 o                         
   4   7  12        743.27       1157.23       398.97 o                         
   5   7  12       1775.05       2109.00       300.63 o                         
   6   7  12        182.53         77.90       250.99 o                         
   7   7  12       1859.77       2582.32       665.20 o                         
   8   7  12        103.64         23.91       442.07 o                         
   9   7  12        308.51        242.40       372.27 o                         
  10   7  12          3.75       -119.91       408.26 o                         
 -10   8  12       4770.49       4285.71       475.76 o                         
  -9   8  12        225.83        850.99       405.20 o                         
  -8   8  12       4560.15       4382.38       417.18 o                         
  -7   8  12        722.84        845.13       307.49 o                         
  -6   8  12      10178.77      11201.87       565.45 o                         
  -5   8  12        395.74        912.24       198.25 o                         
  -4   8  12       4650.88       5019.40       261.11 o                         
  -3   8  12       5518.57       5292.08       270.35 o                         
  -2   8  12      14919.99      13570.11       511.52 o                         
  -1   8  12       6331.76       6471.44       352.17 o                         
   0   8  12       2773.17       3549.31       186.02 o                         
   1   8  12        294.03        316.54       108.61 o                         
   2   8  12       8932.03       9153.70       772.39 o                         
   3   8  12       5803.34       5772.16       330.34 o                         
   4   8  12       4607.46       5205.88       446.86 o                         
   5   8  12        391.69        229.62       410.41 o                         
   6   8  12       1733.38       2063.52       337.15 o                         
   7   8  12       4544.97       4688.71       529.23 o                         
   8   8  12       3306.79       2706.09       442.84 o                         
   9   8  12       1490.97       1232.80       403.53 o                         
 -10   9  12       2124.68       2352.25       461.21 o                         
  -9   9  12       1487.37       1893.40       368.20 o                         
  -8   9  12        819.48        692.45       342.66 o                         
  -7   9  12        626.27        911.21       209.97 o                         
  -6   9  12       4467.55       4781.82       387.82 o                         
  -5   9  12       5493.96       6145.97       348.25 o                         
  -4   9  12        169.21        412.95       308.26 o                         
  -3   9  12        317.49        380.12       117.44 o                         
  -2   9  12        122.87        174.11       101.72 o                         
  -1   9  12       7025.06       6810.14       373.19 o                         
   0   9  12       5275.84       5814.26       294.94 o                         
   1   9  12       8459.17       8577.00       429.79 o                         
   2   9  12         52.29        266.04       129.02 o                         
   3   9  12       9275.80       9673.21       514.98 o                         
   4   9  12       2357.74       3082.48       237.17 o                         
   5   9  12       2046.74       2346.48       323.73 o                         
   6   9  12         63.41         88.49       481.35 o                         
   7   9  12       6455.80       6377.81       614.37 o                         
   8   9  12        938.78       1212.13       369.42 o                         
   9   9  12        165.83       -348.19       348.19 o                         
  -9  10  12         94.45        679.02       475.09 o                         
  -8  10  12       1406.10       2129.40       328.61 o                         
  -7  10  12       1595.84       1424.61       271.74 o                         
  -6  10  12       4780.60       5316.04       392.02 o                         
  -5  10  12         98.64        211.88       318.34 o                         
  -4  10  12       4012.40       3604.05       447.79 o                         
  -3  10  12        169.10        435.26       121.96 o                         
  -2  10  12       5538.34       5796.27       338.76 o                         
  -1  10  12        842.26       1155.69       224.95 o                         
   0  10  12       4818.99       5375.40       281.96 o                         
   1  10  12        495.33       1123.55       167.43 o                         
   2  10  12         30.30        340.31       139.62 o                         
   3  10  12        618.07       1037.47       173.86 o                         
   4  10  12        109.19        672.63       235.30 o                         
   5  10  12        812.39        779.55       520.91 o                         
   6  10  12         22.95        -58.63       239.78 o                         
   7  10  12        526.95       -110.61       532.46 o                         
   8  10  12       1529.16       1653.64       388.85 o                         
   9  10  12        456.80        677.46       353.70 o                         
  -9  11  12       1150.51       1828.54       572.53 o                         
  -8  11  12         34.15       -227.85       422.00 o                         
  -7  11  12        271.29        539.30       415.28 o                         
  -6  11  12       2602.55       2551.91       454.32 o                         
  -5  11  12       1542.44       1228.61       358.29 o                         
  -4  11  12       2580.29       2027.22       494.32 o                         
  -3  11  12       1036.67        683.85       278.53 o                         
  -2  11  12       1164.64       1331.40       139.35 o                         
  -1  11  12       6891.29       6365.17       382.40 o                         
   0  11  12         24.88         20.79       123.65 o                         
   1  11  12      13698.66      13994.49       610.14 o                         
   2  11  12        653.24        934.43       209.31 o                         
   3  11  12       4111.68       4123.63       280.79 o                         
   4  11  12        398.88        589.27       153.12 o                         
   5  11  12       4891.14       5132.88       335.15 o                         
   6  11  12        534.71        726.45       247.71 o                         
   7  11  12       3189.54       3587.73       577.55 o                         
   8  11  12        373.35        126.17       425.52 o                         
  -8  12  12        104.62        -43.83       565.65 o                         
  -7  12  12       6483.33       5316.54       652.66 o                         
  -6  12  12         24.39        583.27       656.43 o                         
  -5  12  12        886.44       1005.30       569.08 o                         
  -4  12  12       2351.54       3251.88       647.27 o                         
  -3  12  12       6061.81       5991.86       459.74 o                         
  -2  12  12         17.96        280.65       220.83 o                         
  -1  12  12        244.73        208.08       130.84 o                         
   0  12  12       2643.18       2903.91       208.08 o                         
   1  12  12       2982.58       4239.20       297.93 o                         
   2  12  12        255.66        549.78       145.25 o                         
   3  12  12         69.68        266.69       204.12 o                         
   4  12  12       7638.80       8003.46       452.43 o                         
   5  12  12        133.42        -11.86       292.56 o                         
   6  12  12        434.76        468.61       218.74 o                         
   7  12  12        135.60        554.33       246.57 o                         
   8  12  12        493.26        378.66       457.56 o                         
  -8  13  12       3097.59       2490.45       577.41 o                         
  -7  13  12        125.42        517.28       444.36 o                         
  -6  13  12         36.76        515.68       667.49 o                         
  -5  13  12       2489.70       2666.14       459.12 o                         
  -4  13  12       2724.88       2409.36       412.13 o                         
  -3  13  12        852.53        573.00       270.53 o                         
  -2  13  12          7.26        237.29       243.96 o                         
  -1  13  12      13194.58      11715.93       583.63 o                         
   0  13  12       3837.48       4334.14       274.08 o                         
   1  13  12       3205.90       3340.34       265.64 o                         
   2  13  12        369.77        761.64       152.83 o                         
   3  13  12       6058.23       5760.92       354.88 o                         
   4  13  12       1673.67       1445.66       527.71 o                         
   5  13  12       2187.47       2473.14       611.04 o                         
   6  13  12        596.46        184.71       425.42 o                         
   7  13  12       3104.96       2820.63       563.76 o                         
  -7  14  12       4411.12       4178.21       618.70 o                         
  -6  14  12       2513.33       2466.57       513.16 o                         
  -5  14  12        713.55        997.39       407.91 o                         
  -4  14  12        228.95       -337.94       424.14 o                         
  -3  14  12       6015.25       5896.76       482.31 o                         
  -2  14  12       2758.72       2828.11       347.98 o                         
  -1  14  12         23.03        114.13       203.71 o                         
   0  14  12       1437.62       1647.30       207.36 o                         
   1  14  12       1158.03       1290.96       226.16 o                         
   2  14  12        984.60       1295.21       172.82 o                         
   3  14  12        513.28        552.82       158.82 o                         
   4  14  12       5231.50       5230.79      1018.40 o                         
   5  14  12         22.08       -374.28       374.28 o                         
   6  14  12         32.89       -421.70       421.70 o                         
   7  14  12       1557.39       1628.97       538.59 o                         
  -6  15  12       1139.53       1236.75       469.36 o                         
  -5  15  12       5326.78       5176.20       634.99 o                         
  -4  15  12       3907.28       2775.48       569.08 o                         
  -3  15  12        122.30       -281.60       281.60 o                         
  -2  15  12        535.54        444.85       279.31 o                         
  -1  15  12      13544.60      12787.35       950.44 o                         
   0  15  12      11937.24      12154.08       712.63 o                         
   1  15  12        220.20        394.80       189.64 o                         
   2  15  12          0.22        -76.29       215.77 o                         
   3  15  12      14846.32      14212.86      1096.62 o                         
   4  15  12       6097.71       5548.17       638.63 o                         
   5  15  12         40.12        -99.30       455.47 o                         
   6  15  12         35.17       -504.62       504.62 o                         
  -5  16  12       1492.28       1504.52       497.62 o                         
  -4  16  12        137.86        182.33       399.00 o                         
  -3  16  12        201.63        308.60       363.96 o                         
  -2  16  12        725.10        178.67       400.46 o                         
  -1  16  12       1201.87       1156.31       612.18 o                         
   0  16  12         13.00        128.41       262.53 o                         
   1  16  12        113.01        202.93       215.92 o                         
   2  16  12         88.10        -72.47       369.22 o                         
   3  16  12         33.69        -53.99       359.25 o                         
   4  16  12       1481.02       1752.49       442.65 o                         
   5  16  12         71.65        247.03       448.48 o                         
  -4  17  12       8224.44       7911.82       787.77 o                         
  -3  17  12        328.93       -316.65       381.21 o                         
  -2  17  12        420.52        626.05       327.71 o                         
  -1  17  12       4305.62       3630.71       419.95 o                         
   0  17  12       6127.69       5914.36       581.53 o                         
   1  17  12       2138.43       1863.84       249.33 o                         
   2  17  12       1261.93       1512.80      1025.26 o                         
   3  17  12       9129.09       8815.90       811.41 o                         
   4  17  12       6416.79       6342.77      1464.66 o                         
  -3  18  12        377.89        318.43      1077.90 o                         
  -2  18  12        224.75        241.61       375.74 o                         
  -1  18  12         80.32        216.34       328.13 o                         
   0  18  12        420.32       -185.95       311.92 o                         
   1  18  12         36.23         17.90       336.15 o                         
   2  18  12        203.62        602.36       395.39 o                         
 -11   1  13          1.05        131.68       488.46 o                         
 -10   1  13       4853.77       6797.22       748.16 o                         
  -9   1  13       3541.51       4211.05       652.23 o                         
  -8   1  13      14018.39      15156.54      1385.32 o                         
  -7   1  13         21.35        491.91       291.89 o                         
  -6   1  13      23092.91      18573.32      1209.89 o                         
  -5   1  13        475.58        856.64       211.45 o                         
  -4   1  13      12863.05       9121.90       618.44 o                         
  -3   1  13       2821.28       2452.45       164.58 o                         
  -2   1  13      28310.71      22484.48       878.06 o                         
  -1   1  13         85.33         39.88        66.07 o                         
   0   1  13         78.04         49.63        72.80 o                         
   1   1  13       9839.53       8997.58       428.42 o                         
   2   1  13      17481.59      16352.81       858.09 o                         
   3   1  13      16588.05      15678.87      1018.39 o                         
   4   1  13        172.69       -149.10       187.63 o                         
   5   1  13       9380.35       7198.95       825.40 o                         
   6   1  13       9032.02       8940.52       706.63 o                         
   7   1  13      16406.23      15424.02      1566.50 o                         
   8   1  13       4590.07       3883.86       495.52 o                         
   9   1  13       3728.87       3598.35       540.43 o                         
  10   1  13       3874.58       4261.56       701.05 o                         
 -11   2  13        120.09        -37.96       460.69 o                         
 -10   2  13         96.72        848.82       448.88 o                         
  -9   2  13       2041.91       2560.46       459.16 o                         
  -8   2  13       1138.92       2168.51       406.15 o                         
  -7   2  13        181.62        656.29       496.99 o                         
  -6   2  13          8.17        530.89       321.54 o                         
  -5   2  13       1171.63       1439.22       243.71 o                         
  -4   2  13      25974.72      22650.21      1874.06 o                         
  -3   2  13      10812.21       9340.07       440.02 o                         
  -2   2  13       2036.31       1869.46       111.91 o                         
  -1   2  13      22819.79      21785.38       780.01 o                         
   0   2  13        684.54        773.69       134.99 o                         
   1   2  13       2917.36       3926.44       238.93 o                         
   2   2  13        470.30        619.21       134.09 o                         
   3   2  13         39.70        202.44       168.35 o                         
   4   2  13      10084.42       9583.93       686.39 o                         
   5   2  13       4597.72       5003.50       598.45 o                         
   6   2  13       6865.69       6975.70       598.22 o                         
   7   2  13       4464.42       4455.54       520.64 o                         
   8   2  13         78.18        -16.36       335.49 o                         
   9   2  13       1240.35         -5.76       614.47 o                         
  10   2  13       2198.78       1987.43       577.47 o                         
 -11   3  13       1254.19       1115.03       750.26 o                         
 -10   3  13       3827.22       4349.14       594.21 o                         
  -9   3  13          9.91       1207.38       405.64 o                         
  -8   3  13        118.37        734.62       466.86 o                         
  -7   3  13       5693.52       7232.43       898.63 o                         
  -6   3  13       6922.98       6803.22       558.52 o                         
  -5   3  13         89.86        296.64       170.97 o                         
  -4   3  13          5.54        159.33       147.76 o                         
  -3   3  13      21855.83      18233.03       805.49 o                         
  -2   3  13       9553.54       7340.58       455.74 o                         
  -1   3  13          7.24        -73.79        73.79 o                         
   0   3  13        158.05         56.03        94.25 o                         
   1   3  13      39418.22      43242.83      1678.99 o                         
   2   3  13       9030.63       8395.49       477.84 o                         
   3   3  13      11390.29      11031.43       755.55 o                         
   4   3  13          7.74          4.10       189.68 o                         
   5   3  13      13200.87      12246.08       936.77 o                         
   6   3  13       3153.18       3601.54       423.15 o                         
   7   3  13       4383.66       4790.27       695.33 o                         
   8   3  13        241.93       -325.78       325.78 o                         
   9   3  13       6178.30       5444.96       629.38 o                         
  10   3  13       2176.74       1899.58       500.95 o                         
 -11   4  13        600.47        472.73       475.07 o                         
 -10   4  13        408.64        476.42       524.45 o                         
  -9   4  13       1674.69       2487.92       459.82 o                         
  -8   4  13      10747.55      10483.99      1106.12 o                         
  -7   4  13          0.42        -87.50       443.59 o                         
  -6   4  13        469.67        557.13       209.64 o                         
  -5   4  13       6691.71       5320.66       522.17 o                         
  -4   4  13      51136.55      44885.95      1724.72 o                         
  -3   4  13       8707.65       7345.95       362.65 o                         
  -2   4  13        970.88       1396.48       151.01 o                         
  -1   4  13       9323.88       8048.35       318.88 o                         
   0   4  13      36927.75      38037.68      1349.79 o                         
   1   4  13       6080.77       6635.84       308.32 o                         
   2   4  13       2268.17       2842.80       322.68 o                         
   3   4  13       7918.55       7506.37       555.48 o                         
   4   4  13       6846.70       6770.78       536.25 o                         
   5   4  13       6256.20       6691.40       589.68 o                         
   6   4  13       2985.45       2973.56       602.65 o                         
   7   4  13        361.49        186.79       435.96 o                         
   8   4  13       2177.42       1700.51       398.46 o                         
   9   4  13       1388.63        868.48       413.46 o                         
  10   4  13       3022.94       2759.59       537.42 o                         
 -10   5  13       1497.44       2045.95       404.55 o                         
  -9   5  13       1143.54       1970.68       347.14 o                         
  -8   5  13       1459.39       2371.86       363.43 o                         
  -7   5  13      13144.80      12657.88       749.01 o                         
  -6   5  13       2640.24       3262.36       319.31 o                         
  -5   5  13          8.32        461.20       176.51 o                         
  -4   5  13       4757.81       4210.96       219.94 o                         
  -3   5  13      36107.77      33299.59      1451.71 o                         
  -2   5  13       5963.38       5339.34       263.69 o                         
  -1   5  13        286.95        331.68        89.66 o                         
   0   5  13        862.03        932.77       132.91 o                         
   1   5  13      45570.42      57090.23      3755.53 o                         
   2   5  13       5189.30       5145.74       329.67 o                         
   3   5  13       9368.15       9791.13       687.33 o                         
   4   5  13       2706.26       2362.82       308.11 o                         
   5   5  13      22454.78      21516.57      1408.45 o                         
   6   5  13        581.10        -32.24       273.12 o                         
   7   5  13       1197.98       1226.86       356.74 o                         
   8   5  13       5604.26       5542.71       677.15 o                         
   9   5  13       6522.60       6658.33       708.96 o                         
  10   5  13        138.84        104.61       409.04 o                         
 -10   6  13        668.37       1340.84       399.78 o                         
  -9   6  13       2281.46       2401.20       384.92 o                         
  -8   6  13       1669.81       2448.86       341.61 o                         
  -7   6  13        354.40        601.50       241.71 o                         
  -6   6  13        101.82        805.83       247.35 o                         
  -5   6  13       4792.67       5388.08       275.69 o                         
  -4   6  13       7734.14       7122.88       326.12 o                         
  -3   6  13       1455.41       1389.50       158.88 o                         
  -2   6  13         31.56        -97.30        97.30 o                         
  -1   6  13      12978.94      11533.29       485.00 o                         
   0   6  13       7651.26       8131.10       323.57 o                         
   1   6  13       6518.53       7929.97       458.91 o                         
   2   6  13        695.75        795.17       248.78 o                         
   3   6  13      23412.16      25314.90      1756.06 o                         
   4   6  13        331.96        437.98       203.39 o                         
   5   6  13       2245.75       2335.88       483.26 o                         
   6   6  13       1526.24       1419.68       524.07 o                         
   7   6  13       7658.11       7431.51       711.35 o                         
   8   6  13       2519.07       2423.89       903.59 o                         
   9   6  13        704.70        983.72       714.40 o                         
  10   6  13       1059.92        518.73       776.57 o                         
 -10   7  13        507.69        399.70       372.74 o                         
  -9   7  13        772.99       1496.34       341.50 o                         
  -8   7  13        314.79        319.80       300.73 o                         
  -7   7  13       5987.05       6306.55       482.74 o                         
  -6   7  13       2676.59       2887.47       295.41 o                         
  -5   7  13        277.68        896.65       138.10 o                         
  -4   7  13       2573.70       2439.60       170.53 o                         
  -3   7  13      23475.59      20621.31       825.35 o                         
  -2   7  13       9027.49       9037.67       356.23 o                         
  -1   7  13       4118.87       4155.25       224.64 o                         
   0   7  13        940.95       1144.59       128.51 o                         
   1   7  13      25098.60      28862.53      1137.80 o                         
   2   7  13       8503.99       8421.62       487.13 o                         
   3   7  13      20820.15      22255.76      1423.43 o                         
   4   7  13       1610.95        925.33       391.34 o                         
   5   7  13       5640.51       5818.26       523.48 o                         
   6   7  13       2935.89       2820.42       393.46 o                         
   7   7  13       8964.25       9409.67      1212.54 o                         
   8   7  13       7524.08       7299.60       692.77 o                         
   9   7  13       1330.25        993.68       414.93 o                         
  10   7  13        369.10        495.62       551.15 o                         
 -10   8  13        134.28        946.14       376.05 o                         
  -9   8  13       1406.69       1833.01       420.08 o                         
  -8   8  13        464.58        219.92       283.02 o                         
  -7   8  13        262.14        247.79       314.33 o                         
  -6   8  13        910.78       1547.59       184.46 o                         
  -5   8  13       1950.07       2661.43       319.12 o                         
  -4   8  13       1254.26       1406.84       155.56 o                         
  -3   8  13       1898.47       2448.41       232.25 o                         
  -2   8  13        347.97        321.67        93.98 o                         
  -1   8  13       5229.01       4700.41       246.71 o                         
   0   8  13       1187.37       1517.44       140.40 o                         
   1   8  13       1088.99       1908.84       203.62 o                         
   2   8  13       1193.19       1465.83       161.96 o                         
   3   8  13      15011.71      14288.07       783.37 o                         
   4   8  13       1899.39       2427.86       453.89 o                         
   5   8  13       3576.86       4765.48       733.09 o                         
   6   8  13       1680.67       1747.83       329.77 o                         
   7   8  13       4531.56       4393.82       492.99 o                         
   8   8  13         16.70       -312.96       352.43 o                         
   9   8  13        352.73         39.71       383.73 o                         
  -9   9  13        618.21        750.36       338.81 o                         
  -8   9  13        134.58        342.82       276.34 o                         
  -7   9  13        857.65        889.38       324.03 o                         
  -6   9  13        754.93       1013.07       238.14 o                         
  -5   9  13        537.11       1132.33       156.85 o                         
  -4   9  13       1208.99       1487.81       156.91 o                         
  -3   9  13       4167.23       3924.39       230.74 o                         
  -2   9  13      15043.58      14791.73       561.05 o                         
  -1   9  13       1990.10       2192.35       170.43 o                         
   0   9  13        132.22         90.39       114.59 o                         
   1   9  13        992.22       1901.35       226.37 o                         
   2   9  13      10980.01      11343.97       549.51 o                         
   3   9  13       1727.06       1949.55       228.39 o                         
   4   9  13         41.05        251.27       194.49 o                         
   5   9  13         36.19       -295.98       295.98 o                         
   6   9  13       6613.28       8838.30      1116.80 o                         
   7   9  13       1335.69       1346.30       552.30 o                         
   8   9  13       1503.42        973.38       360.60 o                         
   9   9  13         73.22        123.98       593.87 o                         
  -9  10  13        763.76       1446.73       514.84 o                         
  -8  10  13        810.04       1069.85       289.27 o                         
  -7  10  13        666.52       1319.64       305.39 o                         
  -6  10  13       4078.53       4232.26       286.43 o                         
  -5  10  13       5778.61       5860.29       559.21 o                         
  -4  10  13       5721.86       5717.92       324.30 o                         
  -3  10  13       3640.58       3655.09       262.16 o                         
  -2  10  13       5437.52       5230.17       276.04 o                         
  -1  10  13        696.14        548.38       128.85 o                         
   0  10  13       8153.93       8395.02       393.52 o                         
   1  10  13       7135.23       6964.26       394.52 o                         
   2  10  13      10692.06      10060.98       516.13 o                         
   3  10  13       5302.62       5706.23       344.80 o                         
   4  10  13       1155.88       1430.70       240.63 o                         
   5  10  13       6238.10       6074.37       449.16 o                         
   6  10  13       3727.03       3899.73      1158.00 o                         
   7  10  13        598.95        926.27       689.61 o                         
   8  10  13        232.65         85.44       620.95 o                         
   9  10  13       1605.39        822.42       375.25 o                         
  -9  11  13       1128.77       1462.32       549.29 o                         
  -8  11  13         99.70        234.50       469.91 o                         
  -7  11  13         33.73        726.82       427.62 o                         
  -6  11  13          6.60        -91.79       359.87 o                         
  -5  11  13         39.27        933.31       354.65 o                         
  -4  11  13        364.12        526.97       480.59 o                         
  -3  11  13          2.05        200.43       298.65 o                         
  -2  11  13        917.03        965.53       136.73 o                         
  -1  11  13       1797.12       1655.49       158.10 o                         
   0  11  13         79.34        408.36       153.00 o                         
   1  11  13       4141.40       5743.80       701.60 o                         
   2  11  13       6440.19       6716.32       456.76 o                         
   3  11  13         40.51        297.43       156.80 o                         
   4  11  13        458.30        725.32       170.97 o                         
   5  11  13         12.36         47.85       220.24 o                         
   6  11  13       3421.20       3415.70       358.23 o                         
   7  11  13        589.63        389.16       267.89 o                         
   8  11  13        194.18        447.51       287.28 o                         
  -8  12  13       2311.80       1713.65       518.79 o                         
  -7  12  13        520.22       1037.00       573.28 o                         
  -6  12  13       4915.75       4417.65       558.25 o                         
  -5  12  13       2958.90       2814.14       443.55 o                         
  -4  12  13       1756.27       1365.82       358.76 o                         
  -3  12  13        855.17       1199.34       319.51 o                         
  -2  12  13      11518.23       9979.19       528.20 o                         
  -1  12  13         69.20       -124.78       124.78 o                         
   0  12  13       5746.47       6518.54       383.71 o                         
   1  12  13       9682.07       8774.42       488.19 o                         
   2  12  13       7115.66       6501.45       444.43 o                         
   3  12  13          1.40        130.61       182.56 o                         
   4  12  13       1334.61       1286.07       231.22 o                         
   5  12  13       2299.21       2329.06       234.31 o                         
   6  12  13       9108.12       9243.75       726.90 o                         
   7  12  13        126.20        465.56       299.68 o                         
   8  12  13         14.66        -73.34       448.13 o                         
  -8  13  13       1284.75       1684.15       552.46 o                         
  -7  13  13        598.46        868.98       515.68 o                         
  -6  13  13         11.12        294.43       405.04 o                         
  -5  13  13       1341.89        906.15       757.88 o                         
  -4  13  13       4244.50       3946.95       500.03 o                         
  -3  13  13       1670.91       1598.44       411.28 o                         
  -2  13  13        848.45        767.27       259.42 o                         
  -1  13  13       7681.75       7124.32       364.97 o                         
   0  13  13        196.03        188.53       171.29 o                         
   1  13  13       2414.91       3175.59       273.07 o                         
   2  13  13        460.77       1007.39       476.78 o                         
   3  13  13       6003.24       6262.19       370.97 o                         
   4  13  13        605.86        553.14       169.81 o                         
   5  13  13        870.43       1178.27       228.86 o                         
   6  13  13         85.73        378.45       444.65 o                         
   7  13  13       3229.00       2499.99       549.80 o                         
  -7  14  13         14.94         40.03       452.36 o                         
  -6  14  13       5540.52       5012.70      1002.76 o                         
  -5  14  13       1513.71       1343.03       432.29 o                         
  -4  14  13        114.30       -264.24       381.81 o                         
  -3  14  13        416.46        332.54       285.73 o                         
  -2  14  13      17788.32      16217.87       953.43 o                         
  -1  14  13       2319.85       2740.04       312.57 o                         
   0  14  13         12.90        118.58       169.01 o                         
   1  14  13        854.97        668.37       187.63 o                         
   2  14  13       7411.54       7619.10       520.37 o                         
   3  14  13         41.97         30.29       184.32 o                         
   4  14  13       1573.49       2330.75       499.45 o                         
   5  14  13        145.02       -226.77       394.56 o                         
   6  14  13       4637.45       4295.15       622.30 o                         
  -6  15  13        291.69        117.50       438.50 o                         
  -5  15  13        813.65        885.66       746.06 o                         
  -4  15  13       1886.01       2088.31       445.78 o                         
  -3  15  13       2268.66       1870.54       343.49 o                         
  -2  15  13       2778.15       2496.94       364.86 o                         
  -1  15  13       4222.87       4327.65       435.51 o                         
   0  15  13        919.19        994.06       198.59 o                         
   1  15  13        714.86        583.86       403.43 o                         
   2  15  13       2042.96       1916.71       244.89 o                         
   3  15  13      12212.47      12075.94       999.46 o                         
   4  15  13          5.29       -366.48       366.48 o                         
   5  15  13        129.87        406.26       669.01 o                         
   6  15  13       1778.87       2055.28       661.38 o                         
  -5  16  13       4886.32       4195.57       601.32 o                         
  -4  16  13        523.02        224.05       395.28 o                         
  -3  16  13        682.79        448.16       464.95 o                         
  -2  16  13       6777.78       5956.60       516.18 o                         
  -1  16  13       5075.91       5150.35       464.90 o                         
   0  16  13       4792.14       4545.44       420.75 o                         
   1  16  13        585.47        583.08       243.59 o                         
   2  16  13       3985.75       3977.30       661.00 o                         
   3  16  13        766.96        928.35       412.97 o                         
   4  16  13       3197.78       2973.11       525.61 o                         
   5  16  13        615.86        292.01       651.85 o                         
  -4  17  13       2042.47       1335.78       479.12 o                         
  -3  17  13          2.39       -115.20       404.10 o                         
  -2  17  13       1480.29       1153.28       345.98 o                         
  -1  17  13          7.90         73.94       300.52 o                         
   0  17  13       3209.92       3015.75       425.29 o                         
   1  17  13         12.71       -194.45       194.45 o                         
   2  17  13       1426.42       1127.48       373.50 o                         
   3  17  13       1825.02       2092.31       477.33 o                         
   4  17  13        235.79        395.12       434.90 o                         
  -2  18  13         99.30         60.58       338.02 o                         
  -1  18  13       3077.66       2595.56       397.43 o                         
   0  18  13       3401.12       3496.42       420.83 o                         
   1  18  13       1551.28       1835.78       474.05 o                         
   2  18  13        384.55        801.77       380.67 o                         
 -11   0  14       5646.41       6748.87      1132.82 o                         
 -10   0  14       4819.79       5364.31       935.25 o                         
  -9   0  14      11707.60      14291.10      1560.01 o                         
  -8   0  14       3645.86       4732.68       747.59 o                         
  -7   0  14      35274.27      30967.61      2775.99 o                         
  -6   0  14      26953.79      25917.59      2336.59 o                         
  -5   0  14          8.26         96.12       270.81 o                         
  -4   0  14        588.27       1505.85       331.84 o                         
  -3   0  14      33455.97      25329.44      2218.35 o                         
  -2   0  14      12313.58      10376.56       669.82 o                         
  -1   0  14        479.89        421.09       172.40 o                         
   0   0  14       7192.90       6482.59       458.18 o                         
   1   0  14      26766.58      25363.13      1582.09 o                         
   2   0  14      41716.43      40778.54      3557.90 o                         
   3   0  14      40340.14      37015.43      3255.05 o                         
   4   0  14      15168.39      14030.21      1341.08 o                         
   6   0  14      22930.46      21178.05      2001.70 o                         
   7   0  14      17887.91      16206.60      1632.48 o                         
   8   0  14       8642.00       6981.54       962.71 o                         
   9   0  14       1831.06        127.39       598.83 o                         
  10   0  14       3454.10       2782.09       772.76 o                         
 -11   1  14        366.71        840.67       526.57 o                         
 -10   1  14         13.39        930.67       673.59 o                         
  -9   1  14        625.96       1296.47       413.18 o                         
  -8   1  14          2.64       1209.17       372.05 o                         
  -7   1  14         12.07        336.02       307.04 o                         
  -6   1  14        241.64        564.72       353.20 o                         
  -5   1  14        610.83       1106.35       348.62 o                         
  -4   1  14          5.42        -69.96       140.28 o                         
  -3   1  14       4084.05       4141.17       271.54 o                         
  -2   1  14       6568.71       5689.66       262.56 o                         
  -1   1  14       4160.14       3519.43       201.36 o                         
   0   1  14        363.46        443.06        88.23 o                         
   1   1  14        595.40        481.08       106.60 o                         
   2   1  14         78.61        -41.96       149.90 o                         
   3   1  14      12573.10      12369.89       836.05 o                         
   4   1  14        173.81        136.24       244.49 o                         
   5   1  14       1372.62       1486.46       301.44 o                         
   6   1  14        329.02        773.17       294.25 o                         
   7   1  14        124.59        -23.11       314.91 o                         
   8   1  14          4.56        -48.15       327.69 o                         
   9   1  14        712.75        798.53       453.66 o                         
  10   1  14         24.18        257.23       419.03 o                         
 -11   2  14       4475.53       5999.07       733.10 o                         
 -10   2  14       3192.35       5517.71       652.05 o                         
  -9   2  14       2636.67       3663.27       509.96 o                         
  -8   2  14         77.73        446.66       337.74 o                         
  -7   2  14      18689.44      17797.53      1199.89 o                         
  -6   2  14      10222.95      10288.64      1090.87 o                         
  -5   2  14        237.29        278.09       209.75 o                         
  -4   2  14       2668.36       2582.59       220.93 o                         
  -3   2  14      33810.00      27226.47      1258.52 o                         
  -2   2  14      12377.23      10568.22       432.05 o                         
  -1   2  14         94.48        111.29        74.66 o                         
   0   2  14       1950.47       1799.56       144.40 o                         
   1   2  14      33454.04      34278.45      1334.30 o                         
   2   2  14      17509.84      18102.89      1259.45 o                         
   3   2  14      16736.66      17147.00      1114.92 o                         
   4   2  14      12013.11      10795.42       766.97 o                         
   5   2  14       7890.88       6641.47       564.18 o                         
   6   2  14       2844.40       2796.06       387.00 o                         
   7   2  14      20719.48      19359.59      1341.62 o                         
   8   2  14       5360.09       4380.44       537.71 o                         
   9   2  14       1505.92        915.51       398.92 o                         
  10   2  14        911.03        480.87       905.88 o                         
 -11   3  14       1645.93       2193.08       551.57 o                         
 -10   3  14        194.74       1639.28       483.63 o                         
  -9   3  14       2854.98       2780.92       522.31 o                         
  -8   3  14         71.41        767.08       353.68 o                         
  -7   3  14        824.42       1856.33       335.39 o                         
  -6   3  14       1264.35       1261.33       227.98 o                         
  -5   3  14       7515.66       6242.41       477.97 o                         
  -4   3  14       4237.05       4137.91       295.19 o                         
  -3   3  14      11533.24      10442.21       488.28 o                         
  -2   3  14      13270.08      11586.17       691.91 o                         
  -1   3  14      12600.60      11195.85       426.87 o                         
   0   3  14       3378.68       3900.96       207.07 o                         
   1   3  14       3714.19       4556.74       250.01 o                         
   2   3  14      13842.43      13045.25       856.55 o                         
   3   3  14      21197.14      20219.46      1297.70 o                         
   4   3  14       2928.82       3661.37       372.10 o                         
   5   3  14       8371.14       8100.11       649.66 o                         
   6   3  14       1645.41       1466.43       387.14 o                         
   7   3  14        456.99       -307.49       307.49 o                         
   8   3  14        110.61        284.41       360.59 o                         
   9   3  14       5221.79       4432.63       582.97 o                         
  10   3  14        360.16       -196.52       411.76 o                         
 -11   4  14       3174.66       3168.15       692.28 o                         
 -10   4  14        983.04       1806.41       505.54 o                         
  -9   4  14         22.42        354.49       364.68 o                         
  -8   4  14       9989.76      12855.88       937.93 o                         
  -7   4  14       6876.52       7649.53       697.45 o                         
  -6   4  14        967.17       1108.87       218.45 o                         
  -5   4  14       4254.42       4264.73       267.61 o                         
  -4   4  14      16684.29      13761.57       631.81 o                         
  -3   4  14      20948.72      19682.62      1018.38 o                         
  -2   4  14          0.08        -75.21       123.76 o                         
  -1   4  14       2118.08       1842.89       153.99 o                         
   0   4  14      21438.23      20626.77       748.92 o                         
   1   4  14      27592.53      30176.07      1326.50 o                         
   2   4  14       3983.34       4207.03       362.20 o                         
   3   4  14       4072.85       4377.60       392.71 o                         
   4   4  14      13116.17      12691.42       888.27 o                         
   5   4  14       8691.20       8466.39       766.28 o                         
   6   4  14       2075.85       1798.78       356.63 o                         
   7   4  14         41.70       -273.62       341.75 o                         
   8   4  14       6046.98       5866.48       629.80 o                         
   9   4  14       3649.80       4072.03       562.01 o                         
  10   4  14        887.50        568.16       426.91 o                         
 -10   5  14       1399.61       1208.02       386.65 o                         
  -9   5  14       1728.32       2404.72       379.64 o                         
  -8   5  14       1411.17       1886.21       315.92 o                         
  -7   5  14        393.18       1035.68       593.65 o                         
  -6   5  14       6899.81       6472.99       381.43 o                         
  -5   5  14       2374.67       2817.73       221.32 o                         
  -4   5  14      10114.40       8650.46       377.24 o                         
  -3   5  14        209.17        378.43       223.69 o                         
  -2   5  14      20764.19      17604.98       705.51 o                         
  -1   5  14       2040.58       2367.85       176.15 o                         
   0   5  14        940.92       1413.26       155.86 o                         
   1   5  14       1176.17       1529.37       217.64 o                         
   2   5  14      30353.32      31249.04      1941.25 o                         
   3   5  14      14848.73      15066.99       997.53 o                         
   4   5  14       1292.02       1626.71       271.81 o                         
   5   5  14       3470.87       3542.05       396.66 o                         
   6   5  14       2948.29       2889.63       405.23 o                         
   7   5  14       5332.07       5238.32       554.57 o                         
   8   5  14         33.64       -311.11       311.11 o                         
   9   5  14       3576.20       3425.79       526.86 o                         
  10   5  14         53.42        320.80       446.89 o                         
 -10   6  14         12.08         22.51       424.61 o                         
  -9   6  14       1236.34       1477.97       343.50 o                         
  -8   6  14      11424.21      12419.62       760.33 o                         
  -7   6  14       2438.38       3075.23       331.84 o                         
  -6   6  14       3064.18       3194.29       307.04 o                         
  -5   6  14        208.22        400.09       212.07 o                         
  -4   6  14      34775.86      28677.01      1183.57 o                         
  -3   6  14      10032.27       9390.54       403.34 o                         
  -2   6  14      15186.50      14001.01       574.94 o                         
  -1   6  14      19777.36      19098.13       763.42 o                         
   0   6  14      42814.55      44345.66      1714.61 o                         
   1   6  14      11838.31      14673.38      1323.92 o                         
   2   6  14      19211.40      22977.79      2488.39 o                         
   3   6  14      22177.31      21857.68      1399.56 o                         
   4   6  14       3769.70       3773.09       440.92 o                         
   5   6  14       9493.25      10295.29       765.37 o                         
   6   6  14       3786.20       3441.18       677.40 o                         
   7   6  14      18531.38      17559.22      1235.29 o                         
   8   6  14       6450.91       7062.95       937.92 o                         
   9   6  14       2371.07       2650.53       481.68 o                         
  10   6  14       1867.03       1986.16       524.04 o                         
 -10   7  14       2823.54       3035.37       444.34 o                         
  -9   7  14         86.23        265.72       443.34 o                         
  -8   7  14         13.32        249.67       318.44 o                         
  -7   7  14        653.32        664.36       256.89 o                         
  -6   7  14      10556.58      10133.19       617.20 o                         
  -5   7  14         42.16        595.37       195.40 o                         
  -4   7  14        245.62        421.31       160.98 o                         
  -3   7  14       1900.03       1956.45       150.05 o                         
  -2   7  14      33313.23      30419.33      1087.08 o                         
  -1   7  14       1449.21       1732.90       145.29 o                         
   0   7  14        363.08        384.80       113.68 o                         
   1   7  14       1481.12       2366.21       313.19 o                         
   2   7  14      25697.38      25622.84      1617.23 o                         
   3   7  14         42.35        462.57       424.52 o                         
   4   7  14        300.18       -118.24       350.14 o                         
   5   7  14          7.31         47.38       241.74 o                         
   6   7  14       9855.94       9482.78       767.04 o                         
   7   7  14       1059.31        945.79       332.92 o                         
   8   7  14        498.26        467.93       358.86 o                         
   9   7  14         29.24        431.69       466.86 o                         
 -10   8  14         21.14         56.19       359.23 o                         
  -9   8  14       1069.55       1533.72       417.09 o                         
  -8   8  14       5684.07       5173.06       456.88 o                         
  -7   8  14        200.53        359.51       257.55 o                         
  -6   8  14        965.96       1672.55       259.66 o                         
  -5   8  14        180.90        222.80       232.20 o                         
  -4   8  14      20772.85      18626.56       768.71 o                         
  -3   8  14       3182.17       3414.93       233.32 o                         
  -2   8  14       5400.17       5034.17       236.73 o                         
  -1   8  14       3204.47       3621.83       207.38 o                         
   0   8  14      10902.52       9945.88       440.58 o                         
   1   8  14       4361.49       4583.13       302.13 o                         
   2   8  14       4030.76       4997.66       548.65 o                         
   3   8  14      15249.77      16236.35      1474.58 o                         
   4   8  14      11856.51      11606.66       824.19 o                         
   5   8  14       6945.25       7584.19       961.18 o                         
   6   8  14         44.80        -22.72       269.43 o                         
   7   8  14      11491.27      11705.78       930.93 o                         
   8   8  14       1457.76       1644.89       395.04 o                         
   9   8  14       2003.63       1556.46       440.26 o                         
  -9   9  14       1816.53       1523.40       373.39 o                         
  -8   9  14       1788.46       1990.63       331.76 o                         
  -7   9  14          8.66       -224.02       241.43 o                         
  -6   9  14        378.97        115.56       156.45 o                         
  -5   9  14      10806.76      10378.01       724.28 o                         
  -4   9  14       3003.11       2871.90       211.01 o                         
  -3   9  14        664.77        758.39       169.87 o                         
  -2   9  14      12147.21      11915.12       503.63 o                         
  -1   9  14       6961.74       6649.14       326.92 o                         
   0   9  14       7086.79       7204.58       443.77 o                         
   1   9  14         55.86        757.16       273.96 o                         
   2   9  14       7806.20      10040.57      1384.68 o                         
   3   9  14       2479.62       5473.87       476.37 o                         
   4   9  14       2571.32       3602.74       322.86 o                         
   5   9  14        129.51       -237.93       237.93 o                         
   6   9  14       3797.09       4264.29       784.20 o                         
   7   9  14       1433.29        975.68       330.44 o                         
   8   9  14       2214.63       2385.13       424.77 o                         
   9   9  14        108.47        -70.57       371.28 o                         
  -9  10  14        151.08        -16.52       477.36 o                         
  -8  10  14        137.56        410.07       280.75 o                         
  -7  10  14        142.56        261.32       249.67 o                         
  -6  10  14       2278.95       1940.58       334.77 o                         
  -5  10  14        579.49        557.34       254.13 o                         
  -4  10  14        873.15       1054.18       159.12 o                         
  -3  10  14        133.28        400.45       134.31 o                         
  -2  10  14       2515.26       2748.61       289.58 o                         
  -1  10  14       2401.55       2600.98       190.36 o                         
   0  10  14        382.46        475.69       159.84 o                         
   1  10  14       1988.25       2250.52       216.52 o                         
   2  10  14       6421.65       6345.90       438.24 o                         
   3  10  14        394.06        214.22       198.07 o                         
   4  10  14       4061.59       4329.59       365.85 o                         
   5  10  14       4413.42       4884.89       449.97 o                         
   6  10  14       2877.39       2834.66       382.21 o                         
   7  10  14       1321.21       1966.96       493.56 o                         
   8  10  14          0.36       -564.50       564.50 o                         
  -9  11  14       2715.90       2155.17       559.28 o                         
  -8  11  14       2701.97       3026.51       803.27 o                         
  -7  11  14       3502.08       3830.01       591.19 o                         
  -6  11  14         38.74        544.13       395.15 o                         
  -5  11  14       9115.90       7727.87       692.72 o                         
  -4  11  14       7020.05       6637.01       599.99 o                         
  -3  11  14       2666.37       3021.68       270.97 o                         
  -2  11  14       2080.14       2471.99       207.16 o                         
  -1  11  14       6993.22       6583.40       333.98 o                         
   0  11  14      15078.13      16371.29       773.12 o                         
   1  11  14       8734.18       8959.00       496.46 o                         
   2  11  14        784.00       1424.78       224.08 o                         
   3  11  14        896.61       2188.69       402.42 o                         
   4  11  14       5265.83       5588.11       444.23 o                         
   5  11  14        591.21        789.94       250.85 o                         
   6  11  14        440.39        245.23       456.18 o                         
   7  11  14         41.29       -254.71       254.71 o                         
   8  11  14       3617.91       4137.76       625.02 o                         
  -8  12  14       1535.23       1712.43       914.65 o                         
  -7  12  14          4.45        424.92       426.33 o                         
  -6  12  14       4749.19       4788.58       744.53 o                         
  -5  12  14        137.49         92.47       348.21 o                         
  -4  12  14       4300.07       3626.64       943.26 o                         
  -3  12  14        110.09        132.78       292.10 o                         
  -2  12  14      10692.60       9726.78       445.79 o                         
  -1  12  14          0.42        -62.14       181.13 o
[truncated: 380,539 more chars]
