# Supplementary material for: Synthesis and crystal structure of the adduct between 2-pyridyl­selenyl chloride and isobutyro­nitrile
Source: Acta Crystallogr E Crystallogr Commun. 2024 Feb 6;80(Pt 3):247–51. doi: 10.1107/S2056989024000938 (PMC10915658; doi:10.1107/S2056989024000938)
Supplement: Supplementary file 3 [file e-80-00247-sup3.zip]

Archive with 14 entries (14 files):
- Cl···C.tif
- Cl···H.tif
- Cl···N.tif
- C···C.tif
- C···H.tif
- H···H.tif
- N···C.tif
- N···H.tif
- N···N.tif
- Se···C.tif
- Se···Cl.tif
- Se···H.tif
- Se···N.tif
- total.tif
